# Supplementary material for: Crystal structure of chlorido­bis­[(1,2,5,6-η)-cyclo­octa-1,5-diene]iridium(I)
Source: Acta Crystallogr E Crystallogr Commun. 2017 Jan 27;73(Pt 2):273–7. doi: 10.1107/S2056989017000809 (PMC5290581; doi:10.1107/S2056989017000809)
Supplement: Supplementary file 1 [file e-73-00273-sup1.cif]

##############################################################################
#                                                                            #
# This CIF contains the data in a paper accepted for publication in          #
# Acta Crystallographica Section E. It conforms to the requirements of       #
# Notes for Authors for Acta Crystallographica Section E, and has been       #
# peer reviewed under the auspices of the IUCr Commission on Journals.       #
#                                                                            #
# Full details of the Crystallographic Information File format               #
# are given in the paper "The Crystallographic Information File (CIF):       #
# a New Standard Archive File for Crystallography" by S. R. Hall, F. H.      #
# Allen and I. D. Brown [Acta Cryst. (1991), A47, 655-685].                  #
#                                                                            #
# The current version of the core CIF dictionary is obtainable from          #
# ftp://ftp.iucr.org/pub/cif_core.dic.                                       #
#                                                                            #
# Software is freely available for graphical display of the structure(s)     #
# in this CIF. For information consult the CIF software page                 #
# http://www.iucr.org/resources/cif/software.                                #
#                                                                            #
# This file may be used for bona fide research purposes within the           #
# scientific community so long as proper attribution is given to the journal # 
# article from which it was obtained.                                        #
#                                                                            #
##############################################################################
data_I
_audit_creation_method     'SHELXL-2016/4'
_chemical_name_systematic
;
Chloridobis[(1,2,5,6-\h)-cycloocta-1,5-diene]iridium(I)
;
_chemical_name_common     IrCl(1,5-cod)~2~
_chemical_formula_moiety     'C16 H24 Cl Ir'
_chemical_formula_sum     'C16 H24 Cl Ir'
_chemical_formula_iupac     '[Ir Cl (C8 H12)2]'
_chemical_formula_weight     444.00
_chemical_melting_point     ?
_shelx_space_group_comment
;
The symmetry employed for this shelxl refinement is uniquely defined
by the following loop, which should always be used as a source of
symmetry information in preference to the above space-group names.
They are only intended as comments.
;
_space_group_crystal_system     orthorhombic
_space_group_name_H-M_alt     'P b c a'
_space_group_name_Hall     '-P 2ac 2ab'
loop_
    _space_group_symop_operation_xyz
    'x, y, z'
    '-x+1/2, -y, z+1/2'
    '-x, y+1/2, -z+1/2'
    'x+1/2, -y+1/2, -z'
    '-x, -y, -z'
    'x-1/2, y, -z-1/2'
    'x, -y-1/2, z-1/2'
    '-x-1/2, y-1/2, z'
_cell_length_a     12.8756(8)
_cell_length_b     13.3719(8)
_cell_length_c     15.9033(10)
_cell_angle_alpha     90
_cell_angle_beta     90
_cell_angle_gamma     90
_cell_volume     2738.1(3)
_cell_formula_units_Z     8
_cell_measurement_reflns_used     5121
_cell_measurement_theta_min     2.54
_cell_measurement_theta_max     29.03
_cell_measurement_temperature     100.0(5)
_exptl_crystal_description     block
_exptl_crystal_colour     yellow
_exptl_crystal_size_max     0.24
_exptl_crystal_size_mid     0.20
_exptl_crystal_size_min     0.20
_exptl_crystal_density_diffrn     2.154
_exptl_crystal_density_meas     ?
_exptl_crystal_density_method     ?
_exptl_crystal_F_000     1712
_exptl_absorpt_coefficient_mu     9.927
_exptl_absorpt_correction_type     multi-scan
_exptl_absorpt_process_details
;
(<i>SADABS</i>; Krause <i>et al.</i>, 2015)
;
_shelx_estimated_absorpt_T_min     0.199
_shelx_estimated_absorpt_T_max     0.241
_exptl_absorpt_correction_T_min     0.1732
_exptl_absorpt_correction_T_max     0.2779
_diffrn_ambient_temperature     100.0(5)
_diffrn_radiation_type     MoK\a
_diffrn_radiation_wavelength     0.71073
_diffrn_measurement_device_type     'Bruker SMART APEXII CCD platform'
_diffrn_measurement_method     '\w scans'
_diffrn_detector_area_resol_mean     ?
_diffrn_reflns_number     83189
_diffrn_reflns_av_R_equivalents     0.1121
_diffrn_reflns_theta_min     2.542
_diffrn_reflns_theta_max     38.865
_diffrn_reflns_theta_full     37.785
_diffrn_measured_fraction_theta_max     0.983
_diffrn_measured_fraction_theta_full     1.000
_diffrn_reflns_limit_h_min     -22
_diffrn_reflns_limit_h_max     22
_diffrn_reflns_limit_k_min     -23
_diffrn_reflns_limit_k_max     23
_diffrn_reflns_limit_l_min     -27
_diffrn_reflns_limit_l_max     27
_refine_special_details     ?
_reflns_number_total     7755
_reflns_number_gt     5394
_reflns_threshold_expression     'I > 2\s(I)'
_refine_ls_structure_factor_coef     Fsqd
_refine_ls_matrix_type     full
_refine_ls_R_factor_all     0.0619
_refine_ls_R_factor_gt     0.0347
_refine_ls_wR_factor_gt     0.0642
_refine_ls_wR_factor_ref     0.0721
_refine_ls_goodness_of_fit_ref     1.005
_refine_ls_restrained_S_all     1.005
_refine_ls_number_reflns     7755
_refine_ls_number_parameters     163
_refine_ls_number_restraints     0
_refine_ls_hydrogen_treatment     constr
_refine_ls_weighting_scheme     calc
_refine_ls_weighting_details
                      'w=1/[\s^2^(Fo^2^)+(0.0214P)^2^] where P=(Fo^2^+2Fc^2^)/3'
_atom_sites_solution_hydrogens     geom
_atom_sites_solution_primary     direct
_atom_sites_solution_secondary     difmap
_refine_ls_shift/su_max     0.001
_refine_ls_shift/su_mean     0.000
_refine_diff_density_max     1.338
_refine_diff_density_min     -1.864
_refine_ls_extinction_method     none
_refine_ls_extinction_coef     .
loop_
    _atom_type_symbol
    _atom_type_description
    _atom_type_scat_dispersion_real
    _atom_type_scat_dispersion_imag
    _atom_type_scat_source
    'C' 'C' 0.0033 0.0016
                         'International Tables Vol C Tables 4.2.6.8 and 6.1.1.4'
    'H' 'H' 0.0000 0.0000
                         'International Tables Vol C Tables 4.2.6.8 and 6.1.1.4'
    'Cl' 'Cl' 0.1484 0.1585
                         'International Tables Vol C Tables 4.2.6.8 and 6.1.1.4'
    'Ir' 'Ir' -1.4442 7.9887
                         'International Tables Vol C Tables 4.2.6.8 and 6.1.1.4'
_computing_data_collection
;
APEX3 (Bruker, 2016)
;
_computing_cell_refinement
;
SAINT (Bruker, 2016)
;
_computing_data_reduction
;
SAINT (Bruker, 2016)
;
_computing_structure_solution
;
SHELXT2014 (Sheldrick, 2015<i>a</i>)
;
_computing_structure_refinement
;
SHELXL2016 (Sheldrick, 2015<i>b</i>)
;
_computing_molecular_graphics
;
SHELXTL (Sheldrick, 2008)
;
_computing_publication_material
;
SHELXTL (Sheldrick, 2008)
;
loop_
    _atom_site_type_symbol
    _atom_site_label
    _atom_site_fract_x
    _atom_site_fract_y
    _atom_site_fract_z
    _atom_site_U_iso_or_equiv
    _atom_site_adp_type
    _atom_site_calc_flag
    _atom_site_occupancy
    _atom_site_disorder_assembly
    _atom_site_disorder_group
    Ir Ir1 0.27908(2) 0.39530(2) 0.59862(2) 0.00769(3) Uani d 1 . .
    Cl Cl1 0.13983(6) 0.50996(6) 0.66069(5) 0.01377(14) Uani d 1 . .
    C C1 0.1656(3) 0.2813(2) 0.5723(2) 0.0116(5) Uani d 1 . .
    H H1A 0.145496 0.241248 0.622824 0.014 Uiso calc 1 . .
    C C2 0.2626(2) 0.2509(2) 0.5357(2) 0.0123(6) Uani d 1 . .
    H H2A 0.296862 0.194607 0.566472 0.015 Uiso calc 1 . .
    C C3 0.2855(3) 0.2514(3) 0.4419(2) 0.0143(6) Uani d 1 . .
    H H3A 0.219685 0.241850 0.410691 0.017 Uiso calc 1 . .
    H H3B 0.331572 0.194314 0.428387 0.017 Uiso calc 1 . .
    C C4 0.3373(3) 0.3486(3) 0.4120(2) 0.0157(6) Uani d 1 . .
    H H4A 0.413620 0.341604 0.416347 0.019 Uiso calc 1 . .
    H H4B 0.319781 0.360032 0.352151 0.019 Uiso calc 1 . .
    C C5 0.3028(3) 0.4380(2) 0.4632(2) 0.0126(6) Uani d 1 . .
    H H5A 0.347039 0.498657 0.455193 0.015 Uiso calc 1 . .
    C C6 0.2005(2) 0.4593(2) 0.4845(2) 0.0114(6) Uani d 1 . .
    H H6A 0.186019 0.532519 0.489222 0.014 Uiso calc 1 . .
    C C7 0.1063(3) 0.3986(2) 0.4565(2) 0.0142(6) Uani d 1 . .
    H H7A 0.122928 0.363524 0.403371 0.017 Uiso calc 1 . .
    H H7B 0.047558 0.444498 0.445506 0.017 Uiso calc 1 . .
    C C8 0.0736(3) 0.3211(3) 0.5234(2) 0.0157(6) Uani d 1 . .
    H H8A 0.023939 0.352582 0.562866 0.019 Uiso calc 1 . .
    H H8B 0.037702 0.264779 0.495361 0.019 Uiso calc 1 . .
    C C9 0.4463(2) 0.4276(2) 0.5992(2) 0.0129(5) Uani d 1 . .
    H H9A 0.476894 0.435608 0.541763 0.015 Uiso calc 1 . .
    C C10 0.3907(2) 0.5127(2) 0.6275(2) 0.0127(6) Uani d 1 . .
    H H10A 0.390267 0.569889 0.587016 0.015 Uiso calc 1 . .
    C C11 0.3863(3) 0.5434(2) 0.7186(2) 0.0145(6) Uani d 1 . .
    H H11A 0.334721 0.597717 0.724955 0.017 Uiso calc 1 . .
    H H11B 0.454933 0.570368 0.735239 0.017 Uiso calc 1 . .
    C C12 0.3573(3) 0.4571(2) 0.7786(2) 0.0143(6) Uani d 1 . .
    H H12A 0.421967 0.428574 0.802348 0.017 Uiso calc 1 . .
    H H12B 0.316321 0.484671 0.825894 0.017 Uiso calc 1 . .
    C C13 0.2957(3) 0.3738(2) 0.7378(2) 0.0122(6) Uani d 1 . .
    H H13A 0.228508 0.359314 0.766834 0.015 Uiso calc 1 . .
    C C14 0.3391(3) 0.2906(2) 0.6990(2) 0.0121(5) Uani d 1 . .
    H H14A 0.296863 0.228253 0.705481 0.014 Uiso calc 1 . .
    C C15 0.4533(3) 0.2717(2) 0.6889(2) 0.0143(6) Uani d 1 . .
    H H15A 0.463587 0.216505 0.648278 0.017 Uiso calc 1 . .
    H H15B 0.482493 0.250336 0.743567 0.017 Uiso calc 1 . .
    C C16 0.5120(2) 0.3639(2) 0.6581(2) 0.0132(6) Uani d 1 . .
    H H16A 0.533137 0.404768 0.707119 0.016 Uiso calc 1 . .
    H H16B 0.575745 0.342441 0.628395 0.016 Uiso calc 1 . .
loop_
    _atom_site_aniso_label
    _atom_site_aniso_U_11
    _atom_site_aniso_U_22
    _atom_site_aniso_U_33
    _atom_site_aniso_U_12
    _atom_site_aniso_U_13
    _atom_site_aniso_U_23
    Ir1 0.00792(5) 0.00752(5) 0.00763(5) -0.00044(4) -0.00014(4) 0.00038(4)
    Cl1 0.0124(3) 0.0145(3) 0.0144(4) 0.0035(3) 0.0018(3) 0.0005(3)
    C1 0.0128(13) 0.0107(13) 0.0111(13) -0.0039(11) -0.0013(11) 0.0010(10)
    C2 0.0142(14) 0.0104(13) 0.0123(14) -0.0015(11) -0.0020(11) -0.0017(11)
    C3 0.0144(14) 0.0176(14) 0.0109(14) -0.0007(12) -0.0019(12) -0.0048(11)
    C4 0.0157(14) 0.0192(15) 0.0124(15) 0.0007(12) 0.0012(12) -0.0017(12)
    C5 0.0131(13) 0.0136(14) 0.0112(14) -0.0016(11) 0.0016(11) 0.0035(11)
    C6 0.0152(14) 0.0103(13) 0.0088(13) 0.0003(10) -0.0017(11) 0.0034(10)
    C7 0.0114(13) 0.0173(14) 0.0138(14) -0.0011(12) -0.0040(11) 0.0007(12)
    C8 0.0131(14) 0.0182(15) 0.0157(16) -0.0057(12) -0.0012(12) -0.0014(12)
    C9 0.0117(13) 0.0132(13) 0.0137(14) 0.0000(10) 0.0007(12) -0.0007(12)
    C10 0.0136(13) 0.0109(13) 0.0137(15) -0.0019(11) 0.0017(12) -0.0002(11)
    C11 0.0163(14) 0.0125(14) 0.0148(16) -0.0018(11) -0.0025(12) -0.0040(11)
    C12 0.0153(14) 0.0170(15) 0.0106(14) 0.0025(12) -0.0018(11) -0.0025(11)
    C13 0.0145(14) 0.0146(14) 0.0076(13) 0.0001(11) 0.0011(11) -0.0005(10)
    C14 0.0159(14) 0.0109(13) 0.0094(13) -0.0004(11) -0.0012(12) 0.0043(10)
    C15 0.0150(14) 0.0121(14) 0.0158(16) 0.0046(11) -0.0035(12) -0.0004(11)
    C16 0.0106(13) 0.0153(14) 0.0137(15) 0.0026(11) -0.0026(11) -0.0022(12)
_geom_special_details
;
 All esds (except the esd in the dihedral angle between two l.s. planes)
 are estimated using the full covariance matrix.  The cell esds are taken
 into account individually in the estimation of esds in distances, angles
 and torsion angles; correlations between esds in cell parameters are only
 used when they are defined by crystal symmetry.  An approximate (isotropic)
 treatment of cell esds is used for estimating esds involving l.s. planes.
;
loop_
    _geom_bond_atom_site_label_1
    _geom_bond_atom_site_label_2
    _geom_bond_site_symmetry_2
    _geom_bond_distance
    _geom_bond_publ_flag
    Ir1 C1 . 2.152(3) ?
    Ir1 C10 . 2.178(3) ?
    Ir1 C2 . 2.185(3) ?
    Ir1 C9 . 2.196(3) ?
    Ir1 C13 . 2.242(3) ?
    Ir1 C6 . 2.248(3) ?
    Ir1 C5 . 2.249(3) ?
    Ir1 C14 . 2.260(3) ?
    Ir1 Cl1 . 2.5573(8) y
    C1 C2 . 1.437(5) y
    C1 C8 . 1.514(5) ?
    C1 H1A . 1.0000 ?
    C2 C3 . 1.521(5) ?
    C2 H2A . 1.0000 ?
    C3 C4 . 1.537(5) ?
    C3 H3A . 0.9900 ?
    C3 H3B . 0.9900 ?
    C4 C5 . 1.512(5) ?
    C4 H4A . 0.9900 ?
    C4 H4B . 0.9900 ?
    C5 C6 . 1.389(4) y
    C5 H5A . 1.0000 ?
    C6 C7 . 1.525(4) ?
    C6 H6A . 1.0000 ?
    C7 C8 . 1.543(5) ?
    C7 H7A . 0.9900 ?
    C7 H7B . 0.9900 ?
    C8 H8A . 0.9900 ?
    C8 H8B . 0.9900 ?
    C9 C10 . 1.418(5) y
    C9 C16 . 1.522(5) ?
    C9 H9A . 1.0000 ?
    C10 C11 . 1.506(5) ?
    C10 H10A . 1.0000 ?
    C11 C12 . 1.543(5) ?
    C11 H11A . 0.9900 ?
    C11 H11B . 0.9900 ?
    C12 C13 . 1.514(5) ?
    C12 H12A . 0.9900 ?
    C12 H12B . 0.9900 ?
    C13 C14 . 1.389(4) y
    C13 H13A . 1.0000 ?
    C14 C15 . 1.500(4) ?
    C14 H14A . 1.0000 ?
    C15 C16 . 1.527(5) ?
    C15 H15A . 0.9900 ?
    C15 H15B . 0.9900 ?
    C16 H16A . 0.9900 ?
    C16 H16B . 0.9900 ?
loop_
    _geom_angle_atom_site_label_1
    _geom_angle_atom_site_label_2
    _geom_angle_atom_site_label_3
    _geom_angle_site_symmetry_1
    _geom_angle_site_symmetry_3
    _geom_angle
    _geom_angle_publ_flag
    C1 Ir1 C10 . . 178.38(12) ?
    C1 Ir1 C2 . . 38.68(12) ?
    C10 Ir1 C2 . . 142.92(12) ?
    C1 Ir1 C9 . . 143.67(12) ?
    C10 Ir1 C9 . . 37.84(12) ?
    C2 Ir1 C9 . . 105.71(12) ?
    C1 Ir1 C13 . . 99.56(12) ?
    C10 Ir1 C13 . . 79.68(12) ?
    C2 Ir1 C13 . . 110.35(12) ?
    C9 Ir1 C13 . . 85.84(12) ?
    C1 Ir1 C6 . . 78.85(12) ?
    C10 Ir1 C6 . . 101.16(12) ?
    C2 Ir1 C6 . . 85.57(12) ?
    C9 Ir1 C6 . . 111.72(12) ?
    C13 Ir1 C6 . . 152.77(12) ?
    C1 Ir1 C5 . . 94.89(12) ?
    C10 Ir1 C5 . . 85.98(12) ?
    C2 Ir1 C5 . . 78.39(12) ?
    C9 Ir1 C5 . . 79.69(12) ?
    C13 Ir1 C5 . . 164.79(12) ?
    C6 Ir1 C5 . . 36.00(11) ?
    C1 Ir1 C14 . . 86.02(12) ?
    C10 Ir1 C14 . . 94.13(12) ?
    C2 Ir1 C14 . . 78.99(12) ?
    C9 Ir1 C14 . . 77.53(12) ?
    C13 Ir1 C14 . . 35.94(11) ?
    C6 Ir1 C14 . . 163.81(12) ?
    C5 Ir1 C14 . . 141.95(12) ?
    C1 Ir1 Cl1 . . 91.36(9) ?
    C10 Ir1 Cl1 . . 87.07(9) ?
    C2 Ir1 Cl1 . . 129.69(8) ?
    C9 Ir1 Cl1 . . 124.61(9) ?
    C13 Ir1 Cl1 . . 76.29(8) ?
    C6 Ir1 Cl1 . . 76.57(9) ?
    C5 Ir1 Cl1 . . 108.22(9) ?
    C14 Ir1 Cl1 . . 109.78(9) ?
    C2 C1 C8 . . 124.9(3) ?
    C2 C1 Ir1 . . 71.90(18) ?
    C8 C1 Ir1 . . 112.5(2) ?
    C2 C1 H1A . . 113.5 ?
    C8 C1 H1A . . 113.5 ?
    Ir1 C1 H1A . . 113.5 ?
    C1 C2 C3 . . 124.4(3) ?
    C1 C2 Ir1 . . 69.42(18) ?
    C3 C2 Ir1 . . 115.3(2) ?
    C1 C2 H2A . . 113.5 ?
    C3 C2 H2A . . 113.5 ?
    Ir1 C2 H2A . . 113.5 ?
    C2 C3 C4 . . 113.0(3) ?
    C2 C3 H3A . . 109.0 ?
    C4 C3 H3A . . 109.0 ?
    C2 C3 H3B . . 109.0 ?
    C4 C3 H3B . . 109.0 ?
    H3A C3 H3B . . 107.8 ?
    C5 C4 C3 . . 112.0(3) ?
    C5 C4 H4A . . 109.2 ?
    C3 C4 H4A . . 109.2 ?
    C5 C4 H4B . . 109.2 ?
    C3 C4 H4B . . 109.2 ?
    H4A C4 H4B . . 107.9 ?
    C6 C5 C4 . . 124.9(3) ?
    C6 C5 Ir1 . . 71.96(18) ?
    C4 C5 Ir1 . . 110.8(2) ?
    C6 C5 H5A . . 113.9 ?
    C4 C5 H5A . . 113.9 ?
    Ir1 C5 H5A . . 113.9 ?
    C5 C6 C7 . . 125.0(3) ?
    C5 C6 Ir1 . . 72.04(18) ?
    C7 C6 Ir1 . . 113.0(2) ?
    C5 C6 H6A . . 113.3 ?
    C7 C6 H6A . . 113.3 ?
    Ir1 C6 H6A . . 113.3 ?
    C6 C7 C8 . . 111.9(3) ?
    C6 C7 H7A . . 109.2 ?
    C8 C7 H7A . . 109.2 ?
    C6 C7 H7B . . 109.2 ?
    C8 C7 H7B . . 109.2 ?
    H7A C7 H7B . . 107.9 ?
    C1 C8 C7 . . 112.1(3) ?
    C1 C8 H8A . . 109.2 ?
    C7 C8 H8A . . 109.2 ?
    C1 C8 H8B . . 109.2 ?
    C7 C8 H8B . . 109.2 ?
    H8A C8 H8B . . 107.9 ?
    C10 C9 C16 . . 122.2(3) ?
    C10 C9 Ir1 . . 70.37(18) ?
    C16 C9 Ir1 . . 115.9(2) ?
    C10 C9 H9A . . 113.8 ?
    C16 C9 H9A . . 113.8 ?
    Ir1 C9 H9A . . 113.8 ?
    C9 C10 C11 . . 122.9(3) ?
    C9 C10 Ir1 . . 71.79(18) ?
    C11 C10 Ir1 . . 112.0(2) ?
    C9 C10 H10A . . 114.3 ?
    C11 C10 H10A . . 114.3 ?
    Ir1 C10 H10A . . 114.3 ?
    C10 C11 C12 . . 113.6(3) ?
    C10 C11 H11A . . 108.8 ?
    C12 C11 H11A . . 108.8 ?
    C10 C11 H11B . . 108.8 ?
    C12 C11 H11B . . 108.8 ?
    H11A C11 H11B . . 107.7 ?
    C13 C12 C11 . . 114.3(3) ?
    C13 C12 H12A . . 108.7 ?
    C11 C12 H12A . . 108.7 ?
    C13 C12 H12B . . 108.7 ?
    C11 C12 H12B . . 108.7 ?
    H12A C12 H12B . . 107.6 ?
    C14 C13 C12 . . 124.7(3) ?
    C14 C13 Ir1 . . 72.71(18) ?
    C12 C13 Ir1 . . 112.3(2) ?
    C14 C13 H13A . . 113.4 ?
    C12 C13 H13A . . 113.4 ?
    Ir1 C13 H13A . . 113.4 ?
    C13 C14 C15 . . 125.1(3) ?
    C13 C14 Ir1 . . 71.35(18) ?
    C15 C14 Ir1 . . 111.3(2) ?
    C13 C14 H14A . . 113.8 ?
    C15 C14 H14A . . 113.8 ?
    Ir1 C14 H14A . . 113.8 ?
    C14 C15 C16 . . 112.6(3) ?
    C14 C15 H15A . . 109.1 ?
    C16 C15 H15A . . 109.1 ?
    C14 C15 H15B . . 109.1 ?
    C16 C15 H15B . . 109.1 ?
    H15A C15 H15B . . 107.8 ?
    C9 C16 C15 . . 112.0(3) ?
    C9 C16 H16A . . 109.2 ?
    C15 C16 H16A . . 109.2 ?
    C9 C16 H16B . . 109.2 ?
    C15 C16 H16B . . 109.2 ?
    H16A C16 H16B . . 107.9 ?
loop_
    _geom_torsion_atom_site_label_1
    _geom_torsion_atom_site_label_2
    _geom_torsion_atom_site_label_3
    _geom_torsion_atom_site_label_4
    _geom_torsion_site_symmetry_1
    _geom_torsion_site_symmetry_2
    _geom_torsion_site_symmetry_3
    _geom_torsion_site_symmetry_4
    _geom_torsion
    _geom_torsion_publ_flag
    C8 C1 C2 C3 . . . . -2.0(5) ?
    Ir1 C1 C2 C3 . . . . -107.2(3) ?
    C8 C1 C2 Ir1 . . . . 105.2(3) ?
    C1 C2 C3 C4 . . . . 93.2(4) ?
    Ir1 C2 C3 C4 . . . . 11.7(4) ?
    C2 C3 C4 C5 . . . . -31.5(4) ?
    C3 C4 C5 C6 . . . . -46.1(4) ?
    C3 C4 C5 Ir1 . . . . 35.8(3) ?
    C4 C5 C6 C7 . . . . -2.8(5) ?
    Ir1 C5 C6 C7 . . . . -106.0(3) ?
    C4 C5 C6 Ir1 . . . . 103.2(3) ?
    C5 C6 C7 C8 . . . . 95.7(4) ?
    Ir1 C6 C7 C8 . . . . 12.1(3) ?
    C2 C1 C8 C7 . . . . -44.6(4) ?
    Ir1 C1 C8 C7 . . . . 38.5(3) ?
    C6 C7 C8 C1 . . . . -32.5(4) ?
    C16 C9 C10 C11 . . . . -4.0(5) ?
    Ir1 C9 C10 C11 . . . . 104.9(3) ?
    C16 C9 C10 Ir1 . . . . -108.9(3) ?
    C9 C10 C11 C12 . . . . -49.6(4) ?
    Ir1 C10 C11 C12 . . . . 32.3(3) ?
    C10 C11 C12 C13 . . . . -24.8(4) ?
    C11 C12 C13 C14 . . . . 89.4(4) ?
    C11 C12 C13 Ir1 . . . . 5.6(3) ?
    C12 C13 C14 C15 . . . . -2.1(5) ?
    Ir1 C13 C14 C15 . . . . 103.4(3) ?
    C12 C13 C14 Ir1 . . . . -105.5(3) ?
    C13 C14 C15 C16 . . . . -45.8(4) ?
    Ir1 C14 C15 C16 . . . . 35.9(3) ?
    C10 C9 C16 C15 . . . . 97.1(4) ?
    Ir1 C9 C16 C15 . . . . 14.8(4) ?
    C14 C15 C16 C9 . . . . -33.3(4) ?
_shelx_hkl_file
;
   1   0   0   -1.30    0.10
   1   0   0   -1.31    0.15
   1   0   0   -1.29    0.09
   2   0   0  816.91   58.78
   2   0   0  954.82   58.45
   2   0   0  913.59   58.61
  -2   0   0  990.84   58.47
  -2   0   0 1000.00   58.66
   3   0   0    0.38    0.64
   3   0   0    0.20    0.45
   3   0   0   -0.27    0.33
  -3   0   0   -0.03    0.16
  -3   0   0    0.43    0.40
   4   0   0  155.65   10.14
  -4   0   0  150.48    9.66
   4   0   0  158.73   10.49
  -4   0   0  152.06   10.14
   4   0   0  149.48   10.89
   5   0   0   -0.34    0.76
  -5   0   0   -0.01    0.17
   5   0   0   -0.48    0.39
   5   0   0   -0.16    0.31
  -5   0   0    0.39    0.47
  -6   0   0   37.24    3.44
  -6   0   0   42.19    2.80
   6   0   0   42.55    3.48
   6   0   0   39.62    4.40
   6   0   0   40.26    5.18
   7   0   0    0.30    0.80
  -7   0   0   -0.31    0.20
   7   0   0    0.36    0.56
  -7   0   0   -0.19    0.62
   7   0   0   -0.34    0.75
   8   0   0    8.90    2.06
   8   0   0    9.24    1.80
  -8   0   0    7.97    1.70
   8   0   0    5.12    2.03
  -8   0   0    8.58    0.89
  -9   0   0    0.05    0.25
   9   0   0    0.08    0.64
   9   0   0    0.77    1.39
  -9   0   0   -0.93    0.81
   9   0   0   -1.03    0.52
 -10   0   0    8.78    2.05
  10   0   0   11.51    3.39
  10   0   0    9.46    1.97
  10   0   0   17.50    3.52
  11   0   0    4.60    2.40
 -11   0   0   -0.26    0.90
  11   0   0    2.93    1.59
  11   0   0   -0.33    0.55
 -12   0   0  129.94   10.00
  12   0   0  122.49    9.61
  12   0   0  115.09   13.33
  12   0   0  127.28   10.78
  13   0   0    1.02    0.94
 -13   0   0    0.14    1.12
  13   0   0   -0.65    1.15
  13   0   0    1.07    1.89
  14   0   0  182.04   13.28
  14   0   0  175.71   14.63
  14   0   0  170.73   15.69
 -14   0   0  174.36   13.64
  15   0   0    0.64    2.00
  15   0   0    0.88    1.20
 -15   0   0    0.40    1.33
  15   0   0    1.77    1.59
  16   0   0  145.97   15.45
 -16   0   0  143.78   12.06
  16   0   0  146.68   16.61
  16   0   0  143.04   11.52
 -17   0   0    2.12    2.11
  17   0   0    0.88    1.30
  17   0   0    1.62    2.03
  17   0   0   -0.12    1.86
  18   0   0   94.27   13.46
 -18   0   0  101.53   10.99
  18   0   0  107.29   13.47
 -19   0   0    2.51    2.29
  19   0   0    0.58    2.54
  19   0   0    0.24    2.49
  20   0   0   37.66    8.59
 -20   0   0   45.03    7.38
  20   0   0   38.72    7.88
  21   0   0    4.27    3.17
 -21   0   0   -2.30    1.90
  21   0   0   -0.64    2.29
 -22   0   0   26.42    5.78
  22   0   0   18.30    6.16
  22   0   0   28.70    7.79
   0  -1   0   -0.15    0.06
   0  -1   0   -0.24    0.04
   0   1   0   -0.13    0.07
   0   1   0   -0.07    0.12
   0   1   0   -0.16    0.10
  -1   1   0   -0.11    0.12
   1  -1   0   -0.25    0.09
   1  -1   0    0.14    0.18
   1   1   0   -0.28    0.14
   1   1   0    0.49    0.29
   1   1   0    0.08    0.14
  -1  -1   0   -0.16    0.09
   1  -1   0   -0.02    0.08
   2  -1   0   80.31    5.57
   2   1   0   77.81    5.08
   2   1   0   80.26    5.58
   2   1   0   78.90    5.39
   2  -1   0   73.85    5.35
  -2   1   0   77.94    5.18
  -2  -1   0   76.57    5.08
   2  -1   0   81.00    5.28
   3  -1   0   -0.58    0.24
   3  -1   0    0.54    0.46
   3   1   0    0.02    0.59
   3   1   0   -0.21    0.27
   3  -1   0   -0.51    0.50
  -3   1   0    0.52    0.48
   3   1   0   -0.21    0.45
  -3  -1   0    0.35    0.26
   4  -1   0  240.09   16.52
   4   1   0  263.82   16.63
   4  -1   0  248.84   16.30
  -4  -1   0  255.15   15.88
   4   1   0  262.67   16.11
   4   1   0  231.62   16.87
   4  -1   0  229.41   16.95
  -4   1   0  260.63   16.23
  -5   1   0    0.48    0.51
   5  -1   0    0.94    0.52
   5  -1   0   -0.36    0.43
  -5  -1   0   -0.22    0.32
   5  -1   0    0.37    0.84
  -5  -1   0    0.33    0.26
   5   1   0   -0.43    0.46
   5   1   0    0.48    0.72
   5   1   0   -0.13    0.28
   6  -1   0  272.94   17.98
   6  -1   0  263.95   19.11
   6  -1   0  278.53   18.45
  -6  -1   0  269.27   17.29
  -6  -1   0  279.15   17.95
   6   1   0  249.38   18.30
   6   1   0  266.08   19.03
   6   1   0  276.78   17.77
  -6   1   0  290.06   17.97
   7   1   0   -0.13    0.99
  -7  -1   0    0.27    0.65
   7  -1   0   -0.68    0.46
   7  -1   0    0.00    0.43
  -7   1   0   -0.11    0.51
   7   1   0    0.25    0.49
   7  -1   0   -0.39    0.74
  -7  -1   0   -0.13    0.29
   7   1   0   -0.40    0.51
   8  -1   0  133.31   10.57
   8  -1   0  129.68   11.34
   8   1   0  142.80   11.46
   8   1   0  132.03   10.58
   8  -1   0  136.07   10.02
  -8   1   0  155.44   10.14
   8   1   0  144.17    9.84
  -8  -1   0  147.14   10.11
  -8  -1   0  136.20    9.10
   9  -1   0   -0.38    0.61
  -9   1   0   -0.45    0.62
   9  -1   0    0.11    0.82
  -9  -1   0    0.54    0.87
  -9  -1   0   -0.03    0.32
   9   1   0    0.30    1.02
   9   1   0    0.42    1.06
   9  -1   0   -0.86    1.02
   9   1   0   -0.07    0.49
  10  -1   0  131.70   10.53
 -10  -1   0  139.33    9.89
  10   1   0  133.09    9.48
  10  -1   0  125.51   11.28
  10  -1   0  130.39    9.72
 -10  -1   0  128.67    8.45
 -10   1   0  126.54    9.72
  10   1   0  111.09   10.97
  10   1   0  124.29   10.35
  11  -1   0    0.40    1.35
  11   1   0   -0.39    0.98
  11   1   0    1.76    1.70
  11   1   0   -0.30    0.66
 -11   1   0    0.21    0.99
  11  -1   0   -1.55    0.72
  11  -1   0   -0.67    0.51
 -11  -1   0   -0.01    0.93
  12  -1   0   90.92   11.09
  12  -1   0   90.08    9.52
 -12   1   0   75.36    7.44
  12  -1   0   98.65    7.66
  12   1   0   89.71   10.75
  12   1   0   89.95    7.31
  12   1   0  104.18   10.54
 -12  -1   0   90.59    7.67
 -13  -1   0   -1.02    0.76
  13  -1   0    0.33    1.03
  13   1   0    1.18    1.10
  13   1   0    1.01    1.34
 -13   1   0   -1.10    0.86
  13   1   0    1.51    2.40
  13  -1   0    0.70    1.62
  13  -1   0    1.16    1.66
  14  -1   0   26.52    5.43
  14  -1   0   22.92    3.77
 -14  -1   0   20.42    3.90
  14   1   0   17.98    4.08
  14  -1   0   15.37    4.65
  14   1   0   18.37    5.00
  14   1   0   16.37    3.15
 -14   1   0   17.27    3.53
 -15   1   0   -0.69    1.07
  15   1   0   -0.06    1.00
  15  -1   0   -0.47    1.72
  15   1   0   -1.08    1.08
  15   1   0    0.12    2.15
  15  -1   0    0.52    1.20
 -15  -1   0   -0.68    1.29
  15  -1   0    2.90    2.31
  16   1   0    3.21    2.44
  16  -1   0    3.88    1.98
  16   1   0    2.83    2.89
  16  -1   0    5.65    2.99
 -16   1   0    7.96    2.63
  16  -1   0    3.58    3.18
 -16  -1   0    1.34    2.00
  16   1   0    6.23    2.30
  17   1   0   -1.25    1.27
 -17  -1   0    0.12    1.89
  17  -1   0    3.23    2.66
  17   1   0    2.05    2.76
 -17   1   0   -1.28    1.13
  17  -1   0   -0.49    1.19
  17  -1   0    0.49    2.45
  18   1   0    0.52    2.54
  18  -1   0    4.92    2.20
 -18   1   0    9.19    3.23
  18   1   0    8.35    3.57
 -18  -1   0    1.55    1.77
  18  -1   0    1.52    2.84
  18  -1   0    0.50    1.95
  19   1   0    0.33    2.98
 -19   1   0    2.74    2.28
  19  -1   0   -1.99    2.02
 -19  -1   0   -2.42    1.28
  19   1   0   -0.81    1.76
  19  -1   0    0.42    2.40
 -20   1   0    7.26    3.46
  20   1   0    2.68    2.93
  20   1   0    1.53    2.29
  20  -1   0    5.78    3.83
 -20  -1   0    3.94    2.55
  20  -1   0   -0.03    2.25
 -21  -1   0    0.14    2.22
  21   1   0    0.38    2.48
  21  -1   0   -0.98    2.97
 -21   1   0    0.31    2.65
  21  -1   0    3.87    3.96
  21   1   0   -0.67    2.42
  22   1   0   19.02    6.07
  22   1   0    7.07    4.09
  22  -1   0   13.77    5.84
 -22  -1   0   17.29    4.95
 -22   1   0    3.47    3.30
  22  -1   0    9.77    4.39
   0   2   0  137.99    8.97
   0   2   0  135.12    8.72
   0  -2   0  137.07    8.80
   0  -2   0  140.10    8.75
   0   2   0  132.75    9.02
   1   2   0    0.44    0.38
  -1  -2   0    0.13    0.19
   1   2   0   -0.08    0.35
  -1   2   0    0.08    0.27
  -1  -2   0    0.13    0.28
   1  -2   0   -0.03    0.25
  -1   2   0    0.13    0.46
   1  -2   0   -0.11    0.20
   1   2   0   -0.54    0.17
   2   2   0   32.47    2.74
   2  -2   0   30.31    2.63
   2  -2   0   32.06    2.28
  -2  -2   0   33.11    2.43
   2   2   0   30.62    2.82
   2  -2   0   31.14    2.55
   2   2   0   33.07    2.47
  -2   2   0   33.42    2.46
   2   2   0   33.56    2.29
   3  -2   0   -0.13    0.49
   3  -2   0    0.11    0.22
   3  -2   0   -0.49    0.48
   3  -2   0   -0.32    0.36
   3   2   0    0.78    0.74
   3   2   0   -0.16    0.26
  -3   2   0    0.04    0.46
   3   2   0   -0.18    0.49
  -3  -2   0    0.04    0.33
   4   2   0   27.12    3.28
   4  -2   0   24.94    2.70
   4  -2   0   27.22    1.90
   4  -2   0   27.83    3.09
  -4   2   0   27.77    2.33
  -4  -2   0   25.82    2.10
   4   2   0   30.42    3.25
   4   2   0   27.13    2.11
   4  -2   0   24.18    3.28
  -5   2   0   -0.04    0.47
  -5  -2   0    0.63    0.38
   5  -2   0   -0.73    0.47
   5  -2   0   -0.06    0.65
   5   2   0   -0.14    0.30
   5   2   0   -0.14    0.47
   5  -2   0   -0.27    0.36
   5   2   0    0.50    0.78
   6  -2   0    1.25    0.75
  -6   2   0    2.28    0.86
   6  -2   0    1.09    1.19
   6   2   0    1.83    0.63
   6  -2   0    2.27    1.22
  -6  -2   0    2.42    0.63
   6   2   0    2.24    1.04
   6   2   0    2.89    1.39
   7  -2   0    0.46    0.95
  -7   2   0   -0.22    0.58
   7   2   0   -0.95    0.56
  -7  -2   0    0.53    0.62
   7   2   0    0.41    0.49
   7  -2   0   -0.60    0.34
  -7  -2   0   -0.54    0.31
   7   2   0   -0.07    0.80
   7  -2   0   -0.36    0.70
   8   2   0   16.96    3.07
  -8  -2   0   18.85    1.93
   8  -2   0   20.15    3.93
   8   2   0   20.12    2.48
   8  -2   0   15.30    2.54
  -8   2   0   19.60    2.77
  -8  -2   0   20.05    2.74
   8   2   0   18.16    3.73
   8  -2   0   23.12    3.68
   9  -2   0    0.26    0.72
   9   2   0    1.72    1.25
  -9  -2   0    1.43    0.92
   9  -2   0   -0.74    1.07
   9  -2   0    0.74    1.01
  -9   2   0   -0.23    0.72
  -9  -2   0   -0.45    0.37
   9   2   0    0.27    0.59
   9   2   0   -1.02    0.92
  10  -2   0    2.10    1.38
 -10   2   0    0.32    1.04
  10   2   0    2.07    1.80
 -10  -2   0    2.03    0.69
  10  -2   0   -0.10    1.13
  10   2   0    1.73    0.90
  10   2   0    0.85    1.25
  10  -2   0    2.65    1.28
 -10  -2   0    0.59    0.96
  11  -2   0    0.67    1.47
  11   2   0   -1.09    0.61
  11   2   0   -0.29    1.11
 -11  -2   0    1.49    1.12
 -11  -2   0   -0.59    0.39
 -11   2   0   -0.10    0.90
  11   2   0    1.25    1.42
  11  -2   0   -0.59    0.72
  11  -2   0    0.07    1.04
  12   2   0   30.70    5.93
  12  -2   0   27.29    4.97
  12  -2   0   26.40    5.70
  12   2   0   37.53    4.21
  12  -2   0   28.13    4.04
  12   2   0   23.22    4.46
 -12  -2   0   27.24    4.09
 -12   2   0   35.20    4.49
 -13  -2   0   -0.82    0.97
  13   2   0    1.02    0.97
 -13   2   0    1.26    1.37
  13  -2   0   -0.03    1.06
  13   2   0   -0.73    0.96
  13  -2   0    3.21    1.78
  13  -2   0    1.88    2.25
  13   2   0    0.75    2.14
  14   2   0   20.30    3.33
  14   2   0   18.98    4.96
  14  -2   0   15.78    3.33
  14  -2   0   18.42    5.05
  14  -2   0   20.46    4.54
  14   2   0   29.68    5.39
 -14  -2   0   29.20    4.74
 -14   2   0   21.84    3.97
  15   2   0   -0.40    1.38
 -15  -2   0   -0.81    1.04
  15  -2   0   -0.02    1.41
  15   2   0    0.83    2.37
  15   2   0    0.01    1.04
  15  -2   0   -0.10    1.11
 -15   2   0   -0.31    1.53
  15  -2   0    2.67    2.42
  16  -2   0    4.98    2.19
 -16   2   0   -0.34    1.66
  16  -2   0    1.98    2.31
  16   2   0    6.87    3.85
  16  -2   0    8.06    3.75
 -16  -2   0    0.26    1.48
  16   2   0    1.06    1.83
  17   2   0   -0.44    1.95
 -17   2   0    1.16    1.83
  17   2   0    0.66    2.20
 -17  -2   0   -0.84    1.23
  17  -2   0    1.04    1.56
  17  -2   0    0.84    2.55
  17  -2   0   -1.18    1.61
  18  -2   0    1.12    2.70
  18  -2   0    2.05    1.93
  18   2   0   -0.72    1.72
 -18  -2   0    2.79    2.17
  18  -2   0   -1.88    1.59
  18   2   0    0.40    2.08
 -18   2   0    1.56    2.18
  19   2   0   -2.06    1.78
  19  -2   0   -0.51    1.97
 -19   2   0   -1.85    1.64
  19   2   0    0.77    2.24
 -19  -2   0   -0.15    1.62
  19  -2   0   -0.34    1.60
  19  -2   0   -1.01    2.11
 -20  -2   0    0.54    2.04
  20   2   0    4.06    3.62
  20  -2   0   -0.24    2.00
  20   2   0    3.99    3.07
  20  -2   0    3.58    3.88
 -20   2   0   -0.75    1.73
 -21  -2   0    0.21    2.25
  21   2   0   -2.91    2.11
  21  -2   0   -1.20    2.27
  21   2   0   -0.69    1.95
  21  -2   0   -1.29    1.97
 -21   2   0   -0.20    2.24
  22  -2   0    6.29    4.45
 -22   2   0    2.99    3.17
 -22  -2   0    4.27    3.20
  22   2   0    1.46    3.81
  22   2   0    3.93    3.32
   0   3   0    0.21    0.63
   0  -3   0   -0.19    0.38
   0  -3   0   -0.32    0.27
   0   3   0    0.55    0.35
   0   3   0   -0.84    0.51
   1  -3   0    0.40    0.42
  -1  -3   0    0.32    0.44
   1  -3   0   -0.67    0.33
  -1   3   0    0.93    0.82
   1   3   0    0.24    0.62
  -1   3   0    0.36    0.42
   1   3   0    1.20    0.76
   1   3   0   -0.19    0.35
  -1  -3   0    0.52    0.32
   2  -3   0   64.57    5.04
  -2   3   0   67.03    4.77
   2   3   0   65.76    4.76
  -2  -3   0   69.61    4.82
  -2   3   0   71.42    5.33
   2   3   0   65.03    5.24
   2  -3   0   70.71    4.67
   2   3   0   69.43    5.19
   2   3   0   72.37    4.61
   2  -3   0   67.46    4.92
  -3   3   0    0.18    0.48
   3  -3   0   -0.25    0.33
  -3  -3   0   -0.10    0.33
   3   3   0   -0.25    0.48
   3   3   0    1.70    0.42
   3   3   0   -0.33    0.28
   3  -3   0   -0.66    0.33
   3   3   0    0.82    0.81
   3  -3   0    0.33    0.29
  -4   3   0  310.14   19.73
   4   3   0  302.36   20.16
   4  -3   0  312.04   19.97
   4   3   0  312.78   19.35
   4  -3   0  297.41   20.15
   4   3   0  289.16   20.45
  -4  -3   0  308.80   19.58
   4  -3   0  303.54   19.30
  -5  -3   0   -0.14    0.33
   5   3   0    0.04    0.27
   5  -3   0   -0.24    0.40
  -5   3   0    0.00    0.50
   5  -3   0    0.17    0.64
   5  -3   0   -0.31    0.67
   5  -3   0   -0.02    0.20
   5   3   0    0.08    0.76
   5   3   0    0.89    0.75
   6  -3   0  320.07   21.55
   6   3   0  312.03   19.93
   6   3   0  315.92   20.96
  -6   3   0  315.82   20.35
   6   3   0  312.15   21.49
   6  -3   0  297.10   20.56
   6  -3   0  310.26   19.61
  -6  -3   0  317.10   20.00
   6  -3   0  294.55   20.91
  -7   3   0    0.13    0.62
   7   3   0    0.04    0.83
   7  -3   0   -0.31    0.61
   7  -3   0   10.96    2.83
   7   3   0   -0.27    0.37
  -7  -3   0    0.36    0.46
   7  -3   0    0.02    0.68
   7   3   0   -0.61    0.60
   8  -3   0  254.82   18.94
   8  -3   0  264.04   17.69
   8  -3   0  253.81   18.16
  -8   3   0  249.41   17.34
  -8  -3   0  269.58   17.46
   8   3   0  229.43   18.59
  -8  -3   0  268.84   16.76
   8   3   0  253.73   18.06
   8   3   0  256.28   16.91
  -9  -3   0    1.11    0.67
  -9   3   0   -0.17    0.86
  -9  -3   0    0.03    0.74
   9  -3   0   -0.35    0.77
   9   3   0    0.64    1.25
   9  -3   0   -1.04    0.57
   9   3   0    0.08    0.62
   9   3   0   -0.92    0.68
   9  -3   0    0.13    1.15
  10   3   0  176.16   13.79
  10   3   0  200.94   15.18
  10  -3   0  187.53   13.29
 -10   3   0  168.40   12.94
 -10  -3   0  182.56   13.11
  10   3   0  182.92   12.49
  10  -3   0  174.20   13.88
  10  -3   0  186.49   14.99
 -10  -3   0  181.05   12.07
  11   3   0   -0.44    0.61
  11  -3   0   -0.54    0.66
 -11  -3   0    0.23    0.52
  11  -3   0    0.03    1.01
 -11   3   0    0.33    1.02
  11   3   0   -0.04    0.99
  11   3   0    2.54    1.89
  11  -3   0    0.82    1.57
 -11  -3   0   -0.20    0.90
  12  -3   0  163.90   12.64
  12   3   0  161.60   14.47
  12  -3   0  182.48   13.88
  12   3   0  165.01   13.47
  12   3   0  167.62   11.91
 -12  -3   0  170.66   12.65
  12  -3   0  158.94   14.45
 -12   3   0  163.30   12.54
  13  -3   0    0.92    1.61
 -13   3   0   -1.08    1.02
  13   3   0    0.31    1.65
  13  -3   0    1.64    1.34
  13   3   0   -0.89    0.58
 -13  -3   0   -0.66    0.99
  13  -3   0    0.39    2.01
  13   3   0   -1.25    0.91
 -14   3   0   44.22    5.80
  14   3   0   44.61    4.95
  14  -3   0   39.61    7.13
  14   3   0   37.82    6.45
  14   3   0   42.33    7.86
 -14  -3   0   28.67    4.87
  14  -3   0   36.81    5.31
  14  -3   0   47.92    7.00
  15  -3   0   -0.13    1.66
  15  -3   0    2.13    2.36
  15  -3   0   -0.72    1.17
  15   3   0    2.24    2.16
  15   3   0   -0.55    1.68
 -15  -3   0    0.59    1.35
 -15   3   0    0.91    1.63
  16  -3   0    2.21    1.77
  16  -3   0    2.09    1.95
  16   3   0    0.61    2.08
 -16  -3   0    0.05    1.40
  16  -3   0    1.36    2.31
  16   3   0    1.11    2.29
 -16   3   0   -1.26    1.33
  17  -3   0   -0.05    2.23
  17   3   0    0.86    2.58
  17  -3   0   -0.04    1.43
  17   3   0   -1.92    1.44
 -17   3   0    1.33    1.69
 -17  -3   0   -2.08    1.52
  17  -3   0   -1.93    1.80
  18  -3   0    1.45    1.79
 -18   3   0    3.14    2.15
  18  -3   0   -0.22    1.96
  18   3   0   -0.44    1.83
  18   3   0    0.16    2.26
 -18  -3   0   -0.37    1.61
  18  -3   0    6.09    3.62
  19  -3   0    1.37    2.41
  19  -3   0   -1.54    1.65
  19   3   0    1.75    2.34
 -19  -3   0   -0.69    1.57
  19  -3   0    1.17    1.83
  19   3   0    2.81    2.83
 -19   3   0    4.08    2.52
  20   3   0   17.21    5.33
  20  -3   0   10.53    4.63
  20   3   0   21.53    6.28
  20  -3   0   15.51    4.10
 -20   3   0   11.44    3.93
 -20  -3   0   10.64    3.71
  21   3   0    0.46    2.25
  21   3   0   -1.95    2.37
 -21  -3   0    1.29    2.27
  21  -3   0   -0.52    2.20
 -21   3   0    2.26    2.77
 -22  -3   0   28.37    6.95
 -22   3   0   30.56    6.44
  22   3   0   43.80   10.83
  22  -3   0   29.46   10.98
  22   3   0   32.75    8.78
   0   4   0  184.65   12.09
   0   4   0  192.76   12.61
   0   4   0  180.91   12.71
   0  -4   0  188.53   12.17
   0  -4   0  190.11   12.27
  -1   4   0    0.87    0.46
   1  -4   0    0.62    0.45
  -1  -4   0   -0.27    0.28
   1   4   0   -0.35    0.54
   1   4   0   -1.04    0.43
  -1  -4   0    0.65    0.53
   1  -4   0   -0.16    0.35
   1   4   0   -0.55    0.25
  -1   4   0    0.81    0.70
  -1   4   0   -0.42    0.59
   2  -4   0  260.22   16.62
   2   4   0  257.61   17.10
   2   4   0  253.93   16.39
   2  -4   0  259.19   16.36
  -2   4   0  239.57   16.36
  -2   4   0  255.60   17.06
  -2  -4   0  257.24   16.52
   2   4   0  258.48   16.91
  -3   4   0   -0.57    0.59
   3  -4   0    0.11    0.31
  -3   4   0    0.53    0.46
   3  -4   0    0.09    0.49
   3   4   0    0.27    0.33
   3   4   0    0.09    0.33
   3   4   0    0.31    0.61
  -3  -4   0    0.36    0.41
   3   4   0    0.28    0.60
   3  -4   0    0.10    0.44
   4  -4   0  392.57   25.01
   4  -4   0  368.71   25.19
   4   4   0  384.25   25.27
   4  -4   0  377.98   24.34
   4   4   0  380.18   25.54
  -4  -4   0  382.02   24.63
   4   4   0  410.91   24.24
  -4   4   0  370.16   24.69
   5   4   0   -0.16    0.60
  -5   4   0   -0.08    0.50
  -5  -4   0    0.06    0.37
   5   4   0    0.68    0.33
   5  -4   0    0.15    0.61
   5   4   0   -0.60    0.47
   5  -4   0   -0.42    0.38
   5  -4   0    0.14    0.30
   6   4   0   85.16    7.65
  -6   4   0   96.15    6.76
   6  -4   0   88.62    7.29
   6   4   0   92.89    6.16
  -6  -4   0   93.53    6.46
   6  -4   0   98.52    7.12
   6   4   0   92.40    7.29
   6  -4   0   80.87    6.00
   7  -4   0   -0.96    0.39
  -7  -4   0    0.35    0.53
   7   4   0   -0.48    0.71
   7  -4   0    1.94    1.16
   7  -4   0    0.50    0.35
   7   4   0   -0.16    0.37
  -7   4   0   -0.25    0.59
   7   4   0   -0.68    0.70
   7  -4   0    0.16    1.07
   8   4   0    2.45    1.50
  -8  -4   0    0.94    0.66
   8  -4   0    0.23    0.92
   8  -4   0    1.97    1.21
   8  -4   0    0.87    1.18
   8   4   0    2.06    1.27
  -8   4   0    0.64    0.82
   8   4   0    0.27    0.49
   9   4   0   -0.61    1.00
  -9  -4   0   -0.58    0.46
   9   4   0   -0.48    0.71
  -9   4   0   -0.94    0.60
  -9  -4   0    0.97    0.91
   9   4   0    0.73    0.60
   9  -4   0   -1.26    0.53
   9  -4   0    1.70    1.26
   9  -4   0    0.30    1.27
  10   4   0   48.75    4.08
 -10  -4   0   51.90    4.03
 -10   4   0   52.31    5.50
  10  -4   0   51.28    7.25
  10   4   0   53.02    7.47
  10  -4   0   56.48    5.92
 -10  -4   0   33.50    4.76
  10  -4   0   43.55    5.98
  10   4   0   51.86    6.57
  11  -4   0   -2.30    0.91
 -11  -4   0    0.49    0.64
  11   4   0    0.25    1.26
 -11  -4   0    0.58    1.02
  11  -4   0   -0.52    0.71
  11   4   0    0.44    1.02
  11   4   0    0.04    0.58
  11  -4   0    1.36    1.33
 -11   4   0   -0.19    0.97
  12  -4   0   39.29    5.34
 -12   4   0   41.65    5.23
 -12  -4   0   46.13    5.53
  12   4   0   34.43    5.67
  12   4   0   35.86    6.54
 -12  -4   0   36.22    3.42
  12  -4   0   44.56    7.09
  12   4   0   40.62    4.28
  12  -4   0   45.47    6.66
 -13   4   0   -1.25    0.88
  13   4   0    0.31    0.76
  13   4   0    1.67    1.62
  13   4   0    1.59    1.95
 -13  -4   0    0.21    1.14
  13  -4   0    0.12    1.60
  13  -4   0    2.02    1.83
  13  -4   0    1.71    1.32
 -14   4   0   85.29    8.74
  14  -4   0   74.15   10.90
  14   4   0   83.61   11.00
  14  -4   0   70.24    8.30
 -14  -4   0   70.96    8.05
  14  -4   0   95.18   10.54
  14   4   0   86.34    9.82
  15  -4   0    1.03    2.15
  15  -4   0    0.42    1.44
 -15  -4   0    0.12    1.22
 -15   4   0    3.56    1.97
  15   4   0   -0.48    1.74
  15  -4   0    1.21    1.89
  15   4   0    4.22    2.24
  16  -4   0   97.91   11.89
  16  -4   0   98.75   10.26
  16   4   0   77.93   11.55
  16   4   0   84.07   10.91
  16  -4   0  123.50   13.79
 -16  -4   0   98.04   10.31
 -16   4   0   86.22    9.78
 -17  -4   0   -1.49    1.28
 -17   4   0   -0.24    1.44
  17   4   0   -2.83    1.51
  17  -4   0   -0.28    2.22
  17  -4   0    0.82    1.65
  17  -4   0   -3.38    1.80
  17   4   0    1.23    1.84
  18   4   0   92.69   11.76
 -18  -4   0   78.46    9.77
  18  -4   0   76.17    9.61
  18   4   0  113.58   14.62
 -18   4   0   91.86   10.31
  18  -4   0   76.60   11.07
  19  -4   0   -2.03    1.96
  19   4   0   -1.73    1.84
  19  -4   0    5.27    2.46
 -19   4   0    1.90    2.31
  19   4   0   -1.61    1.70
 -19  -4   0    0.01    1.85
  20  -4   0   50.92    9.04
  20   4   0   41.08    8.22
 -20   4   0   47.97    7.61
  20   4   0   46.22    9.86
  20  -4   0   50.36    7.64
 -20  -4   0   58.37    8.64
  21   4   0    0.48    2.44
  21   4   0   -1.83    2.24
 -21   4   0    4.86    3.32
  21  -4   0   -1.18    1.59
  21  -4   0    1.40    2.81
 -21  -4   0    0.26    2.02
 -22   4   0   15.33    4.91
   0   5   0   -0.19    0.32
   0  -5   0   -0.26    0.33
   0   5   0   -0.96    0.58
   0  -5   0    0.42    0.54
   0   5   0    0.45    0.85
   1  -5   0   -0.17    0.37
  -1   5   0    0.88    0.94
   1   5   0   -0.95    0.57
  -1  -5   0    0.04    0.36
  -1  -5   0    0.02    0.47
   1   5   0    0.48    0.41
   1   5   0   -0.52    0.57
  -1   5   0   -0.16    0.59
   1  -5   0    1.26    0.59
  -1   5   0    0.77    0.46
   2   5   0    0.01    0.65
  -2   5   0    0.51    0.45
   2   5   0    0.43    0.39
  -2   5   0    0.46    0.84
   2   5   0    1.31    0.88
  -2  -5   0    0.75    0.38
   2  -5   0    0.29    0.49
   2  -5   0   -0.49    0.29
  -2  -5   0   -0.39    0.37
  -3   5   0   -0.72    0.36
   3   5   0   -1.10    0.44
   3  -5   0    0.16    0.34
  -3  -5   0    0.39    0.48
  -3   5   0    0.04    0.75
   3   5   0   -0.09    0.34
   3  -5   0    0.24    0.45
   3   5   0    0.27    0.39
   3   5   0   -0.72    0.54
   4   5   0   17.36    2.19
  -4   5   0   15.85    2.95
   4   5   0   17.11    2.91
   4  -5   0   17.61    2.74
   4  -5   0   18.88    2.50
   4  -5   0   19.79    1.74
  -4   5   0   18.78    2.29
   4   5   0   18.14    1.53
  -4  -5   0   19.69    2.30
   4   5   0   19.56    2.90
   5  -5   0    0.10    0.50
  -5  -5   0   -0.05    0.42
   5  -5   0    0.10    0.34
  -5   5   0   -0.49    0.54
   5   5   0   -1.35    0.53
   5  -5   0    0.32    0.72
   5   5   0    0.12    0.27
   5   5   0   -0.15    0.69
   6   5   0    1.26    1.24
   6   5   0   -0.46    0.64
  -6   5   0    1.04    0.76
   6  -5   0    0.44    0.46
   6   5   0    0.32    0.38
  -6  -5   0    0.70    0.68
   6  -5   0    0.11    0.66
   6  -5   0   -0.65    0.63
  -7  -5   0   -0.19    0.52
   7  -5   0    0.35    0.45
   7  -5   0   -0.57    0.65
   7   5   0   -0.73    0.85
   7   5   0    0.16    0.34
  -7   5   0   -0.19    0.61
   7   5   0    2.83    1.47
   7  -5   0   -0.40    0.53
   8  -5   0   18.86    1.59
   8  -5   0   21.39    3.84
  -8  -5   0   14.01    2.10
   8   5   0   16.92    3.81
   8   5   0   14.64    1.87
   8   5   0   14.93    3.16
  -8   5   0   14.57    2.47
   8  -5   0   12.07    2.45
  -9  -5   0   -0.62    0.62
  -9   5   0   -0.41    0.96
   9   5   0   -0.72    1.11
   9   5   0   -0.99    0.79
   9  -5   0   -0.32    0.72
   9  -5   0    0.41    1.14
   9   5   0   -0.02    0.45
 -10   5   0    0.09    1.01
  10  -5   0   -0.33    1.21
  10   5   0    0.84    1.56
  10  -5   0    0.48    0.99
  10   5   0    0.81    0.70
 -10  -5   0    1.86    0.87
 -10  -5   0    0.42    1.02
  10   5   0    2.07    1.49
 -11  -5   0   -0.64    0.79
 -11   5   0   -0.11    1.02
 -11  -5   0    1.23    0.75
  11   5   0    0.72    0.69
  11  -5   0   -0.90    0.98
  11  -5   0    0.70    1.13
  11   5   0   -0.39    1.15
  11   5   0   -0.15    1.06
  12  -5   0   -0.42    1.17
 -12  -5   0    0.81    0.87
  12   5   0    0.47    1.54
  12   5   0    0.75    1.53
 -12  -5   0    0.53    1.08
 -12   5   0    1.27    1.32
  12  -5   0    0.00    1.14
 -13  -5   0   -0.48    1.04
 -13   5   0    0.75    1.30
  13  -5   0    0.39    1.20
  13  -5   0    1.01    1.56
  13   5   0   -0.11    1.29
  13   5   0    0.97    2.01
  14  -5   0    0.45    1.15
 -14  -5   0    2.12    1.63
  14   5   0    4.87    2.85
  14  -5   0    2.98    2.27
  14   5   0    1.50    1.83
 -14   5   0    1.76    1.66
  15  -5   0   -0.51    1.62
  15   5   0   -0.28    1.39
 -15  -5   0   -1.17    1.20
  15   5   0    0.86    2.15
  15  -5   0    0.33    1.35
 -15   5   0    1.28    1.56
  16   5   0    1.58    2.74
  16   5   0    3.52    2.44
  16  -5   0    7.80    3.56
 -16  -5   0    1.37    1.76
  16  -5   0   -0.27    1.32
 -16   5   0    2.93    2.07
  17  -5   0    1.08    1.75
  17   5   0   -0.63    1.82
 -17  -5   0   -1.24    1.50
 -17   5   0    0.01    1.69
  17   5   0   -0.84    1.79
  17  -5   0   -0.76    1.56
  18   5   0    1.42    2.10
  18  -5   0    0.57    2.07
 -18  -5   0    0.30    1.58
  18   5   0    1.12    2.55
 -18   5   0    1.62    2.20
  18  -5   0    0.61    1.57
  19  -5   0   -0.71    1.92
 -19  -5   0   -0.89    1.74
 -19   5   0    2.14    2.55
  19   5   0    1.56    2.84
  19  -5   0    0.89    1.56
  19   5   0    0.17    2.27
  20   5   0    3.30    3.42
  20   5   0    3.86    3.50
 -20  -5   0    1.76    2.47
  20  -5   0   -1.14    2.77
 -20   5   0    5.98    3.13
  20  -5   0    0.18    1.74
  21  -5   0    1.87    2.88
  21  -5   0    1.79    2.14
  21   5   0   -0.93    2.41
 -21   5   0    1.67    2.58
 -21  -5   0   -2.11    1.52
  21   5   0   -3.75    2.06
 -22   5   0    4.16    3.39
   0  -6   0  264.50   17.13
   0   6   0  262.94   16.98
   0   6   0  256.17   17.95
   0  -6   0  273.42   17.31
   0   6   0  257.96   17.74
  -1   6   0    0.15    0.81
  -1   6   0   -0.15    0.31
  -1   6   0   -0.70    0.72
   1   6   0    1.15    0.82
   1   6   0    0.44    0.82
  -1  -6   0    1.39    0.58
  -1  -6   0    0.25    0.52
   1  -6   0    0.12    0.41
   1   6   0    0.00    0.34
   1  -6   0   -0.20    0.36
  -2   6   0  261.68   16.70
   2  -6   0  248.76   16.95
   2   6   0  265.73   17.73
  -2  -6   0  257.35   16.56
   2   6   0  257.88   16.69
   2  -6   0  252.70   16.78
   2   6   0  253.62   17.41
  -2   6   0  253.55   17.69
  -2  -6   0  261.99   16.99
  -3  -6   0    0.06    0.55
  -3   6   0    0.32    0.49
  -3   6   0   -0.21    0.80
   3   6   0    0.05    0.74
   3   6   0    0.09    0.67
   3  -6   0   -0.58    0.32
   3  -6   0    0.15    0.52
   3   6   0   -0.17    0.42
   4  -6   0  302.85   19.48
   4  -6   0  302.53   20.07
  -4   6   0  301.04   20.77
   4   6   0  294.45   20.76
   4   6   0  282.29   20.36
   4   6   0  296.70   19.17
   4   6   0  307.54   19.72
  -4   6   0  306.81   19.70
  -4  -6   0  312.48   19.85
  -5   6   0    0.65    0.60
   5  -6   0   -0.08    0.37
   5   6   0   -0.90    0.79
  -5   6   0   -0.75    0.87
   5   6   0    0.51    0.32
   5   6   0   -0.63    0.55
  -5  -6   0    0.63    0.70
   5  -6   0    0.80    0.87
   5  -6   0   -0.44    0.47
   6  -6   0   76.18    6.96
  -6   6   0   78.41    6.33
   6   6   0   79.84    7.41
   6   6   0   80.20    7.02
   6   6   0   81.33    5.51
  -6  -6   0   82.18    6.28
   6  -6   0   91.91    5.92
   6  -6   0   82.65    6.72
   7  -6   0    0.09    0.42
   7  -6   0    0.21    0.88
  -7   6   0   -1.16    0.58
   7  -6   0   -0.30    0.67
   7   6   0   -0.61    0.95
  -7  -6   0   -0.03    0.59
   7   6   0    0.31    0.36
   7   6   0    1.34    1.18
  -8   6   0    1.62    1.02
  -8  -6   0    2.11    1.05
   8  -6   0    1.38    0.65
   8  -6   0    1.25    1.12
   8   6   0    1.89    0.62
   8  -6   0    1.67    1.61
   8   6   0   -1.25    0.75
   8   6   0    0.57    1.14
   9   6   0    0.37    0.48
  -9  -6   0   -0.01    0.72
   9  -6   0   -1.35    0.66
   9   6   0   -0.49    0.99
  -9   6   0    1.63    1.18
   9  -6   0   -0.36    0.82
   9   6   0    1.79    1.65
 -10  -6   0   14.23    2.27
 -10  -6   0   14.99    2.86
  10   6   0   22.66    4.87
  10   6   0   16.45    2.01
  10  -6   0   16.49    3.15
 -10   6   0   10.52    2.53
  10   6   0   20.13    3.86
  10  -6   0   11.32    3.33
  11   6   0   -0.60    1.32
 -11  -6   0    0.40    0.74
  11   6   0   -0.98    0.91
 -11  -6   0   -1.11    0.84
  11  -6   0   -0.85    0.98
 -11   6   0    0.44    1.13
  11  -6   0   -0.17    0.95
  12   6   0   40.48    7.19
 -12  -6   0   47.53    4.68
 -12  -6   0   49.26    5.63
 -12   6   0   37.47    5.24
  12  -6   0   42.57    5.85
  12  -6   0   46.64    7.09
  12   6   0   46.14    6.61
 -13   6   0    1.38    1.48
  13  -6   0    0.22    1.15
  13  -6   0    0.38    1.32
  13   6   0    0.17    1.78
  13   6   0    1.23    1.61
 -13  -6   0   -0.72    0.86
  14   6   0   27.51    5.56
  14  -6   0   28.56    4.88
  14  -6   0   32.91    6.25
 -14  -6   0   24.89    4.50
  14   6   0   35.52    7.14
 -14   6   0   29.28    4.80
  15  -6   0    0.03    1.79
 -15  -6   0    1.24    1.66
  15  -6   0   -0.67    1.17
  15   6   0   -1.43    1.37
  15   6   0   -0.86    0.95
 -15   6   0   -1.89    1.10
  16  -6   0   82.51    9.31
  16  -6   0   71.14   10.10
  16   6   0   67.96   11.04
 -16   6   0   66.84    8.21
 -16  -6   0   47.45    7.25
  16   6   0   82.48   10.32
  17   6   0   -0.37    1.64
  17  -6   0   -1.83    1.60
 -17   6   0    1.35    1.81
  17  -6   0   -0.30    1.44
  17   6   0    0.55    2.10
 -17  -6   0   -1.27    1.59
  18  -6   0   86.62   11.42
 -18  -6   0   82.31    9.61
  18  -6   0   78.51    9.68
  18   6   0   48.52    8.75
  18   6   0   72.86   11.53
 -18   6   0   63.13    8.62
 -19  -6   0    2.17    2.57
  19   6   0    0.04    2.00
  19  -6   0    0.50    1.95
  19   6   0   -0.74    2.79
 -19   6   0   -0.47    1.85
  19  -6   0   -1.47    1.73
  20   6   0   34.93    8.05
 -20   6   0   20.58    5.09
  20   6   0   13.74    4.79
  20  -6   0   28.37    6.69
  20  -6   0   15.55    4.23
 -20  -6   0   17.67    4.61
  21  -6   0    3.07    2.60
  21   6   0   -0.65    2.51
 -21  -6   0    0.64    2.15
  21   6   0    3.16    3.51
  21  -6   0   -0.31    3.03
 -21   6   0   -0.83    2.41
   0   7   0   -0.41    0.73
   0  -7   0   -0.07    0.47
   0   7   0    0.07    0.71
   0   7   0   -0.24    0.35
   0  -7   0    0.52    0.57
   1   7   0   -0.47    0.66
   1   7   0    0.62    1.01
  -1   7   0   -0.11    0.40
  -1  -7   0   -0.22    0.39
  -1   7   0    1.65    1.11
  -1  -7   0    0.29    0.58
   1  -7   0   -0.21    0.41
  -1   7   0    0.07    0.88
   1   7   0   -0.18    0.35
   1  -7   0    0.27    0.57
  -2  -7   0   48.26    3.81
  -2   7   0   43.73    5.05
   2   7   0   43.65    5.10
   2  -7   0   59.41    4.19
  -2   7   0   40.75    5.28
   2  -7   0   51.90    4.22
   2   7   0   38.29    5.02
  -2   7   0   51.04    3.89
  -2  -7   0   47.89    4.18
   2   7   0   57.53    4.00
  -3   7   0   -0.19    0.78
   3   7   0   -0.71    0.60
   3   7   0    0.94    0.97
   3  -7   0    0.49    0.49
   3  -7   0   -0.08    0.47
  -3   7   0    0.29    0.56
  -3  -7   0   -0.19    0.43
   3   7   0   -0.21    0.36
   4   7   0  167.23   11.82
   4  -7   0  149.61   11.26
   4  -7   0  157.12   10.78
  -4   7   0  153.46   12.05
   4   7   0  147.90   11.97
  -4  -7   0  168.20   11.19
  -4   7   0  154.81   10.89
   4   7   0  160.76   10.45
   4   7   0  165.13   10.95
  -5   7   0    0.82    0.74
   5  -7   0   -0.06    0.45
   5   7   0    0.39    1.00
   5  -7   0    0.62    0.71
   5   7   0    0.01    0.32
  -5   7   0    0.53    1.23
   5   7   0   -0.51    0.77
  -5  -7   0    0.98    0.74
   5   7   0   -0.04    0.55
   6  -7   0  428.27   28.62
   6  -7   0  436.38   27.17
   6   7   0  429.63   28.51
  -6  -7   0  424.94   27.61
   6   7   0  418.06   29.05
  -6   7   0  385.72   27.49
  -6   7   0  403.09   28.98
   6   7   0  439.14   26.56
   6  -7   0  421.86   28.11
   7  -7   0    0.18    0.52
   7   7   0   -1.57    0.92
  -7  -7   0    0.80    0.84
  -7   7   0    1.81    1.71
  -7   7   0   -0.91    0.72
   7   7   0    1.08    1.19
   7  -7   0    0.41    0.97
   7  -7   0    1.07    1.07
   7   7   0    0.21    0.29
  -8   7   0  452.93   29.41
  -8  -7   0  449.37   29.10
   8  -7   0  450.66   30.56
   8  -7   0  450.66   29.92
   8   7   0  446.25   28.07
   8   7   0  424.86   30.17
   8  -7   0  454.33   28.52
   8   7   0  414.09   30.93
   9   7   0   -0.64    1.05
  -9  -7   0    0.48    0.87
  -9   7   0   -1.24    0.84
   9  -7   0   -0.39    0.99
   9  -7   0    0.44    0.92
   9   7   0   -0.16    1.09
  10  -7   0  253.50   19.08
 -10   7   0  257.32   17.80
  10   7   0  265.67   19.87
 -10  -7   0  247.31   17.10
 -10  -7   0  255.94   17.66
  10   7   0  240.29   18.57
  10  -7   0  245.22   18.19
  11   7   0   -0.16    1.31
 -11   7   0    2.82    1.75
  11   7   0    3.10    2.05
 -11  -7   0    0.76    0.89
  11  -7   0   -0.40    0.85
 -11  -7   0   -0.48    0.90
  11  -7   0   -0.09    1.15
 -12   7   0  135.18   10.50
  12  -7   0  126.85   10.71
  12  -7   0  130.39   11.74
  12   7   0  138.31   14.81
 -12  -7   0  121.76    9.38
 -12  -7   0  127.08   10.26
  12   7   0  117.11   10.96
 -13  -7   0   -0.46    0.83
 -13   7   0    2.00    1.78
  13  -7   0    0.50    1.29
  13   7   0    1.63    1.64
  13  -7   0   -0.21    1.56
  13   7   0    3.66    2.53
 -13  -7   0   -0.22    1.09
  14   7   0   41.23    8.10
  14   7   0   37.29    6.22
  14  -7   0   33.40    6.36
 -14  -7   0   35.56    5.41
 -14   7   0   40.58    5.81
  14  -7   0   35.81    5.92
  15   7   0   -1.13    1.73
 -15   7   0    1.55    1.76
  15   7   0    4.95    2.79
  15  -7   0    2.09    2.52
  15  -7   0   -0.94    0.82
 -15  -7   0   -0.67    1.23
  16   7   0    4.83    2.91
 -16  -7   0    5.30    2.39
 -16   7   0   12.42    3.64
  16  -7   0   14.75    4.61
  16  -7   0    8.21    2.94
  16   7   0    3.29    3.11
 -17   7   0   -1.80    1.52
 -17  -7   0   -1.18    1.08
  17   7   0    0.40    2.03
  17  -7   0    0.57    2.33
  17  -7   0   -0.83    1.30
  17   7   0    1.29    2.77
 -18   7   0    5.72    2.78
  18  -7   0   -2.61    1.11
  18  -7   0   -0.31    2.30
  18   7   0   -1.06    2.06
  18   7   0    1.49    2.42
 -18  -7   0    5.01    2.63
  19   7   0    2.95    3.22
 -19  -7   0   -2.11    1.57
  19   7   0    0.19    2.09
 -19   7   0    1.45    2.42
  19  -7   0   -0.57    1.55
  19  -7   0   -1.27    1.88
 -20   7   0   28.90    5.59
  20   7   0   10.03    5.06
  20  -7   0   30.59    6.10
  20   7   0   15.39    4.86
 -20  -7   0   22.51    5.02
  20  -7   0   21.19    6.34
  21  -7   0   -0.26    2.76
  21   7   0    2.25    3.56
  21   7   0   -0.05    2.83
 -21  -7   0    4.25    2.94
  21  -7   0    0.28    2.11
   0  -8   0  234.66   15.74
   0   8   0  230.58   15.25
   0   8   0  239.29   16.64
   0  -8   0  234.68   15.50
   0   8   0  223.88   16.27
   1   8   0    1.78    0.70
  -1   8   0   -0.16    0.91
   1  -8   0   -0.91    0.33
  -1  -8   0   -0.15    0.49
   1  -8   0    0.18    0.55
  -1  -8   0    0.83    0.72
   1   8   0   -0.41    0.85
  -1   8   0   -0.17    0.41
   1   8   0    0.26    0.95
  -1   8   0    0.18    0.99
   2   8   0  148.21    9.81
  -2   8   0  148.54   10.90
  -2  -8   0  140.32    9.75
   2  -8   0  139.87   10.01
   2   8   0  143.74   11.08
  -2   8   0  137.15   11.02
  -2  -8   0  136.71   10.15
  -2   8   0  140.80    9.73
   2  -8   0  139.01   10.18
   2   8   0  164.60   11.00
   3   8   0    0.07    1.02
  -3  -8   0   -0.26    0.53
  -3   8   0   -0.27    0.90
  -3   8   0    0.24    0.54
  -3   8   0    0.77    1.13
   3   8   0   -0.19    0.42
   3   8   0   -0.69    0.86
   3  -8   0    0.18    0.58
   3  -8   0   -0.11    0.53
  -4   8   0   50.32    4.39
   4   8   0   55.08    4.46
   4   8   0   54.92    4.10
   4   8   0   54.56    6.14
   4  -8   0   57.10    4.93
   4   8   0   47.50    6.04
   4  -8   0   57.95    4.48
  -4   8   0   46.46    5.98
  -4  -8   0   56.63    4.74
  -5   8   0    0.86    1.36
   5   8   0    0.15    0.98
   5  -8   0   -0.72    0.48
   5   8   0    0.21    1.07
  -5   8   0    0.39    0.76
   5   8   0    0.49    0.42
  -5  -8   0    0.68    0.81
   5   8   0   -0.17    0.57
   5  -8   0    0.05    0.80
  -6   8   0    9.44    2.85
   6  -8   0   12.57    1.89
   6   8   0   10.04    2.53
  -6   8   0   11.80    2.20
  -6  -8   0    7.15    1.84
   6   8   0   10.33    2.83
   6  -8   0   11.53    2.46
   6   8   0   11.23    0.95
   7   8   0    0.92    1.33
   7  -8   0    0.39    0.92
   7  -8   0    0.86    0.60
   7   8   0   -0.01    1.20
  -7   8   0   -1.41    0.70
  -7   8   0   -0.59    1.49
  -7  -8   0   -1.12    0.75
   7  -8   0    0.32    1.19
   8  -8   0   28.83    4.32
   8   8   0   25.56    4.26
  -8   8   0   14.83    4.01
   8   8   0   18.75    4.20
  -8   8   0   28.58    3.70
   8  -8   0   26.07    2.79
   8  -8   0   18.42    3.81
  -8  -8   0   17.53    2.85
  -9  -8   0   -0.64    0.66
   9   8   0    0.79    1.30
   9  -8   0   -0.60    0.95
   9   8   0    1.43    1.58
  -9   8   0   -1.02    1.73
  -9   8   0   -0.13    0.92
   9  -8   0    0.00    0.88
 -10   8   0    1.24    1.35
  10  -8   0   -0.49    1.38
  10   8   0    0.82    1.46
 -10  -8   0    1.14    1.04
  10  -8   0    4.13    2.01
  10   8   0    0.65    1.63
  11   8   0    0.08    1.15
  11  -8   0   -0.14    1.43
  11   8   0   -0.23    1.31
 -11   8   0    0.17    1.09
  11  -8   0   -0.91    0.81
 -11  -8   0   -0.78    0.79
 -11  -8   0    1.04    1.02
  12  -8   0   31.67    4.98
 -12  -8   0   23.00    3.40
  12   8   0   36.74    6.73
 -12  -8   0   30.32    4.49
  12  -8   0   27.26    5.58
  12   8   0   23.56    4.76
 -12   8   0   25.12    4.23
  13   8   0   -2.08    0.85
 -13   8   0   -0.63    1.07
 -13  -8   0   -0.86    0.92
  13  -8   0    0.67    1.97
 -13  -8   0   -0.51    0.81
  13  -8   0    0.61    1.40
  13   8   0    3.37    2.64
  14   8   0   50.90    7.64
  14  -8   0   40.20    6.32
  14   8   0   38.65    7.43
 -14   8   0   47.72    6.29
 -14  -8   0   40.71    6.06
  14  -8   0   53.41    8.45
 -15   8   0   -1.57    1.27
  15  -8   0   -0.32    1.13
 -15  -8   0   -0.57    1.53
  15   8   0   -1.49    1.87
  15  -8   0    0.48    2.07
  15   8   0    0.34    1.64
  16  -8   0   29.14    6.42
  16   8   0   37.18    8.01
 -16   8   0   36.40    6.04
  16  -8   0   32.36    6.00
  16   8   0   41.49    7.15
 -16  -8   0   30.89    5.47
  17   8   0   -1.30    1.98
  17  -8   0   -0.97    1.59
  17  -8   0   -0.53    2.02
  17   8   0   -1.43    2.10
 -17  -8   0   -2.10    1.39
 -17   8   0    1.25    1.86
 -18  -8   0   21.99    4.92
  18  -8   0    9.71    3.77
  18   8   0   21.79    5.48
 -18   8   0   18.53    4.58
  18   8   0   18.32    6.03
  18  -8   0   33.28    7.33
 -19  -8   0    0.61    2.27
  19  -8   0    0.86    1.90
  19  -8   0    1.71    2.62
  19   8   0    1.06    2.98
  19   8   0   -2.59    1.92
  20   8   0    8.79    4.32
  20  -8   0   26.47    7.14
  20   8   0    8.57    4.93
 -20  -8   0   15.99    4.73
  20  -8   0   11.29    4.14
  21  -8   0    0.59    2.62
   0  -9   0   -0.15    0.58
   0  -9   0   -0.14    0.60
   0   9   0    0.01    0.51
   0   9   0    0.39    1.26
   0   9   0   -0.61    0.99
  -1   9   0   -0.13    0.47
   1   9   0    2.76    1.66
  -1  -9   0   -0.12    0.54
  -1   9   0    0.24    1.18
  -1  -9   0    0.65    0.81
  -1   9   0    0.61    1.27
   1   9   0    0.00    1.07
   1  -9   0    0.35    0.72
   1   9   0   -0.45    0.42
   1  -9   0    0.32    0.67
  -2   9   0    0.46    1.18
   2  -9   0   -0.62    0.61
   2   9   0    0.90    0.67
  -2  -9   0    0.63    0.65
  -2   9   0    1.56    1.33
   2   9   0   -0.50    1.09
   2   9   0    2.03    1.34
  -2  -9   0   -0.06    0.65
  -2   9   0    0.36    0.55
   2  -9   0    0.04    0.67
  -3  -9   0   -0.49    0.48
  -3   9   0    0.38    0.58
  -3   9   0   -1.40    0.93
   3  -9   0   -1.00    0.45
   3   9   0   -0.08    1.11
   3   9   0    0.32    1.13
   3  -9   0    0.62    0.65
  -3   9   0   -0.21    1.00
   3   9   0   -0.24    0.48
   4   9   0    9.89    1.76
   4  -9   0    9.94    2.07
   4   9   0   10.48    1.53
  -4   9   0    8.01    1.62
   4  -9   0    6.55    1.54
   4   9   0    7.87    2.45
  -4   9   0    8.60    2.65
   4   9   0    4.26    1.72
  -4  -9   0    7.24    1.81
  -5   9   0    0.90    1.52
   5   9   0   -0.02    0.67
   5   9   0   -0.77    0.92
   5  -9   0    0.83    0.91
   5   9   0   -1.14    1.03
   5   9   0    0.00    0.43
  -5  -9   0    0.15    0.80
  -5   9   0   -0.46    0.72
   5  -9   0   -0.68    0.57
  -6   9   0   42.79    4.53
  -6  -9   0   36.28    4.46
  -6   9   0   46.87    6.34
   6  -9   0   43.61    3.75
   6  -9   0   39.29    5.10
   6   9   0   46.50    5.81
   6   9   0   29.30    5.13
   7  -9   0   -0.20    0.87
  -7   9   0   -0.26    0.80
   7   9   0   -0.89    1.02
  -7  -9   0    0.29    0.86
   7  -9   0    0.19    0.69
   7   9   0   -0.45    0.87
  -7   9   0    1.09    1.58
  -8   9   0   35.20    4.53
   8   9   0   39.53    5.54
   8  -9   0   40.62    5.31
   8   9   0   36.92    5.95
   8  -9   0   38.13    3.41
  -8   9   0   30.55    5.56
  -8  -9   0   32.91    4.20
  -9  -9   0    0.83    1.01
   9   9   0    0.84    1.36
   9  -9   0    1.18    1.47
  -9   9   0   -0.71    0.83
   9  -9   0   -0.19    1.03
   9   9   0    0.05    1.47
  -9   9   0    0.63    1.68
 -10  -9   0   18.88    3.07
  10  -9   0   16.36    3.77
 -10   9   0   15.67    4.38
 -10   9   0   26.56    3.80
  10  -9   0   17.56    4.18
  10   9   0   29.84    5.49
  10   9   0   18.94    3.99
  11   9   0    0.74    1.70
 -11   9   0   -0.70    0.98
 -11  -9   0    0.46    1.11
  11  -9   0   -0.84    1.22
  11   9   0    0.01    1.57
 -11  -9   0   -0.65    0.80
  11  -9   0    0.21    1.16
 -11   9   0    1.05    1.87
 -12   9   0    5.39    3.08
 -12  -9   0    0.25    1.22
  12  -9   0    5.81    2.42
 -12  -9   0    0.91    1.04
 -12   9   0    0.39    1.29
  12   9   0    6.07    2.93
  12  -9   0    4.13    2.72
  12   9   0    0.65    1.65
 -13   9   0    0.98    2.13
  13  -9   0   -0.62    1.38
  13   9   0   -1.31    1.50
  13  -9   0   -0.78    1.78
 -13   9   0   -0.33    1.21
 -13  -9   0   -0.65    1.10
  13   9   0    0.36    1.63
 -13  -9   0    0.81    1.08
  14  -9   0    1.91    2.37
  14   9   0    4.62    3.11
  14   9   0    2.09    2.21
 -14   9   0    4.34    3.04
  14  -9   0    5.05    2.65
 -14   9   0    2.86    2.02
 -14  -9   0    2.94    1.92
  15   9   0    1.04    1.75
  15  -9   0    1.45    2.44
  15   9   0   -0.45    2.23
 -15  -9   0   -0.34    1.48
 -15   9   0   -0.40    2.40
  15  -9   0   -0.71    1.26
 -15   9   0    0.82    1.65
  16   9   0    5.29    3.68
 -16  -9   0    3.50    2.16
 -16   9   0    3.59    3.45
 -16   9   0    3.48    2.36
  16   9   0    1.75    2.29
  16  -9   0    0.79    2.50
  16  -9   0    2.67    2.63
  17   9   0   -1.20    1.97
 -17  -9   0   -1.07    1.28
 -17   9   0    1.07    2.36
  17   9   0    1.00    2.00
  17  -9   0   -0.55    1.78
  17  -9   0   -0.63    1.50
 -18   9   0    4.19    3.62
 -18  -9   0    1.25    2.03
  18   9   0    1.36    2.41
  18   9   0    5.64    3.97
  18  -9   0   -0.71    1.46
  18  -9   0    0.43    2.56
  19  -9   0   -1.99    2.09
 -19   9   0   -0.44    2.83
  19   9   0   -1.12    1.83
  19  -9   0    0.96    2.18
 -19  -9   0   -1.10    1.78
  19   9   0   -1.19    2.94
  20   9   0    4.04    4.29
  20  -9   0    3.31    2.88
 -20   9   0   13.48    5.49
 -20  -9   0    5.60    3.21
  20   9   0    4.42    3.40
  20  -9   0   10.66    5.20
   0  10   0  297.24   19.80
   0 -10   0  306.36   20.22
   0  10   0  301.88   21.63
   0 -10   0  322.72   20.58
   0  10   0  287.42   21.14
   1 -10   0   -1.63    0.39
  -1  10   0    0.14    1.48
  -1 -10   0   -0.47    0.61
  -1  10   0    0.12    0.53
   1  10   0    0.47    0.56
   1  10   0   -0.70    1.06
   1  10   0    0.38    1.27
  -1  10   0   -0.49    1.13
  -1 -10   0    0.79    0.76
   1 -10   0    1.15    0.85
   2 -10   0  235.10   15.96
   2 -10   0  220.47   15.78
  -2  10   0  226.74   15.29
  -2 -10   0  241.04   16.12
   2  10   0  234.34   17.18
  -2  10   0  234.09   16.80
   2  10   0  222.55   15.36
   2  10   0  226.80   16.66
  -2 -10   0  233.26   15.49
  -2  10   0  237.06   17.20
   3 -10   0    0.68    0.87
  -3  10   0   -0.38    1.19
  -3 -10   0    1.57    1.05
  -3  10   0   -0.60    0.90
   3  10   0    0.30    0.64
  -3  10   0   -0.52    0.47
   3  10   0   -0.63    1.15
   3  10   0    0.67    1.31
   3 -10   0   -0.17    0.72
   4  10   0   68.83    8.39
  -4  10   0   83.86    9.00
   4  10   0   72.01    5.93
   4 -10   0   81.73    6.22
   4  10   0   82.02    5.71
  -4 -10   0   66.24    6.29
  -4  10   0   75.75    8.16
  -4  10   0   71.15    5.82
   4 -10   0   78.09    6.59
   4  10   0   92.39    8.92
  -5 -10   0    0.81    1.10
  -5  10   0   -0.39    0.66
  -5  10   0   -1.35    1.18
   5 -10   0   -0.05    0.81
   5  10   0   -0.11    0.56
   5  10   0   -0.97    0.94
   5  10   0   -0.51    1.08
   5 -10   0    0.46    0.80
   6 -10   0   49.17    4.18
   6  10   0   36.63    6.17
  -6 -10   0   46.96    5.28
  -6  10   0   41.16    6.28
   6  10   0   34.05    5.27
   6 -10   0   44.03    5.37
  -6  10   0   50.08    5.00
   7 -10   0    0.22    0.97
  -7  10   0   -0.53    0.83
   7  10   0    0.44    1.24
  -7  10   0    0.63    1.75
   7  10   0    0.07    1.14
   7 -10   0   -0.93    0.55
  -7 -10   0   -0.34    0.69
   8 -10   0    5.39    2.09
  -8 -10   0    7.55    2.06
  -8  10   0   10.88    3.41
   8  10   0   11.47    2.99
  -8  10   0   11.02    2.47
   8  10   0    4.44    2.76
   8 -10   0   15.37    2.29
  -9  10   0   -0.03    1.95
   9  10   0   -0.20    1.35
  -9 -10   0   -1.04    0.78
  -9  10   0    0.51    1.06
   9 -10   0   -0.63    0.77
   9  10   0   -0.65    1.12
 -10 -10   0    5.71    1.86
  10 -10   0    1.02    1.36
  10  10   0    4.19    2.77
 -10  10   0    3.90    1.92
  10  10   0    3.78    2.03
 -10  10   0   11.32    4.02
  11 -10   0   -0.58    1.56
 -11 -10   0    0.41    1.03
  11  10   0    0.95    1.64
  11  10   0    1.66    1.77
 -11 -10   0    0.40    1.23
 -11  10   0   -0.38    1.15
  11 -10   0   -0.77    0.98
 -11  10   0   -2.29    1.84
  12 -10   0   49.68    8.21
 -12 -10   0   51.32    6.54
 -12 -10   0   48.32    5.82
 -12  10   0   44.66    8.06
  12  10   0   50.03    7.48
 -12  10   0   67.82    7.34
  12 -10   0   58.57    7.76
  12  10   0   56.76    9.24
 -13 -10   0   -1.54    0.81
  13 -10   0   -0.22    1.33
 -13 -10   0    0.02    1.29
  13  10   0   -0.47    1.62
 -13  10   0    0.50    1.45
  13 -10   0    1.19    2.09
  13  10   0   -1.15    1.29
 -13  10   0    1.79    2.55
  14  10   0   78.95   10.19
  14 -10   0  111.80   13.35
  14 -10   0   82.94    9.99
  14  10   0   90.96   12.91
 -14  10   0   84.16   12.27
 -14 -10   0   75.73    8.89
  15 -10   0   -1.54    1.12
 -15 -10   0    2.37    1.88
  15 -10   0   -1.78    1.53
  15  10   0    1.50    2.21
 -15  10   0    2.88    2.58
  15  10   0    1.31    2.42
  16 -10   0   92.84   11.49
  16  10   0  108.37   12.99
 -16  10   0  111.88   14.58
  16 -10   0  121.18   14.49
 -16 -10   0  104.70   11.30
  16  10   0   97.58   14.19
  17  10   0   -0.76    2.18
  17  10   0   -0.03    2.65
  17 -10   0   -0.48    1.52
 -17 -10   0    0.45    1.88
  17 -10   0   -0.99    2.54
 -17  10   0   -0.25    2.98
  18 -10   0   58.53    9.30
 -18  10   0   53.59   10.07
  18  10   0   68.26    9.76
 -18 -10   0   72.33    9.05
  18 -10   0   51.12    9.42
  18  10   0   74.41   12.08
  19 -10   0   -2.18    2.85
 -19 -10   0   -0.56    2.08
 -19  10   0    1.09    3.02
  19 -10   0    0.78    2.15
  19  10   0   -0.46    1.91
  19  10   0    0.32    2.83
  20  10   0   35.87    7.51
  20  10   0   42.60   14.19
  20 -10   0   39.95    9.05
 -20 -10   0   30.86    6.12
  20 -10   0   42.97    7.64
 -20  10   0   42.03    9.44
   0  11   0    0.37    1.49
   0 -11   0   -0.56    0.73
   0  11   0    0.69    0.67
   0 -11   0    0.78    0.92
   0  11   0    1.12    1.48
  -1  11   0    0.77    1.40
   1  11   0   -1.61    0.90
   1  11   0   -0.70    1.19
  -1  11   0   -0.63    0.48
  -1 -11   0   -0.32    0.65
  -1  11   0    0.59    1.51
  -1 -11   0    1.03    1.01
   1 -11   0   -0.44    0.66
   1  11   0    0.31    0.63
   1 -11   0   -0.93    0.56
   2  11   0   31.95    3.30
  -2  11   0   25.44    4.58
  -2 -11   0   22.94    3.48
   2 -11   0   20.92    3.21
  -2  11   0   31.61    3.17
   2  11   0   23.09    4.12
  -2 -11   0   32.15    3.54
   2 -11   0   22.18    3.38
   2  11   0   31.00    5.13
  -2  11   0   24.05    4.33
   3  11   0   -0.90    0.89
   3 -11   0   -0.02    0.80
   3  11   0   -0.07    1.10
  -3  11   0    0.11    1.30
   3 -11   0   -0.63    0.64
  -3  11   0    0.07    0.61
  -3  11   0   -1.17    1.18
  -3 -11   0    1.16    1.11
   3  11   0    0.18    0.56
  -4  11   0   92.81    6.91
   4  11   0   92.67    7.11
  -4  11   0   82.32    9.54
   4  11   0   80.35    9.39
  -4  11   0   93.12    9.94
   4  11   0  102.22    8.52
   4 -11   0   98.89    7.84
  -4 -11   0   84.17    7.54
   4 -11   0   98.24    7.41
  -5  11   0   -0.53    0.59
   5 -11   0   -0.32    0.85
  -5 -11   0    2.18    1.22
   5 -11   0   -0.69    0.61
   5  11   0    0.61    1.59
  -5  11   0    0.90    1.79
   5  11   0   -1.32    1.14
  -5  11   0    1.73    1.80
  -6  11   0   86.96    6.95
   6 -11   0   82.99    7.69
  -6  11   0   95.23   10.43
   6  11   0   78.79    8.96
  -6 -11   0   83.70    7.39
   6 -11   0   98.55    7.19
   6  11   0   95.52   10.35
   7 -11   0    0.49    0.75
   7 -11   0   -0.48    0.92
  -7 -11   0   -1.10    0.63
   7  11   0    1.18    1.84
   7  11   0   -0.62    1.04
  -7  11   0   -0.62    0.81
  -7  11   0   -0.64    1.62
   8  11   0   93.51   10.85
  -8  11   0  109.89    8.20
  -8 -11   0   91.35    8.10
   8  11   0  104.78    9.35
   8 -11   0  104.84    7.75
   8 -11   0   95.14    8.72
  -8  11   0   81.83   10.55
  -9  11   0   -0.48    1.02
  -9  11   0   -1.54    1.69
  -9 -11   0    1.13    1.25
   9  11   0   -1.18    1.16
   9 -11   0    1.36    1.39
   9  11   0    2.26    2.04
  10  11   0  119.93   12.41
  10 -11   0  108.39   10.25
 -10 -11   0  124.20    9.75
  10  11   0  115.02   13.38
 -10  11   0  125.65   10.79
 -10  11   0  127.38   14.08
 -11 -11   0   -0.83    0.86
 -11 -11   0   -0.24    0.99
  11 -11   0    0.50    1.31
  11  11   0   -1.00    1.10
 -11  11   0    0.01    2.09
  11  11   0   -1.31    1.11
  12  11   0   82.41    9.88
  12  11   0   86.29   11.63
  12 -11   0   80.60    9.46
 -12 -11   0   83.87    7.41
 -12 -11   0   87.31    8.93
 -12  11   0   66.80   10.28
 -13 -11   0    1.70    1.68
  13  11   0    2.20    2.20
  13 -11   0   -0.04    1.44
  13  11   0   -0.05    1.86
 -13 -11   0    0.23    1.14
 -13  11   0   -0.02    2.41
  14 -11   0   17.87    4.51
 -14  11   0   24.33    6.51
  14  11   0   28.01    5.68
 -14 -11   0   31.00    4.61
  14  11   0   16.51    5.40
 -14 -11   0   31.48    4.97
  15  11   0   -0.73    1.72
 -15 -11   0   -1.66    1.21
 -15  11   0   -0.33    2.51
  15 -11   0   -1.61    1.45
  15  11   0    0.32    2.19
  16  11   0   -0.19    2.51
 -16 -11   0    0.08    1.82
  16  11   0    1.72    2.26
 -16  11   0   -1.14    2.77
  16 -11   0    2.58    2.26
 -17  11   0   -2.18    2.32
  17  11   0   -0.19    2.84
  17 -11   0    1.31    2.11
 -17 -11   0    1.14    1.91
  17  11   0   -0.63    2.06
  18 -11   0    5.15    3.13
  18  11   0   -0.81    1.71
 -18  11   0    1.43    2.80
 -18 -11   0    2.33    2.27
  18  11   0    4.50    3.76
  19  11   0    0.35    2.64
 -19  11   0    2.22    3.40
  19  11   0    1.19    3.07
  19 -11   0   -1.46    2.04
 -19 -11   0    0.10    2.03
   0  12   0    0.58    0.64
   0  12   0    0.96    1.35
   0 -12   0    0.18    0.77
   0 -12   0    0.88    1.07
   0  12   0    0.11    1.22
   1 -12   0    0.89    0.93
  -1  12   0    1.69    1.69
   1 -12   0    0.58    0.92
  -1 -12   0    0.80    0.99
  -1 -12   0    1.36    0.96
   1  12   0    0.91    0.70
  -1  12   0   -0.17    0.51
   1  12   0   -0.29    1.12
  -1  12   0   -0.88    1.20
   1  12   0    1.75    1.45
  -2 -12   0    0.20    0.83
  -2  12   0    3.03    2.03
   2 -12   0    2.93    1.24
  -2 -12   0    0.35    0.99
  -2  12   0    0.78    0.71
   2  12   0    0.76    1.37
   2  12   0    1.76    1.73
  -2  12   0   -0.64    1.08
   2 -12   0    0.02    0.81
   2  12   0    2.94    1.02
   3 -12   0    0.17    0.83
  -3  12   0    0.67    1.65
   3  12   0   -0.47    1.15
  -3  12   0    0.66    0.80
   3  12   0   -0.17    0.65
  -3  12   0    0.16    1.28
  -3 -12   0   -0.46    0.74
   3  12   0   -1.86    0.98
   3 -12   0   -0.32    0.69
   4 -12   0    1.59    1.18
  -4  12   0    2.60    0.95
   4  12   0   -1.11    0.96
   4  12   0   -0.38    1.13
  -4  12   0   -0.34    1.35
  -4  12   0    4.44    2.12
  -4 -12   0    0.18    0.99
   4  12   0    0.74    0.78
   4 -12   0    0.00    0.89
  -5 -12   0   -0.62    0.77
  -5  12   0   -0.06    0.83
   5  12   0    0.82    1.64
   5 -12   0   -0.44    0.82
  -5  12   0    1.30    1.52
  -5  12   0   -0.56    1.61
   5  12   0   -0.02    1.11
   5 -12   0    0.58    1.04
  -6  12   0    0.86    1.77
   6  12   0    6.03    2.67
   6 -12   0    1.48    1.03
  -6  12   0    1.29    2.00
   6  12   0   -0.45    1.22
   6 -12   0    5.21    1.99
  -6 -12   0    2.94    1.42
   7 -12   0    0.21    0.79
  -7  12   0   -0.45    1.56
   7 -12   0   -0.79    0.98
  -7  12   0   -1.60    1.08
   7  12   0   -1.29    1.10
   7  12   0    1.12    1.27
  -7 -12   0    0.29    0.99
   8 -12   0    1.07    1.33
   8  12   0   -0.21    1.50
   8  12   0   -0.74    0.87
  -8 -12   0    1.51    1.37
   8 -12   0    0.20    0.80
  -8  12   0    1.55    2.22
  -9 -12   0   -0.68    1.08
   9  12   0    1.14    1.81
  -9  12   0    0.52    2.07
   9  12   0   -1.67    1.04
   9 -12   0   -0.32    1.25
  10  12   0    5.16    3.17
 -10  12   0   -0.13    1.62
 -10 -12   0    7.03    2.07
  10  12   0    5.94    2.73
  10 -12   0    2.87    1.71
  11 -12   0   -0.12    1.25
  11  12   0    3.78    2.69
  11  12   0    0.53    1.70
 -11 -12   0    0.37    1.20
 -11 -12   0   -0.33    0.79
 -11  12   0   -0.84    1.85
 -12 -12   0    0.38    1.34
 -12  12   0   -1.23    2.06
 -12 -12   0    0.52    1.27
  12  12   0    0.13    1.78
  12  12   0    0.44    2.02
  12 -12   0   -0.18    1.42
 -13 -12   0   -0.85    1.16
  13  12   0    0.14    1.85
  13 -12   0    2.22    2.41
 -13 -12   0    2.28    1.71
 -13  12   0    0.30    2.84
  13  12   0   -0.54    1.62
  14  12   0    1.20    2.51
 -14 -12   0   -0.39    1.33
  14 -12   0   -0.92    1.03
 -14 -12   0    1.92    1.62
 -14  12   0    3.06    2.98
  14  12   0   -0.61    1.58
  15  12   0    0.73    2.56
  15 -12   0    1.59    2.33
  15  12   0    0.33    2.23
 -15 -12   0    0.42    1.72
 -15  12   0    0.03    2.55
 -16 -12   0    1.13    1.92
  16  12   0    2.90    2.38
  16 -12   0    0.60    1.75
 -16  12   0   -0.99    2.75
  16  12   0   -0.66    1.64
  17 -12   0   -1.35    1.54
  17  12   0    0.32    2.89
 -17 -12   0   -2.14    1.44
  17  12   0    0.85    2.28
 -17  12   0    0.80    3.46
  18  12   0   -0.45    2.09
 -18 -12   0   -1.54    1.49
  18  12   0    1.10    3.04
 -18  12   0   -0.11    3.01
  18 -12   0    1.84    2.71
  19 -12   0    0.68    3.76
  19  12   0    4.56    3.08
 -19 -12   0    0.73    2.10
 -19  12   0    0.80    3.74
   0  13   0    1.33    1.41
   0  13   0    0.75    0.74
   0 -13   0    0.38    0.99
   0  13   0   -0.92    1.28
   0 -13   0   -0.58    0.77
  -1  13   0   -0.47    0.54
   1 -13   0   -0.05    1.02
  -1  13   0    0.40    1.37
   1 -13   0    0.03    0.79
  -1 -13   0   -1.53    0.72
   1  13   0    1.94    1.56
  -1  13   0    1.16    1.72
  -1 -13   0    1.01    1.11
   1  13   0   -0.42    0.53
   1  13   0    1.20    1.56
  -2  13   0   16.47    4.05
   2 -13   0   17.39    3.15
  -2  13   0   15.44    3.74
  -2 -13   0   22.65    3.29
   2  13   0   15.13    3.92
   2 -13   0   23.15    3.54
   2  13   0   19.78    2.71
   2  13   0   14.43    3.36
  -2 -13   0   17.77    3.30
  -3  13   0    2.02    2.13
   3 -13   0    0.72    1.04
   3 -13   0   -0.61    0.77
  -3  13   0    0.02    1.23
   3  13   0   -1.55    0.85
   3  13   0   -0.29    0.64
   3  13   0   -1.16    1.00
  -3 -13   0    0.44    1.03
   4 -13   0   66.46    7.08
  -4  13   0   70.02    8.89
  -4 -13   0   59.15    7.19
   4  13   0   78.52    8.86
   4  13   0   78.26    6.11
   4 -13   0   76.86    7.85
   4  13   0   81.06    9.49
  -4  13   0   81.70    9.29
   5 -13   0   -0.68    0.93
  -5 -13   0    0.52    1.14
  -5  13   0    0.35    1.47
   5 -13   0   -0.20    0.94
   5  13   0    0.41    1.21
  -5  13   0   -0.11    1.58
   5  13   0    2.09    2.03
   6  13   0   75.80    9.33
   6  13   0   94.19   10.76
  -6  13   0  102.60   10.98
  -6 -13   0   90.89    7.78
   6 -13   0   76.96    7.08
  -6  13   0   84.50   10.57
   6 -13   0   89.87    9.22
  -7  13   0    0.20    1.82
   7  13   0    0.59    1.61
   7 -13   0    0.50    1.34
  -7 -13   0   -0.66    1.05
   7 -13   0   -0.54    0.76
   7  13   0   -0.25    1.04
  -7  13   0    2.75    2.29
  -8  13   0   60.47    8.80
   8  13   0   83.95   10.43
  -8 -13   0   71.12    7.70
   8  13   0   74.67    8.89
  -8  13   0   67.59    9.64
   8 -13   0   76.46    8.66
   9  13   0    0.09    1.55
  -9  13   0   -0.25    2.16
   9  13   0    0.94    2.16
  -9 -13   0    2.11    1.50
   9 -13   0    0.17    1.14
 -10 -13   0  137.89   10.46
 -10  13   0  133.53   14.67
  10  13   0  110.68   13.98
  10 -13   0  107.82   12.04
  10  13   0  106.37   12.08
  11  13   0    0.97    2.12
 -11 -13   0   -0.01    1.23
  11 -13   0   -0.19    1.27
  11  13   0    0.13    1.52
 -11 -13   0   -1.57    0.93
 -11  13   0   -1.53    2.01
 -12  13   0   73.93   11.15
  12  13   0   74.11    9.59
 -12 -13   0   95.92    9.34
  12  13   0   79.06   11.90
  12 -13   0   68.63    9.35
 -12 -13   0   77.38    8.23
 -13 -13   0    0.24    1.53
 -13  13   0   -0.84    1.85
  13  13   0   -1.85    1.40
  13 -13   0   -0.18    1.74
 -13 -13   0    1.12    1.81
  13  13   0   -1.91    1.65
 -14  13   0   26.31    6.69
  14  13   0   14.28    4.30
  14 -13   0   19.18    4.74
 -14 -13   0   21.83    4.34
 -14 -13   0   35.16    5.15
  14  13   0   17.39    5.68
  15 -13   0    1.45    2.04
  15  13   0   -1.13    2.45
  15  13   0   -2.93    1.72
 -15 -13   0   -1.04    1.30
 -15  13   0   -0.17    2.19
  16 -13   0   -0.81    1.47
 -16 -13   0    2.47    2.35
  16  13   0    2.02    2.39
 -16  13   0   -0.63    2.87
  16  13   0   -0.38    2.31
  17 -13   0    1.39    2.47
  17  13   0    2.16    3.47
  17  13   0    1.22    2.45
 -17  13   0   -0.61    2.75
 -17 -13   0   -2.15    1.46
  18  13   0    0.97    2.50
 -18  13   0   -0.58    3.01
  18  13   0   -1.43    2.77
 -18 -13   0   -0.45    1.88
  18 -13   0    0.03    2.28
   0 -14   0  165.23   12.11
   0 -14   0  155.12   12.43
   0  14   0  174.97   13.41
   0  14   0  153.61   13.73
   1  14   0   -0.14    1.42
  -1  14   0    0.53    1.83
  -1 -14   0   -0.60    0.90
   1 -14   0   -0.55    0.92
   1  14   0    0.41    1.50
  -1  14   0    3.00    1.80
   1 -14   0    0.09    0.94
  -1 -14   0   -0.74    0.93
   2  14   0  219.28   15.85
  -2  14   0  207.99   15.87
   2  14   0  186.56   16.11
   2 -14   0  190.91   14.56
   2 -14   0  197.01   14.65
  -2  14   0  187.53   16.11
  -2 -14   0  197.06   14.86
   2  14   0  202.48   13.77
   3 -14   0    0.51    0.96
   3  14   0    0.31    0.83
  -3 -14   0    0.79    1.22
   3  14   0   -2.29    0.96
  -3  14   0   -0.35    1.41
   3  14   0    1.07    1.48
  -3  14   0    0.19    1.76
   3 -14   0    0.16    1.13
   4  14   0  116.59   13.20
  -4 -14   0  129.33   10.60
  -4  14   0  144.28   11.87
  -4  14   0  114.11   13.07
   4 -14   0  142.41   10.76
   4  14   0  115.49   11.03
   4 -14   0  131.92   10.33
   5  14   0   -0.08    1.37
  -5 -14   0   -0.85    0.91
   5 -14   0    0.08    1.10
  -5  14   0   -1.53    1.11
   5 -14   0    0.21    0.93
  -5  14   0    1.19    2.01
   5  14   0    1.40    1.81
   6 -14   0   76.42    8.45
   6  14   0   85.01   10.75
   6 -14   0   76.74    6.92
   6  14   0   68.69    8.87
  -6  14   0   85.30   10.49
  -6  14   0   95.03   10.57
  -6 -14   0   73.06    8.07
   7 -14   0   -0.62    0.86
  -7  14   0    1.38    1.97
   7  14   0    1.04    1.64
  -7 -14   0    1.69    1.58
  -7  14   0   -1.37    1.50
   7  14   0    0.55    1.44
   7 -14   0   -1.61    0.85
  -8  14   0    4.41    2.80
   8  14   0    0.62    1.66
  -8  14   0    1.00    2.41
   8  14   0    7.98    2.89
   8 -14   0    2.54    1.74
  -8 -14   0    3.25    1.76
  -9  14   0    2.24    2.91
  -9 -14   0    0.04    1.24
   9  14   0   -1.89    1.72
  -9  14   0    1.01    2.36
   9 -14   0    0.39    1.33
   9  14   0    2.01    1.92
 -10  14   0   30.70    7.01
 -10  14   0   14.26    4.64
  10 -14   0   19.31    4.25
 -10 -14   0   13.46    3.51
  10  14   0   23.76    5.16
  10  14   0   21.35    5.72
 -10 -14   0   36.60    4.87
 -11 -14   0    1.66    1.53
  11  14   0    1.42    1.87
 -11  14   0    0.65    3.02
 -11 -14   0    1.77    1.64
  11 -14   0   -0.93    1.50
  11  14   0    1.20    2.48
  12 -14   0   40.68    6.98
 -12 -14   0   41.97    5.86
 -12 -14   0   42.13    6.06
  12  14   0   45.33    7.34
 -12  14   0   38.21    7.92
  12  14   0   39.52    8.29
 -13  14   0   -2.01    2.08
  13  14   0    2.33    2.27
  13 -14   0    1.81    2.08
 -13 -14   0    1.06    1.78
 -13 -14   0    0.45    1.68
  13  14   0    0.50    2.70
  14  14   0   41.58    8.97
 -14  14   0   53.22    9.97
 -14 -14   0   63.42    7.98
  14 -14   0   87.12   10.56
 -14 -14   0   65.57    7.94
  14  14   0   52.10    8.34
 -15  14   0   -0.91    2.50
  15 -14   0    1.17    2.17
 -15 -14   0   -1.36    1.34
  15  14   0    0.99    2.63
  15  14   0   -2.23    1.76
  16 -14   0   60.11    9.38
 -16  14   0   68.64   10.95
 -16 -14   0   77.50    9.17
  16  14   0   44.80    9.53
  16  14   0   55.49    9.25
  17  14   0   -0.83    1.65
 -17  14   0   -1.92    2.69
 -17 -14   0    0.48    2.01
  17 -14   0    6.30    3.25
  17  14   0    2.79    3.78
  18  14   0   40.10    7.51
 -18 -14   0   54.23    9.11
   0 -15   0    0.42    1.00
   0  15   0   -0.62    1.43
   0  15   0    1.79    1.83
   0 -15   0    0.02    1.20
   1 -15   0   -0.50    0.87
  -1  15   0   -1.56    1.45
  -1 -15   0   -1.70    0.89
  -1  15   0   -0.47    1.56
   1  15   0   -0.08    1.75
   1  15   0   -0.02    1.56
   1 -15   0   -0.89    0.86
   2  15   0    0.15    1.14
  -2  15   0   -0.55    1.37
   2  15   0   -0.06    1.44
  -2  15   0   -0.46    1.48
  -2 -15   0   -0.20    1.08
   2 -15   0   -0.68    0.95
   2 -15   0    1.28    1.30
  -3  15   0   -0.11    1.45
   3 -15   0   -0.89    0.82
  -3  15   0   -0.16    1.57
   3 -15   0    0.02    1.05
   3  15   0   -0.06    1.39
   3  15   0   -0.95    1.69
  -3 -15   0    1.41    1.47
   4 -15   0   22.10    3.99
   4 -15   0   29.04    4.34
   4  15   0   25.66    5.72
  -4  15   0   17.12    4.32
   4  15   0   14.12    3.90
  -4 -15   0   19.39    3.84
  -4  15   0   22.02    5.18
  -5 -15   0    2.41    1.61
  -5  15   0    0.29    1.61
   5 -15   0   -0.58    1.05
  -5  15   0   -0.42    1.67
   5 -15   0   -0.87    0.87
   5  15   0   -2.22    1.09
   5  15   0   -1.25    1.31
   6  15   0   47.70    7.86
  -6 -15   0   50.38    6.33
  -6  15   0   31.77    6.48
  -6  15   0   35.81    6.62
   6 -15   0   37.03    5.67
   6 -15   0   35.72    5.05
   6  15   0   42.64    6.57
   7  15   0   -1.40    1.34
   7 -15   0    0.80    1.24
  -7  15   0   -0.62    1.85
  -7  15   0    0.54    2.07
   7 -15   0    1.19    1.69
   7  15   0   -0.98    1.65
  -7 -15   0   -0.29    1.27
  -8  15   0   35.67    7.03
  -8 -15   0   55.66    6.61
   8  15   0   37.13    7.21
  -8  15   0   32.01    6.43
   8  15   0   46.04    7.16
   8 -15   0   43.66    6.45
  -9  15   0   -3.17    1.35
  -9 -15   0    1.55    1.64
   9  15   0   -1.64    1.52
   9 -15   0   -0.33    1.15
  -9  15   0   -0.24    2.04
   9  15   0    0.66    1.61
  10  15   0   20.61    4.74
 -10 -15   0   21.61    4.28
  10 -15   0   24.06    5.02
  10  15   0   17.53    5.32
 -10  15   0   20.60    5.46
 -10 -15   0   29.21    4.51
 -10  15   0   34.91    7.28
  11 -15   0    0.76    1.61
 -11 -15   0   -0.54    1.37
  11  15   0    6.03    2.95
 -11  15   0   -1.17    2.09
 -11  15   0    4.08    3.12
 -11 -15   0   -0.09    1.46
  11  15   0    0.51    2.38
  12  15   0    1.31    1.81
 -12 -15   0    3.24    1.94
 -12 -15   0    3.65    2.36
  12 -15   0    3.43    2.42
  12  15   0    9.70    4.32
 -12  15   0   14.66    5.31
 -12  15   0    0.82    2.35
 -13 -15   0   -1.44    1.33
 -13 -15   0   -1.09    1.40
  13  15   0   -0.32    1.86
  13  15   0   -0.01    2.73
  13 -15   0    1.45    2.17
 -13  15   0    0.24    2.70
  14  15   0    1.95    3.13
  14 -15   0    9.66    3.97
 -14  15   0    2.05    2.90
  14  15   0    5.02    2.97
 -14 -15   0    9.68    3.22
 -14 -15   0    6.79    2.60
 -15  15   0   -1.15    2.79
  15 -15   0    0.93    2.09
  15  15   0    3.37    3.49
  15  15   0    2.54    2.44
 -15 -15   0   -2.28    1.45
  16 -15   0    4.34    2.84
  16  15   0    5.32    3.44
  16  15   0    2.66    3.37
 -16  15   0   -1.62    3.18
 -16 -15   0    2.43    2.38
  17  15   0   -0.39    2.45
 -17  15   0   -4.52    2.82
 -17 -15   0   -0.09    1.86
   0  16   0   25.23    5.70
   0  16   0   22.70    4.84
   0 -16   0   26.51    4.51
  -1  16   0    1.07    2.06
  -1 -16   0   -0.26    1.10
  -1  16   0   -0.79    1.30
   1 -16   0    0.59    1.37
   1  16   0    0.49    1.74
   1  16   0    0.01    1.71
  -2  16   0   23.53    4.93
   2  16   0   11.47    4.16
  -2  16   0   22.35    5.32
   2  16   0   38.27    6.10
   2 -16   0   23.81    4.19
   2 -16   0   24.85    4.29
  -2 -16   0   24.45    4.41
   3  16   0    0.37    1.79
   3 -16   0   -1.93    0.83
  -3 -16   0   -0.59    1.08
   3 -16   0   -1.00    1.10
  -3  16   0    0.99    2.36
  -3  16   0   -0.84    1.46
   3  16   0    0.74    1.94
   4 -16   0   10.72    2.93
  -4  16   0   16.03    4.21
  -4  16   0   10.32    3.91
   4  16   0    8.22    3.53
   4  16   0   10.13    3.29
   4 -16   0   18.34    3.71
  -4 -16   0   18.23    4.00
   5 -16   0   -0.28    1.19
   5  16   0   -0.66    1.57
   5 -16   0    0.46    1.15
   5  16   0   -0.19    1.60
  -5 -16   0    1.45    1.58
  -5  16   0   -0.37    1.66
  -5  16   0   -1.26    1.87
   6  16   0    3.55    2.47
   6 -16   0    1.64    1.59
  -6  16   0    5.23    3.07
   6 -16   0    4.54    2.49
   6  16   0    4.56    2.84
  -6  16   0    3.10    2.33
  -6 -16   0   -0.56    1.22
   7  16   0    1.55    2.16
  -7  16   0    0.83    2.32
  -7 -16   0   -0.43    1.20
   7  16   0    0.47    1.82
   7 -16   0   -0.47    1.06
   7 -16   0    0.47    1.51
  -7  16   0    3.41    2.84
  -8  16   0    0.88    2.24
  -8  16   0   -0.47    2.07
   8 -16   0   -0.34    1.26
  -8 -16   0    1.41    1.77
   8  16   0    0.69    1.84
   8  16   0   -4.04    1.72
   9  16   0    0.96    1.96
  -9  16   0    2.15    2.75
   9  16   0   -2.06    1.56
  -9 -16   0   -0.71    1.19
  -9  16   0   -0.01    2.35
   9 -16   0   -0.20    1.52
  10 -16   0   -0.15    1.42
 -10 -16   0    1.82    1.55
  10  16   0    0.25    2.30
 -10 -16   0    1.09    1.81
 -10  16   0   -0.64    2.12
  10  16   0    2.13    2.21
 -10  16   0    2.11    2.64
  11  16   0    2.82    2.39
  11 -16   0   -1.61    1.35
 -11  16   0    0.73    2.62
 -11  16   0    0.20    2.82
 -11 -16   0    1.99    1.97
  11  16   0    4.66    3.20
 -11 -16   0   -0.73    1.41
 -12 -16   0    1.06    1.76
  12  16   0   -0.59    2.40
  12 -16   0    2.27    2.48
 -12  16   0   -1.65    2.00
 -12 -16   0   -0.14    1.57
  12  16   0    1.78    2.27
 -12  16   0   -2.58    2.16
 -13 -16   0    0.78    1.89
 -13  16   0    0.82    2.60
 -13  16   0   -1.13    2.41
 -13 -16   0   -1.16    1.46
  13  16   0    0.47    2.03
  13  16   0   -1.90    2.45
  13 -16   0    0.74    1.83
 -14 -16   0    1.16    1.92
 -14  16   0   -0.61    2.82
 -14 -16   0    1.86    2.00
  14  16   0    4.54    3.27
  14 -16   0    3.34    2.85
 -14  16   0    4.01    3.61
  14  16   0    2.16    2.85
  15  16   0    3.52    4.15
 -15  16   0   -1.56    2.56
 -15  16   0    0.29    3.32
 -15 -16   0    0.98    2.07
  15  16   0    0.07    2.10
  15 -16   0    4.09    2.84
  16 -16   0   22.56    8.35
 -16 -16   0   11.93    3.66
 -16  16   0   15.63    6.03
 -16  16   0    8.66    4.69
  16  16   0   12.42    4.35
   0  17   0   -2.30    1.35
   0  17   0    2.82    2.29
   0 -17   0    0.20    1.40
   1 -17   0    0.27    1.28
  -1  17   0    2.07    2.29
  -1  17   0    8.05    3.03
  -1 -17   0   -0.39    1.07
   1  17   0    1.12    2.22
   1  17   0   -0.05    1.46
  -2 -17   0    4.66    2.28
  -2  17   0   13.66    4.35
   2 -17   0    4.34    2.23
   2  17   0    4.85    3.16
  -2  17   0    0.12    2.12
   2  17   0    7.69    3.23
   3  17   0   -2.10    1.77
   3 -17   0   -0.38    1.27
   3 -17   0    2.08    1.75
  -3  17   0    0.16    1.95
  -3 -17   0   -0.99    0.91
  -3  17   0    2.26    2.37
   3  17   0    0.83    1.79
   4  17   0   46.16    7.36
  -4 -17   0   48.32    6.78
   4 -17   0   47.03    6.27
   4 -17   0   40.17    5.94
  -4  17   0   45.85    8.15
  -4  17   0   36.15    6.67
   4  17   0   41.80    7.60
   5 -17   0    0.89    1.43
  -5  17   0   -0.25    2.00
   5  17   0    3.53    2.65
  -5 -17   0    0.02    1.36
  -5  17   0    0.19    1.92
   5  17   0   -0.40    1.63
   5 -17   0    0.96    1.41
  -6 -17   0  102.46   10.94
  -6  17   0   87.24   11.22
  -6  17   0  111.67   13.28
   6  17   0   96.03   12.85
   6 -17   0   93.94   10.41
   6 -17   0   94.95    8.78
   6  17   0  105.19   11.43
   7 -17   0   -0.96    1.41
   7  17   0   -1.75    1.81
  -7  17   0    0.69    2.15
  -7 -17   0    1.31    1.68
   7  17   0   -1.84    1.55
  -7  17   0   -0.45    1.95
   8  17   0   85.25   10.38
   8 -17   0   81.37   10.12
  -8  17   0   81.68   11.05
  -8 -17   0   90.09   10.15
   8  17   0   83.52   12.09
  -8  17   0  121.16   14.17
   9 -17   0   -0.78    1.50
  -9  17   0    0.11    2.33
  -9 -17   0    0.53    1.95
   9  17   0    2.26    3.08
   9  17   0   -0.30    1.79
  -9  17   0    1.21    2.81
 -10 -17   0   81.67    9.28
  10  17   0   79.14   11.96
  10  17   0   67.80    9.20
  10 -17   0   78.50    9.84
 -10  17   0   66.10   10.44
 -10  17   0   76.82   11.22
  11  17   0    1.28    2.12
  11 -17   0   -0.91    1.85
  11  17   0    0.15    2.14
 -11  17   0    0.64    2.86
 -11  17   0    0.74    2.72
 -11 -17   0    0.37    1.66
  12  17   0   37.30    6.67
 -12 -17   0   39.85    6.53
  12  17   0   37.71    8.33
 -12  17   0   48.37    9.55
  12 -17   0   35.66    6.62
 -12  17   0   25.27    6.54
  13 -17   0   -0.43    1.96
 -13  17   0   -0.66    2.05
  13  17   0   -0.97    2.14
  13  17   0   -2.08    1.61
 -13 -17   0   -0.27    1.53
 -13  17   0    2.19    3.14
  14  17   0   17.09    5.04
 -14  17   0   30.82    7.65
 -14 -17   0   40.48    6.50
  14  17   0   14.74    5.93
 -14  17   0   38.00    8.48
  14 -17   0   31.39    6.26
  15  17   0    2.12    3.84
  15 -17   0    1.99    2.67
 -15  17   0   -2.84    3.00
  15  17   0    0.38    2.60
 -15  17   0    3.36    4.08
   0  18   0   79.36   11.49
   0 -18   0   89.49    9.86
   0  18   0   83.04   10.38
  -1 -18   0   -1.40    1.46
   1  18   0    0.32    1.90
   1  18   0    1.10    1.69
  -1  18   0    2.01    2.45
   1 -18   0    1.01    1.70
  -1  18   0   -1.01    1.80
  -2 -18   0   58.17    7.53
  -2  18   0   55.05    8.92
   2  18   0   55.16    9.17
   2 -18   0   51.69    7.18
  -2  18   0   58.41    8.43
   2  18   0   59.63    8.29
   3  18   0   18.91    5.10
   3 -18   0    2.17    2.03
  -3 -18   0   -1.10    1.38
   3  18   0   -2.05    1.48
  -3  18   0   -0.25    1.81
  -3  18   0    1.26    2.02
  -4  18   0   22.06    5.76
  -4 -18   0   21.36    4.53
  -4  18   0   20.34    4.81
   4 -18   0   22.85    4.33
   4 -18   0   21.88    4.39
   4  18   0   12.46    3.94
   4  18   0   14.32    4.56
  -5  18   0   -0.82    2.03
   5  18   0   -0.44    1.80
   5  18   0   -0.31    1.91
   5 -18   0   -0.28    1.62
  -5 -18   0   -0.91    1.20
  -5  18   0   -0.90    1.72
   5 -18   0    1.22    1.56
   6 -18   0   10.65    3.12
  -6 -18   0    7.21    2.79
   6 -18   0    6.33    2.26
   6  18   0    5.59    3.33
   6  18   0    3.59    2.29
  -6  18   0   14.70    5.02
  -6  18   0    4.96    2.95
  -7 -18   0   -1.06    1.39
   7  18   0    1.01    2.47
   7 -18   0    0.64    1.54
  -7  18   0   -0.30    2.21
   7  18   0   -0.77    1.76
  -7  18   0   -3.13    1.92
   8 -18   0    5.02    2.83
  -8  18   0    1.11    3.09
   8  18   0   -0.08    1.82
  -8  18   0    0.60    2.49
  -8 -18   0    0.95    1.85
   8  18   0   -1.10    2.19
   9 -18   0    0.58    1.63
  -9 -18   0   -0.94    1.39
   9  18   0   -0.81    2.54
  -9  18   0   -0.97    2.51
  -9  18   0    1.63    2.59
   9  18   0   -1.44    1.53
 -10  18   0    3.98    3.47
  10  18   0    3.02    3.37
  10  18   0    5.69    3.07
  10 -18   0    4.45    2.71
 -10  18   0    2.12    3.05
 -10 -18   0    1.69    2.20
  11  18   0   -0.94    1.84
 -11  18   0    0.40    2.76
 -11  18   0    3.17    3.45
  11  18   0    0.15    2.61
  11 -18   0    0.08    1.86
 -11 -18   0   -0.44    1.70
 -12  18   0   18.65    5.80
 -12  18   0    4.90    3.75
  12 -18   0   20.17    4.98
  12  18   0   22.44    6.43
  12  18   0   15.88    5.20
 -12 -18   0    9.10    3.64
 -13  18   0    1.33    3.00
  13 -18   0   -1.26    1.81
  13  18   0    0.59    2.61
 -13  18   0   -0.64    2.93
 -13 -18   0    0.60    2.36
 -14  18   0   17.27    6.42
 -14  18   0   18.92    6.07
  14 -18   0   25.34    6.82
 -14 -18   0   26.03    5.32
   0 -19   0   -0.02    1.50
   0  19   0   -0.05    2.20
   0  19   0    0.21    1.58
  -1  19   0    3.01    2.19
   1  19   0   -0.46    2.19
   1 -19   0    0.11    1.32
  -1 -19   0    0.93    1.69
   1  19   0    2.10    2.31
  -1  19   0   -0.91    1.92
  -2  19   0    4.99    2.70
  -2  19   0    2.36    2.53
   2  19   0    1.44    2.28
  -2 -19   0    0.09    1.30
   2 -19   0    2.69    1.98
   2  19   0    0.86    1.98
   3  19   0   -0.75    1.70
   3 -19   0    0.42    1.59
  -3 -19   0   -0.88    1.33
  -3  19   0   -1.31    2.10
  -3  19   0    0.45    2.07
   3  19   0    0.76    2.15
   4  19   0   -0.94    1.80
  -4  19   0    0.15    2.47
  -4 -19   0    0.95    1.92
   4  19   0    0.17    1.85
  -4  19   0   -1.88    1.88
   4 -19   0    1.17    1.77
  -5 -19   0   -1.94    1.47
   5  19   0    0.71    1.95
   5  19   0    0.45    2.57
  -5  19   0    0.05    2.36
  -5  19   0    2.02    2.77
   5 -19   0   -0.50    1.32
   6  19   0    1.97    2.72
   6 -19   0    3.35    2.48
   6  19   0    2.02    2.31
   6 -19   0    1.63    2.03
  -6  19   0    0.57    2.61
  -6  19   0   -1.09    1.83
  -6 -19   0    1.78    2.11
  -7  19   0   -0.10    2.44
   7  19   0   -0.58    2.01
  -7 -19   0    0.40    1.79
   7  19   0   -0.46    1.87
  -7  19   0    0.89    2.34
   7 -19   0   -0.45    1.90
   8  19   0    1.01    2.59
   8  19   0    3.70    3.62
  -8  19   0    2.14    2.72
  -8  19   0   -0.12    2.53
   8 -19   0   -0.01    1.98
  -8 -19   0    1.50    2.16
   9 -19   0    0.78    2.25
   9  19   0    0.23    2.55
  -9  19   0   -3.13    2.10
  -9  19   0   -3.15    2.47
  -9 -19   0   -0.06    1.85
  10 -19   0   -1.38    1.88
  10  19   0   -0.63    2.47
 -10  19   0   -0.27    2.40
 -10  19   0    2.44    3.45
 -10 -19   0    1.45    2.02
 -11 -19   0   -1.33    1.66
  11  19   0   -0.11    2.61
  11 -19   0    0.72    2.28
 -11  19   0   -1.82    2.60
  12  19   0    1.57    3.07
  12 -19   0    1.39    2.12
 -12 -19   0    0.98    2.23
 -12  19   0    4.66    3.84
 -13 -19   0   -0.84    2.04
   0  20   0   67.92   10.77
   0 -20   0   75.59    9.15
  -1 -20   0   -1.19    1.21
   1  20   0   -1.05    2.42
  -1  20   0   -1.45    1.90
   1 -20   0    1.08    2.05
   2 -20   0   67.07    8.56
  -2  20   0   60.19   10.01
   2  20   0   72.35   10.77
  -2 -20   0   69.17    9.12
   3  20   0    2.65    3.07
  -3 -20   0    0.00    1.88
   3 -20   0    2.24    1.99
  -3  20   0    1.01    2.13
   4 -20   0   33.75    5.98
  -4  20   0   24.81    6.49
  -4 -20   0   27.93    5.44
   4  20   0   32.50    7.41
   5 -20   0    0.54    1.83
   5  20   0    3.11    3.16
  -5  20   0    0.58    2.29
  -5 -20   0    0.41    1.78
  -6 -20   0    9.30    3.66
  -6  20   0   14.16    5.16
   6  20   0    6.69    3.74
   7  20   0   -0.87    2.20
  -7  20   0    2.58    3.19
  -7 -20   0    0.09    1.80
   8 -20   0    5.34    2.99
   8  20   0    1.58    2.96
  -8 -20   0    3.67    2.48
  -8  20   0    8.93    3.98
  -9 -20   0    1.35    2.48
   9 -20   0    2.60    2.62
  -9  20   0    1.90    2.91
   9  20   0    2.80    3.53
 -10 -20   0    4.92    2.84
  10  20   0   -0.20    3.13
 -10  20   0   -1.67    2.82
  10 -20   0    3.38    3.09
  11  20   0   -2.12    2.54
 -11 -20   0   -2.49    1.73
 -11  20   0    2.13    3.35
  11 -20   0    2.20    2.73
   0 -21   0    3.08    2.40
   0  21   0   -3.00    2.11
  -1 -21   0    1.36    2.27
   1  21   0    0.68    2.18
   1 -21   0    4.58    2.81
  -1  21   0    2.98    3.02
   2 -21   0   24.41    5.09
   2  21   0   20.85    5.86
  -2 -21   0   17.64    4.60
  -2  21   0   23.41    6.37
  -3  21   0    1.32    2.83
   3 -21   0    0.60    1.72
  -3 -21   0    0.65    1.99
   3  21   0   -1.31    1.94
   4  21   0   36.37    7.98
   4 -21   0   52.27    7.59
  -4  21   0   57.50   10.03
  -4 -21   0   49.23    7.60
   5  21   0    0.44    2.50
   5 -21   0    1.45    2.65
  -5 -21   0   -1.16    1.50
  -5  21   0    1.78    3.03
  -6  21   0   38.06    7.97
   6  21   0   71.65   11.12
  -6 -21   0   64.72    8.65
  -7 -21   0   -0.87    1.57
   7  21   0    2.76    3.37
  -7  21   0    0.42    2.53
   8  21   0   55.53   10.54
  -8 -21   0   64.28    9.02
  -8  21   0   47.72    9.47
  -9  21   0    1.52    3.14
  -9 -21   0   -0.05    2.04
   9  21   0    2.32    3.14
   0 -22   0    4.20    2.38
   0  22   0   11.20    4.89
   1  22   0   -1.17    2.69
   1 -22   0   -0.72    1.58
  -1  22   0   -1.06    1.84
  -1 -22   0    0.27    2.07
  -2  22   0   17.93    5.57
   2 -22   0   17.89    4.67
   2  22   0    9.06    4.28
  -2 -22   0    9.48    3.55
  -3 -22   0   -1.32    1.76
   3  22   0   -2.29    2.06
   3 -22   0    2.00    2.15
  -3  22   0   -1.28    1.62
   4  22   0    8.35    4.36
  -4  22   0    9.27    4.60
  -4 -22   0   10.02    3.63
   4 -22   0    3.57    2.55
  -5 -22   0   -1.34    2.17
   5  22   0   -0.13    2.46
  -5  22   0    4.03    3.81
  -6 -22   0    0.91    1.87
   6  22   0   -1.41    3.01
  -6  22   0    5.84    3.91
  -7  22   0   -1.72    2.57
   0 -23   0   -0.82    1.88
   0  23   0    1.51    3.01
   1 -23   0   -0.35    2.00
  -1 -23   0    0.60    2.07
   1  23   0    2.54    3.34
  -1  23   0    4.17    3.65
   2 -23   0    2.09    2.10
   2  23   0    3.89    3.69
  -2 -23   0    0.90    2.39
  -2  23   0   -1.64    2.46
   3 -23   0    2.98    2.58
   0   0   1   -0.17    0.05
   0   0  -1   -0.26    0.05
   0   0  -1   -0.16    0.06
   1   0   1   -0.18    0.17
   1   0  -1   -0.05    0.14
   1   0  -1    0.00    0.15
   1   0   1    0.19    0.21
  -1   0  -1    0.10    0.19
   1   0  -1    0.17    0.28
   1   0   1    0.13    0.24
  -1   0  -1   -0.19    0.11
   1   0  -1    0.42    0.23
   1   0  -1    0.06    0.20
   2   0  -1   -0.03    0.22
   2   0   1   -0.24    0.38
   2   0   1   -0.13    0.24
   2   0  -1    0.10    0.24
  -2   0  -1   -0.03    0.14
   2   0  -1    0.86    0.32
  -2   0  -1   -0.06    0.27
   2   0   1    0.74    0.39
   2   0  -1    0.17    0.46
   2   0  -1    0.21    0.34
   3   0  -1   -0.11    0.57
   3   0   1   -0.91    0.45
   3   0  -1    0.06    0.40
  -3   0  -1   -0.01    0.17
   3   0  -1   -0.19    0.27
   3   0   1    0.05    0.39
  -3   0  -1   -0.32    0.38
   3   0   1   -0.40    0.48
  -4   0  -1    0.50    0.46
   4   0  -1    0.02    0.35
   4   0   1   -0.39    0.50
  -4   0  -1    0.03    0.16
   4   0  -1    0.54    0.55
   4   0  -1   -0.42    0.56
   4   0   1    0.53    0.63
   4   0   1    0.15    0.39
  -5   0  -1    0.42    0.21
  -5   0  -1    1.18    0.61
   5   0  -1   -0.19    0.48
  -5   0   1    0.00    0.23
   5   0   1   -0.38    0.41
   5   0  -1    0.44    0.82
   5   0   1    0.55    0.78
   5   0   1    0.73    0.51
   5   0  -1    0.16    0.38
   6   0   1    0.01    0.53
  -6   0  -1    0.39    0.54
  -6   0   1   -0.04    0.22
  -6   0   1    0.02    0.50
   6   0  -1   -0.18    0.34
   6   0   1    0.35    0.44
   6   0  -1    0.23    0.51
   6   0  -1    0.93    0.94
   6   0   1    0.33    0.89
  -6   0  -1    0.00    0.18
  -7   0   1    0.33    0.29
  -7   0   1    0.25    0.55
   7   0  -1    0.33    0.71
   7   0   1    0.29    0.51
   7   0   1   -0.01    0.75
  -7   0  -1    0.61    0.68
   7   0  -1   -0.13    0.72
   7   0  -1   -0.74    0.33
  -7   0  -1    0.04    0.17
   7   0   1    0.83    0.94
   8   0  -1   -0.36    0.45
  -8   0   1   -1.05    0.61
   8   0  -1    0.38    1.05
  -8   0  -1    0.06    0.66
   8   0   1    0.05    0.94
  -8   0  -1   -0.01    0.18
   8   0   1    0.77    0.99
  -8   0   1    0.20    0.29
   8   0   1   -0.07    0.51
   8   0  -1   -0.09    0.63
   9   0   1   -0.43    0.65
  -9   0   1   -0.24    0.30
   9   0   1   -1.01    0.79
  -9   0   1    0.86    0.82
  -9   0  -1    1.54    1.07
   9   0   1    0.19    0.88
   9   0  -1    0.66    1.03
   9   0  -1   -0.77    1.09
   9   0  -1   -0.65    0.39
  10   0   1    0.11    1.19
  10   0   1   -0.04    0.88
  10   0   1   -0.02    0.72
 -10   0  -1    0.68    1.08
  10   0  -1   -0.92    0.98
 -10   0   1   -0.03    0.33
  10   0  -1    0.73    1.22
 -10   0   1    0.09    0.84
  10   0  -1    0.40    0.76
 -11   0  -1    2.96    1.34
  11   0  -1    0.22    0.97
  11   0  -1    0.05    0.59
  11   0   1    1.06    1.58
 -11   0   1    0.90    1.05
  11   0   1    0.94    1.37
  11   0   1   -0.09    0.75
  11   0  -1   -0.08    1.67
 -12   0  -1    0.51    0.96
  12   0  -1   -0.34    0.68
  12   0  -1    0.30    1.00
  12   0   1    1.07    1.74
  12   0   1    0.04    0.84
 -12   0   1   -1.04    0.75
  12   0  -1   -0.01    1.22
  12   0   1   -0.22    0.88
  13   0   1   -0.20    0.93
 -13   0  -1   -0.33    0.97
  13   0  -1   -0.24    1.40
  13   0   1   -0.89    1.29
  13   0  -1   -0.20    0.71
  13   0   1    0.60    1.49
  13   0  -1   -0.48    0.90
 -13   0   1    0.81    1.29
 -14   0   1   -2.10    0.81
  14   0   1    1.58    1.33
  14   0   1   -1.40    1.20
  14   0  -1   -0.69    0.77
  14   0  -1    2.20    2.15
  14   0  -1    0.45    1.52
  14   0   1    0.13    1.56
 -14   0  -1    0.71    1.29
  15   0   1   -1.03    1.21
  15   0  -1    0.29    1.47
  15   0   1    0.35    1.05
  15   0  -1   -0.71    0.87
  15   0   1    1.22    1.97
 -15   0   1   -0.51    1.18
  15   0  -1    1.06    1.90
 -15   0  -1   -0.79    1.09
 -16   0  -1    0.34    1.59
 -16   0   1   -1.00    1.24
  16   0   1   -0.63    1.82
  16   0  -1   -0.60    1.44
  16   0   1   -0.48    1.19
  16   0  -1   -0.65    1.04
  16   0   1    2.41    2.07
  16   0  -1   -1.75    1.33
  17   0   1    1.58    1.48
 -17   0  -1    2.89    2.03
  17   0  -1   -0.64    1.36
  17   0   1   -1.27    2.18
  17   0   1    1.98    2.16
  17   0  -1   -0.22    1.77
 -17   0   1   -0.57    1.49
  17   0  -1    1.25    1.36
  18   0  -1    1.46    2.23
  18   0  -1    0.19    2.49
  18   0   1   -1.26    2.32
  18   0   1   -1.02    1.32
 -18   0   1    0.33    1.65
 -18   0  -1    1.48    1.90
  18   0   1   -0.82    1.49
  19   0   1   -1.63    1.35
  19   0   1   -0.65    1.94
  19   0  -1   -1.61    2.10
  19   0  -1    3.71    2.86
 -19   0   1    1.28    2.08
 -19   0  -1   -1.08    1.49
  20   0  -1   -0.60    2.63
 -20   0  -1    0.53    2.30
 -20   0   1    0.57    2.16
  20   0  -1    0.62    2.04
  20   0   1    1.25    2.61
  20   0   1   -1.63    2.01
  21   0  -1   -4.63    1.85
 -21   0   1    1.22    2.39
  21   0   1    1.87    3.04
  21   0  -1   -2.74    2.49
  21   0   1    2.42    2.91
 -21   0  -1    3.10    3.02
  22   0  -1    2.60    3.46
  22   0   1    3.03    3.27
 -22   0   1    1.12    2.44
  22   0   1   -1.00    2.61
  22   0  -1    0.79    2.91
 -22   0  -1   -0.92    2.22
   0   1  -1   -0.05    0.14
   0   1  -1    0.09    0.16
   0  -1  -1    0.18    0.16
   0  -1  -1    0.29    0.15
   0   1   1    0.06    0.17
   0   1   1    0.00    0.18
   0  -1   1   -0.01    0.11
   1   1  -1   12.33    1.00
   1  -1   1   10.91    0.96
   1   1  -1   12.17    1.30
  -1  -1  -1   10.10    0.90
   1   1  -1   11.82    0.97
   1  -1   1   11.19    1.02
  -1  -1  -1   11.33    0.94
   1   1   1    9.38    1.14
  -1  -1   1   13.22    0.99
   1   1   1   13.59    1.33
  -1   1  -1   12.25    1.05
   1  -1  -1   10.80    0.99
   1   1   1   11.34    1.05
   1  -1  -1   12.67    0.97
   1  -1  -1   10.18    1.18
  -2  -1  -1   42.90    3.09
   2   1  -1   45.45    3.32
   2   1  -1   48.18    3.05
   2  -1   1   46.18    3.33
   2   1  -1   48.02    3.26
   2   1  -1   41.80    3.51
   2  -1   1   46.48    3.35
   2  -1   1   47.79    3.01
   2  -1   1   45.85    3.50
  -2  -1  -1   45.55    3.22
  -2  -1   1   45.44    3.16
   2  -1  -1   42.35    3.37
  -2   1  -1   51.33    3.34
   2   1   1   39.86    3.39
   2  -1  -1   42.39    3.54
   2   1   1   50.21    3.30
   2  -1  -1   44.32    3.16
   2   1   1   49.18    3.56
   2  -1  -1   45.24    3.26
  -3  -1  -1   37.14    2.57
   3   1  -1   34.28    3.26
  -3  -1  -1   38.00    2.83
   3  -1   1   36.63    2.99
   3  -1   1   36.07    3.27
   3  -1   1   39.14    2.94
   3   1  -1   35.89    2.96
   3   1  -1   36.55    2.81
   3   1  -1   36.12    2.61
  -3   1   1   34.34    2.69
   3   1   1   36.80    3.09
  -3   1  -1   37.80    2.89
   3  -1  -1   38.50    3.05
   3   1   1   38.08    3.30
   3  -1  -1   38.22    2.70
   3   1   1   36.38    2.80
   3  -1  -1   34.87    3.28
   3  -1  -1   36.18    2.84
  -3  -1   1   36.33    2.64
   4  -1   1   36.37    3.17
   4  -1   1   35.90    3.00
  -4   1   1   33.03    2.78
  -4  -1  -1   33.22    2.53
  -4  -1  -1   38.26    2.94
   4  -1   1   29.90    3.79
   4   1  -1   35.64    3.14
   4   1  -1   40.80    4.26
   4   1  -1   36.96    2.72
   4   1   1   38.04    4.16
   4   1   1   37.78    2.88
   4  -1  -1   39.52    2.97
   4  -1  -1   37.53    2.62
   4   1   1   36.35    3.22
   4  -1  -1   41.69    3.29
  -4   1  -1   40.02    3.00
   4  -1  -1   30.63    3.87
  -4  -1   1   33.28    2.61
  -5   1   1  184.27   12.52
   5  -1   1  166.75   13.38
  -5  -1  -1  191.77   12.64
   5   1  -1  196.04   12.42
   5  -1   1  187.93   12.98
   5  -1   1  186.15   12.70
   5   1  -1  172.44   12.85
  -5  -1  -1  196.70   12.11
   5   1  -1  186.46   13.51
   5  -1  -1  183.19   13.56
   5   1   1  204.50   12.60
   5   1   1  180.45   13.37
  -5  -1   1  192.64   12.20
  -5   1  -1  191.71   12.67
   5   1   1  184.77   13.04
   5  -1  -1  199.78   13.05
   5  -1  -1  193.86   12.66
  -6   1   1  121.43    7.92
  -6  -1  -1  121.79    8.04
   6  -1   1  110.76    7.99
   6   1  -1  114.80    7.71
   6  -1   1  101.45    8.85
   6  -1   1  103.81    8.26
   6   1  -1  111.08    8.30
   6   1  -1  105.57    8.92
  -6  -1  -1  113.84    7.29
   6   1   1  104.19    8.79
   6  -1  -1  109.04    9.02
   6   1   1  112.22    7.83
  -6   1  -1  104.29    7.90
   6  -1  -1  107.89    8.30
   6   1   1  107.47    8.34
  -6  -1   1  115.30    7.38
   6  -1  -1  108.64    7.92
   7  -1   1  192.25   15.41
  -7  -1  -1  209.70   13.45
  -7   1   1  219.27   13.32
   7   1  -1  204.13   15.50
   7  -1   1  204.31   14.30
   7   1  -1  216.56   14.04
  -7  -1  -1  207.31   14.27
  -7   1   1  210.70   14.19
   7   1  -1  199.40   14.66
   7  -1   1  222.09   14.90
   7  -1  -1  210.84   14.26
  -7  -1   1  208.60   13.53
   7   1   1  214.73   14.92
   7  -1  -1  208.40   14.78
   7   1   1  227.66   15.75
  -7   1  -1  213.65   14.33
   7   1   1  205.00   14.10
   7  -1  -1  199.74   15.55
   8   1  -1  125.65   11.33
  -8   1   1  149.71    9.09
   8   1  -1  143.60    9.96
   8   1  -1  154.25   10.88
  -8   1   1  152.39   10.23
  -8  -1  -1  141.30   10.24
   8  -1   1  136.94   10.24
   8  -1   1  146.53   10.92
   8  -1   1  135.38   11.54
  -8  -1  -1  142.70    9.28
  -8  -1   1  144.39    9.36
   8  -1  -1  140.83   10.77
   8  -1  -1  140.19   11.63
  -8  -1   1  134.26   10.12
   8   1   1  142.49   10.06
   8   1   1  124.09   10.62
   8  -1  -1  142.62   10.19
  -8   1  -1  147.10   10.31
   8   1   1  140.45   11.55
  -9  -1  -1  145.68   10.54
   9  -1   1  142.37   12.04
  -9  -1  -1  160.28    9.42
   9   1  -1  146.15   10.21
   9   1  -1  126.17   10.84
   9   1  -1  128.33   11.74
   9  -1   1  143.05   10.49
  -9   1   1  151.68    9.12
  -9   1   1  164.40   10.62
   9  -1   1  134.04   11.07
   9   1   1  145.15   11.95
   9   1   1  137.87   10.26
   9   1   1  124.89   10.97
  -9   1  -1  125.76   10.36
  -9  -1   1  149.55    9.47
   9  -1  -1  124.24   11.68
  -9  -1   1  137.36   10.42
   9  -1  -1  150.31   11.22
   9  -1  -1  139.85   10.37
 -10  -1  -1   59.61    5.26
 -10  -1  -1   58.80    3.97
  10  -1   1   58.91    5.21
  10  -1   1   63.82    7.03
  10   1  -1   78.40    8.92
  10  -1   1   43.38    6.88
  10   1  -1   62.29    6.91
  10   1  -1   54.72    4.83
 -10   1   1   66.68    6.28
  10  -1  -1   58.60    5.14
 -10  -1   1   57.80    5.84
  10  -1  -1   51.53    6.39
  10   1   1   54.82    7.31
 -10  -1   1   59.11    4.10
  10  -1  -1   37.55    6.48
  10   1   1   61.85    7.15
  10   1   1   48.83    4.82
 -10   1  -1   58.96    5.99
  11   1  -1   77.55    6.37
  11   1  -1   70.49    9.10
  11  -1   1   72.80    8.22
  11  -1   1   80.12    6.73
 -11  -1  -1   81.67    6.82
 -11   1   1   73.55    6.59
  11  -1   1   71.66    9.30
  11   1  -1   79.31    8.57
  11  -1  -1   81.63   10.10
  11   1   1   82.55    6.57
  11  -1  -1   79.75    8.41
  11   1   1   77.36    8.32
 -11  -1   1   87.99    6.96
 -11   1  -1   76.04    6.79
  11   1   1   85.15   10.21
  11  -1  -1   75.27    6.55
  12  -1   1   19.62    4.60
  12  -1   1   18.39    3.17
  12   1  -1   19.13    3.84
 -12  -1  -1   19.32    3.53
 -12   1   1   18.38    3.28
  12   1  -1   26.85    5.83
  12  -1   1   20.41    4.04
  12   1  -1   18.24    2.85
  12   1   1    8.61    2.78
  12   1   1   21.58    5.05
  12  -1  -1   22.99    4.40
  12   1   1   13.84    2.65
  12  -1  -1   14.66    4.12
 -12  -1   1   20.53    3.44
 -12   1  -1   13.78    2.94
  12  -1  -1   19.44    3.20
  13   1  -1   50.92    7.78
  13  -1   1   32.61    4.71
  13   1  -1   36.63    5.90
 -13   1   1   32.38    4.74
  13   1  -1   36.60    4.50
  13  -1   1   26.32    5.74
  13  -1   1   41.73    6.18
 -13  -1  -1   45.08    5.54
  13  -1  -1   31.17    5.65
  13   1   1   39.81    4.80
 -13  -1   1   34.05    5.00
  13  -1  -1   39.38    7.29
  13  -1  -1   35.71    4.83
 -13   1  -1   37.54    5.18
  13   1   1   27.62    5.93
  13   1   1   33.22    5.76
  14   1  -1    8.65    4.15
  14  -1   1   10.22    3.22
  14  -1   1    9.17    2.47
 -14  -1  -1   13.09    3.11
  14  -1   1    5.61    2.86
 -14   1   1   14.59    3.26
  14   1  -1    2.59    2.06
  14   1  -1    9.42    2.26
 -14  -1   1    6.26    2.37
  14   1   1    6.74    2.02
  14   1   1    6.84    2.73
  14  -1  -1    5.44    2.51
  14  -1  -1    5.44    2.99
  14   1   1    7.06    3.19
  14  -1  -1    9.59    2.37
 -14   1  -1    7.95    2.34
 -15  -1  -1   19.14    3.89
  15   1  -1   18.09    3.27
  15  -1   1    9.66    3.87
  15   1  -1   20.11    4.80
 -15   1   1    8.68    2.76
  15  -1   1   18.24    3.55
  15  -1   1   13.05    4.07
  15   1  -1   17.77    4.91
  15   1   1   11.60    4.04
  15  -1  -1   18.98    5.14
  15  -1  -1   17.26    4.02
 -15   1  -1   16.14    3.49
  15  -1  -1   24.01    3.87
 -15  -1   1    9.72    3.04
  15   1   1   20.36    4.55
  15   1   1   14.77    2.94
 -16   1   1   11.61    3.08
  16   1  -1   12.73    4.07
  16   1  -1   19.13    3.49
 -16  -1  -1   11.33    3.12
  16  -1   1   15.50    4.91
  16  -1   1   10.27    3.78
  16   1  -1   12.41    4.65
  16  -1   1    6.50    2.34
 -16  -1   1    8.97    3.03
  16  -1  -1    7.58    2.48
  16   1   1    6.97    2.36
  16   1   1   17.36    5.06
  16  -1  -1    9.94    4.18
  16   1   1    5.18    2.72
  16  -1  -1   18.31    4.60
 -16   1  -1   11.30    3.10
  17   1  -1    1.07    2.64
  17   1  -1    1.01    1.86
 -17  -1  -1   -0.63    1.38
  17  -1   1    1.51    2.21
  17  -1   1    0.75    2.35
 -17   1   1    4.84    2.33
  17  -1   1    2.25    1.89
  17  -1  -1    0.39    1.94
 -17   1  -1    3.05    2.23
  17  -1  -1    2.69    1.69
 -17  -1   1    2.72    2.15
  17  -1  -1    3.03    3.15
  17   1   1    0.59    1.16
  17   1   1   -1.74    1.43
  17   1   1    0.15    1.88
 -18   1   1    1.72    1.98
  18  -1   1    2.16    1.76
  18  -1   1   -0.29    1.97
  18  -1   1    3.53    3.29
 -18  -1  -1    2.65    2.34
  18   1  -1    3.00    3.16
  18   1  -1    4.08    2.60
 -18  -1   1   -0.42    1.55
  18  -1  -1    0.00    1.76
  18  -1  -1    0.65    2.82
  18  -1  -1    2.93    2.10
  18   1   1    6.21    3.48
  18   1   1    1.54    2.61
 -18   1  -1    1.74    2.03
  19   1  -1    7.03    3.66
  19  -1   1    7.37    3.99
  19   1  -1    7.51    4.21
  19  -1   1    4.89    3.20
 -19  -1  -1    7.55    3.17
 -19   1   1   12.09    3.82
  19  -1   1    8.95    3.11
  19  -1  -1    5.13    3.16
 -19   1  -1    3.82    2.28
  19  -1  -1    2.83    3.25
 -19  -1   1    9.19    3.59
  19   1   1   15.03    5.76
  19   1   1    3.01    2.61
  20   1  -1   14.47    5.56
  20   1  -1    6.37    3.62
 -20   1   1    4.83    2.92
  20  -1   1    1.93    2.95
 -20  -1  -1    5.31    3.21
  20  -1   1    9.05    4.64
 -20  -1   1   12.93    4.42
  20  -1  -1   13.66    5.19
  20   1   1   19.23    6.39
  20  -1  -1    6.44    3.97
  20   1   1    9.17    4.07
 -20   1  -1    6.01    3.30
 -21   1   1   11.64    3.97
  21   1  -1   18.96    5.49
  21  -1   1   13.01    5.21
  21  -1   1    9.25    5.01
  21   1  -1   17.71    6.43
 -21  -1  -1   20.59    5.05
  21  -1  -1   13.18    4.93
  21   1   1   20.04    6.14
  21  -1  -1    8.94    4.57
 -21  -1   1   17.74    4.79
 -21   1  -1   12.32    4.18
  21   1   1   16.40    5.99
  22  -1   1    8.00    4.92
 -22   1   1    3.72    2.96
  22   1  -1    8.57    4.45
 -22  -1  -1    6.68    3.52
  22  -1   1    4.08    3.64
  22   1  -1   11.90    5.13
 -22  -1   1   13.18    4.45
  22  -1  -1    6.93    4.72
  22   1   1   13.11    5.35
 -22   1  -1    9.27    3.95
  22   1   1    8.05    4.39
  22  -1  -1    6.73    4.21
   0  -2  -1  411.99   25.27
   0   2   1  385.04   25.48
   0  -2  -1  404.40   25.30
   0   2  -1  398.28   25.25
   0   2   1  414.19   25.01
   0   2  -1  387.77   25.40
   0   2   1  398.28   25.49
   0   2  -1  408.40   25.31
   0  -2   1  399.71   25.16
   1  -2   1  747.45   47.80
  -1  -2  -1  807.18   47.79
   1   2  -1  764.49   48.02
   1   2  -1  743.73   47.83
  -1   2   1  759.65   48.09
   1   2  -1  788.25   47.82
   1  -2   1  784.90   47.83
  -1   2   1  711.77   47.54
   1  -2   1  807.59   47.71
   1   2   1  754.77   48.04
   1  -2  -1  751.23   47.74
   1   2   1  745.99   48.03
  -1   2  -1  771.50   47.85
  -1  -2   1  750.90   47.79
  -1   2  -1  757.68   47.97
   1  -2  -1  777.16   47.85
   2  -2   1  181.82   11.39
   2  -2   1  185.47   11.74
   2  -2   1  181.90   11.76
  -2   2   1  176.32   11.43
   2   2  -1  178.21   11.98
   2   2  -1  184.24   11.65
  -2  -2  -1  182.33   11.54
   2   2  -1  161.92   11.69
   2  -2  -1  185.90   11.73
   2  -2  -1  177.36   11.88
   2   2   1  178.67   11.96
  -2  -2   1  184.18   11.60
   2  -2  -1  174.62   11.49
   2   2   1  183.82   11.65
   2   2   1  179.63   11.99
  -2   2  -1  177.70   11.70
   3  -2   1  250.57   16.40
   3   2  -1  248.49   15.58
  -3   2   1  245.90   15.79
   3  -2   1  255.32   16.14
   3  -2   1  258.09   16.21
   3   2  -1  249.12   15.99
   3  -2   1  235.32   15.52
  -3  -2  -1  254.54   15.80
   3   2  -1  268.54   16.21
   3   2  -1  242.96   16.51
   3  -2  -1  240.99   16.03
   3  -2  -1  241.41   16.28
  -3   2  -1  255.70   16.04
   3   2   1  244.14   16.34
   3  -2  -1  236.02   16.45
   3   2   1  238.36   15.85
   3   2   1  250.85   16.49
  -3  -2   1  241.54   15.83
   3  -2  -1  250.26   15.74
  -4   2   1  202.93   13.15
   4   2  -1  193.20   13.94
  -4  -2  -1  201.42   13.01
  -4  -2  -1  199.14   13.24
   4   2  -1  194.84   13.53
   4  -2   1  200.37   13.61
   4   2  -1  204.52   12.92
   4   2  -1  212.99   13.35
   4  -2   1  199.65   13.44
   4  -2   1  194.23   13.93
   4  -2   1  209.66   12.70
  -4   2  -1  211.22   13.40
   4  -2  -1  201.36   14.07
   4  -2  -1  189.44   12.97
   4   2   1  207.73   13.16
   4   2   1  207.91   13.75
   4  -2  -1  203.31   13.40
   4  -2  -1  220.37   13.75
  -4  -2   1  196.78   13.06
   4   2   1  187.21   13.88
   5   2  -1  149.30   10.82
   5   2  -1  137.36   10.17
  -5  -2  -1  145.57    9.49
   5  -2   1  134.29   10.60
   5  -2   1  154.61   10.37
  -5   2   1  138.79    9.73
  -5  -2  -1  150.13    9.91
   5  -2   1  148.05   10.07
   5   2  -1  147.98    9.53
  -5   2  -1  143.86    9.93
   5  -2  -1  137.87    9.47
   5  -2  -1  151.37   10.89
   5  -2  -1  153.76   10.04
   5   2   1  141.38   10.34
   5  -2  -1  142.05   10.31
   5   2   1  159.94   10.91
   5   2   1  143.97    9.71
  -5  -2   1  142.57    9.56
   6  -2   1   24.07    3.19
  -6   2   1   19.65    2.45
   6   2  -1   22.98    3.68
   6  -2   1   17.07    3.19
   6  -2   1   26.93    3.08
   6   2  -1   22.20    2.02
  -6  -2  -1   26.08    2.80
  -6  -2  -1   23.73    1.93
   6   2  -1   20.15    2.91
  -6  -2   1   24.04    2.00
   6  -2  -1   23.99    2.78
   6   2   1   19.47    2.98
   6  -2  -1   23.29    3.18
   6  -2  -1   21.47    1.76
   6  -2  -1   21.76    3.50
   6   2   1   26.69    3.83
   6   2   1   26.63    2.28
  -6   2  -1   20.29    2.59
   7  -2   1   16.86    2.84
   7  -2   1   12.92    2.93
  -7  -2  -1   12.82    1.48
   7   2  -1   15.06    1.86
   7   2  -1   10.82    2.53
  -7   2   1   11.31    1.84
   7  -2   1   14.43    2.25
   7   2  -1   12.36    2.39
  -7  -2  -1   13.22    2.14
   7   2   1   13.48    2.66
  -7  -2   1   15.26    1.66
   7   2   1   11.98    1.78
   7  -2  -1   11.72    2.42
   7   2   1   10.80    2.57
   7  -2  -1   13.36    2.19
   7  -2  -1   10.15    2.62
  -7   2  -1    9.78    1.94
   8   2  -1    2.50    1.18
  -8   2   1    0.67    0.68
   8  -2   1    0.07    0.88
   8   2  -1    1.03    1.18
   8  -2   1    1.16    1.08
  -8  -2  -1    0.24    0.40
   8   2  -1    0.07    0.47
   8  -2   1    0.57    0.73
  -8  -2  -1    0.38    0.64
  -8   2  -1   -0.34    0.67
   8  -2  -1    1.21    0.84
   8   2   1    0.48    0.62
  -8  -2   1    0.78    0.47
   8   2   1   -0.14    1.03
   8  -2  -1   -0.34    0.65
   8  -2  -1    1.28    1.47
   8   2   1    0.71    0.86
   9  -2   1    7.07    2.47
   9   2  -1    6.99    2.40
  -9  -2  -1    7.23    1.13
   9   2  -1    6.05    1.39
   9  -2   1    9.02    2.32
  -9   2   1    7.96    1.81
   9  -2   1    9.02    2.07
   9   2  -1    9.61    2.41
  -9  -2  -1    6.82    1.70
   9  -2  -1    7.96    1.81
  -9  -2   1    7.74    1.78
  -9   2  -1    6.93    1.81
   9  -2  -1    7.58    2.15
   9   2   1    6.56    1.51
   9  -2  -1    7.12    2.56
   9   2   1   10.16    2.53
   9   2   1    9.90    3.23
  -9  -2   1    8.27    1.23
  10  -2   1    4.76    1.66
  10   2  -1    3.31    2.37
 -10   2   1    4.86    1.70
  10   2  -1    4.15    1.87
  10   2  -1    4.31    1.26
 -10  -2  -1    6.32    1.07
 -10  -2  -1    5.74    1.76
  10  -2   1    5.09    2.29
  10  -2   1    5.07    2.14
 -10  -2   1    9.52    2.06
  10  -2  -1    5.11    1.63
  10   2   1    2.69    1.61
  10  -2  -1    7.64    2.85
 -10   2  -1   10.36    2.24
  10   2   1    6.12    1.54
  10  -2  -1    7.89    2.41
 -10  -2   1    6.50    1.10
  10   2   1   11.28    3.32
  11  -2   1   29.77    4.07
  11  -2   1   24.80    4.55
 -11  -2  -1   29.15    4.06
  11   2  -1   25.99    4.36
  11   2  -1   24.71    5.16
  11   2  -1   26.24    3.32
  11  -2   1   24.65    4.95
 -11   2   1   26.50    3.79
  11   2   1   20.00    3.98
 -11  -2   1   30.27    2.43
 -11  -2   1   27.20    3.80
  11  -2  -1   23.39    4.98
  11  -2  -1   24.14    4.42
  11  -2  -1   24.35    3.70
 -11   2  -1   29.80    4.17
  11   2   1   25.63    3.47
  11   2   1   26.96    5.08
 -12   2   1   26.53    3.86
  12  -2   1   24.28    3.89
  12  -2   1   23.78    4.47
  12   2  -1   29.94    4.98
 -12  -2  -1   30.68    4.24
  12   2  -1   29.44    5.69
  12  -2   1   25.25    5.38
  12   2  -1   26.42    3.50
  12  -2  -1   26.87    5.32
  12   2   1   26.87    3.71
 -12   2  -1   30.57    4.42
 -12  -2   1   26.46    4.02
  12  -2  -1   30.52    4.92
  12   2   1   28.23    5.06
  12  -2  -1   25.90    3.88
  12   2   1   30.19    5.74
  13   2  -1   76.31    6.21
  13  -2   1   83.39    9.69
  13   2  -1   73.68   10.14
 -13   2   1   68.86    7.38
  13  -2   1   71.24    7.75
  13   2  -1   67.06    8.54
 -13  -2  -1   77.01    7.80
  13  -2   1   68.98    9.50
  13   2   1   64.19    9.35
  13  -2  -1   66.16    7.31
  13  -2  -1   96.31   11.39
 -13   2  -1   62.63    7.36
  13   2   1   70.84    6.23
  13  -2  -1   71.14    8.64
  13   2   1   69.83    8.53
  14   2  -1   61.48    5.49
  14   2  -1   52.89    8.49
 -14  -2  -1   58.81    7.16
  14  -2   1   63.48    7.01
  14   2  -1   59.74    8.26
  14  -2   1   63.22    8.10
  14  -2   1   48.53    8.00
 -14   2   1   61.83    7.19
  14  -2  -1   60.82    6.84
  14  -2  -1   53.88    8.02
 -14   2  -1   53.89    6.69
  14  -2  -1   60.30    9.05
  14   2   1   61.49    9.25
  14   2   1   47.33    5.95
 -14  -2   1   67.62    7.39
  14   2   1   53.93    7.81
 -15   2   1   74.63    8.42
 -15  -2  -1   75.46    8.74
  15  -2   1   72.55    8.06
  15  -2   1   73.58    9.88
  15   2  -1   76.92   11.11
  15   2  -1   72.03    9.43
  15   2  -1   67.57    6.46
  15  -2   1   64.28    9.89
 -15   2  -1   71.42    8.37
  15   2   1   79.06    6.86
  15   2   1   87.22   11.53
 -15  -2   1   81.76    8.74
  15  -2  -1   73.22   10.70
  15  -2  -1   70.47    9.30
  15   2   1   70.81    9.18
  15  -2  -1   91.10    7.56
 -16  -2  -1   55.47    7.04
  16  -2   1   45.72    7.34
  16   2  -1   49.54    7.33
  16  -2   1   49.77    6.50
 -16   2   1   29.73    5.34
  16  -2   1   50.83    8.98
  16   2  -1   51.13    9.48
  16   2   1   48.91    7.71
  16  -2  -1   36.54    6.97
  16   2   1   32.60    4.92
 -16   2  -1   56.32    6.86
  16  -2  -1   34.89    5.48
  16  -2  -1   36.33    7.23
 -16  -2   1   50.24    6.61
  16   2   1   47.92    8.62
  17  -2   1   74.52   11.80
 -17   2   1  104.14   10.65
  17  -2   1   94.23    9.89
  17  -2   1   73.65   10.68
  17   2  -1   71.71   10.40
  17   2  -1   71.07   11.78
 -17  -2  -1   90.41    9.84
 -17   2  -1   87.07    9.86
  17  -2  -1   95.19   12.74
  17  -2  -1   81.93   11.40
 -17  -2   1   84.90    9.69
  17   2   1   76.94   11.71
  17  -2  -1  105.40    8.71
  17   2   1   77.88   10.56
  18  -2   1   27.17    6.77
  18   2  -1   33.51    6.41
 -18  -2  -1   26.96    5.14
 -18   2   1   27.67    5.35
  18  -2   1   46.17    7.96
  18  -2   1   28.85    5.21
  18   2  -1   40.73    8.74
  18  -2  -1   38.30    7.21
  18   2   1   26.43    5.99
 -18   2  -1   38.12    6.03
  18  -2  -1   24.45    4.70
  18   2   1   32.46    7.44
 -18  -2   1   39.52    6.13
  18  -2  -1   25.26    6.57
  19  -2   1   59.74    9.91
  19  -2   1   40.65    8.26
 -19   2   1   58.93    8.02
  19   2  -1   53.36    9.91
  19   2  -1   47.62    8.21
  19  -2   1   51.90    7.32
 -19  -2  -1   48.75    7.41
  19   2   1   58.31   10.20
 -19  -2   1   56.61    7.84
 -19   2  -1   43.07    7.12
  19  -2  -1   48.12    8.42
  19   2   1   59.84    9.49
  19  -2  -1   40.72    6.43
  19  -2  -1   46.06    9.39
  20   2  -1   18.87    5.40
 -20   2   1    9.39    3.58
  20  -2   1   20.11    6.42
  20  -2   1   12.16    4.86
 -20  -2  -1   11.10    4.04
  20   2  -1   20.04    5.96
 -20  -2   1   14.46    4.32
  20   2   1   13.43    5.03
  20   2   1   11.93    4.41
  20  -2  -1    4.56    3.61
 -20   2  -1   25.94    5.62
  20  -2  -1   23.97    6.81
  21   2  -1   23.35    7.45
  21  -2   1   10.26    4.31
  21   2  -1   12.05    4.83
 -21  -2  -1   15.51    4.56
 -21   2   1   25.20    5.53
  21  -2   1   20.40    6.30
  21   2   1   13.98    5.03
 -21   2  -1   17.30    4.71
  21  -2  -1   20.09    6.12
  21  -2  -1   15.78    5.88
 -21  -2   1   21.09    5.20
  21   2   1   18.75    6.60
 -22   2   1    9.06    3.82
  22   2  -1   10.40    4.92
  22   2  -1    5.99    4.33
 -22  -2  -1   13.98    4.53
  22  -2   1   15.99    5.42
 -22  -2   1    8.59    3.73
 -22   2  -1    7.54    3.71
  22   2   1   13.84    5.61
  22   2   1    4.50    3.84
  22  -2  -1    8.34    4.37
   0  -3   1    0.06    0.28
   0   3   1   -0.22    0.57
   0   3  -1    0.37    0.54
   0  -3   1    0.30    0.40
   0   3  -1    0.20    0.59
   0   3   1    0.08    0.20
   0   3  -1   -0.10    0.38
   0  -3  -1   -0.23    0.30
   0   3   1    0.20    0.63
   0  -3  -1    0.23    0.37
   1  -3   1    3.09    0.66
  -1   3   1    1.41    0.88
   1  -3   1    4.49    0.80
   1   3  -1    1.98    0.93
  -1  -3  -1    2.86    0.66
   1   3  -1    1.63    0.75
  -1   3   1    2.93    0.48
   1   3  -1    4.09    0.74
  -1  -3  -1    3.28    0.73
   1   3   1    2.77    0.51
   1  -3  -1    3.52    0.77
   1  -3  -1    2.54    0.62
  -1  -3   1    3.18    0.71
  -1  -3   1    3.18    0.45
   1   3   1    3.50    1.02
   1   3   1    3.29    0.99
  -1   3  -1    3.00    0.98
  -1   3  -1    3.92    0.84
   2  -3   1   12.15    1.47
   2  -3   1    8.24    1.00
  -2   3   1    8.33    1.04
  -2   3   1    9.98    1.70
   2   3  -1    8.70    1.40
   2  -3   1    7.37    1.27
   2   3  -1    9.65    1.25
  -2  -3  -1    8.30    1.14
   2   3  -1    9.63    1.58
   2  -3  -1    9.68    1.18
  -2  -3   1    8.08    1.17
   2  -3  -1    9.47    1.33
   2   3   1   10.08    1.25
  -2   3  -1   10.45    1.38
  -2   3  -1    8.38    1.57
   2  -3  -1    9.53    1.50
   2   3   1   13.23    1.85
   2   3   1   11.17    1.66
  -3  -3  -1   49.10    3.60
   3   3  -1   52.49    3.76
   3  -3   1   49.48    3.93
   3  -3   1   46.99    3.35
  -3   3   1   49.62    3.54
   3   3  -1   51.75    4.24
   3  -3   1   48.56    3.84
   3   3  -1   47.61    3.90
   3   3   1   54.09    4.23
   3  -3  -1   47.48    4.02
   3   3   1   50.05    3.61
  -3  -3   1   41.68    3.56
   3  -3  -1   49.25    3.83
  -3   3  -1   48.03    3.77
   3  -3  -1   51.51    3.50
   3   3   1   50.67    4.24
   4  -3   1   44.04    2.94
   4   3  -1   45.37    3.72
   4  -3   1   42.18    3.58
   4  -3   1   39.12    3.64
  -4   3   1   40.98    3.25
   4   3  -1   44.78    3.49
  -4  -3  -1   44.37    3.28
   4   3  -1   36.22    4.47
   4   3  -1   43.93    2.92
   4  -3  -1   45.13    3.59
   4   3   1   40.87    4.45
   4  -3  -1   38.41    3.69
   4  -3  -1   44.85    3.15
  -4  -3   1   42.41    3.30
   4   3   1   42.25    3.22
  -4   3  -1   41.70    3.48
   4   3   1   41.23    3.81
  -5   3   1   73.24    5.29
   5  -3   1   67.56    5.57
   5  -3   1   83.39    6.00
  -5  -3  -1   76.96    5.18
   5   3  -1   64.14    5.64
   5   3  -1   72.00    6.21
   5  -3   1   74.98    4.75
   5  -3   1   64.34    5.98
   5   3  -1   72.63    4.92
   5   3   1   75.15    5.20
   5  -3  -1   69.55    5.84
   5  -3  -1   72.33    6.22
   5   3   1   71.98    5.92
  -5  -3   1   77.33    5.23
   5   3   1   69.32    6.17
  -5   3  -1   68.11    5.43
   5  -3  -1   77.33    5.68
   5  -3  -1   69.81    5.00
  -6   3   1   14.61    1.97
   6  -3   1    8.09    2.15
  -6  -3  -1   14.90    1.71
   6   3  -1   11.95    1.46
  -6  -3  -1   15.71    2.07
   6  -3   1   17.68    2.63
   6   3  -1   17.19    3.08
   6   3  -1   13.85    2.38
   6  -3   1    8.90    1.88
   6  -3  -1   15.49    2.61
   6   3   1   14.80    2.91
   6  -3  -1    9.31    2.31
  -6   3  -1   13.73    2.11
  -6  -3   1   13.55    1.69
   6   3   1   10.95    2.24
   6   3   1   14.08    1.77
   6  -3  -1   16.39    1.65
   6  -3  -1   11.65    2.02
  -7  -3  -1   15.20    1.77
   7   3  -1   12.75    2.89
   7  -3   1   17.14    2.61
   7   3  -1   14.77    1.76
  -7  -3  -1   16.93    2.33
  -7   3   1   14.17    2.15
   7  -3   1   15.13    3.21
   7  -3   1   14.14    2.60
   7   3  -1   11.13    2.37
   7  -3  -1   15.34    1.34
   7   3   1   13.83    1.90
   7   3   1   10.05    2.68
   7  -3  -1   12.49    2.45
   7   3   1   16.27    2.86
  -7   3  -1   12.51    2.16
   7  -3  -1   15.30    3.29
   7  -3  -1   10.20    2.01
  -7  -3   1   18.75    1.96
   8   3  -1    7.83    1.35
  -8  -3  -1    8.89    1.37
   8  -3   1    8.66    2.17
   8   3  -1    4.78    2.06
   8  -3   1    9.04    2.69
  -8  -3  -1    9.97    1.98
   8  -3   1    9.57    2.03
   8   3  -1    7.34    2.22
  -8   3   1    9.48    1.82
   8   3   1   10.62    2.42
  -8   3  -1   10.81    2.01
   8   3   1    8.97    1.56
   8  -3  -1    6.76    2.29
   8  -3  -1   10.15    2.48
  -8  -3   1    9.27    1.44
   8  -3  -1   10.71    2.05
   8   3   1   10.51    2.88
  -9   3   1   27.22    3.58
   9   3  -1   25.21    4.10
  -9  -3  -1   28.16    2.61
   9   3  -1   32.17    5.26
   9  -3   1   30.88    3.95
   9   3  -1   31.39    2.84
   9  -3   1   30.07    5.10
   9  -3   1   26.76    4.26
  -9  -3  -1   32.30    3.92
   9  -3  -1   39.59    5.07
   9   3   1   32.79    3.54
   9  -3  -1   28.49    4.88
  -9   3  -1   31.19    4.01
   9   3   1   29.31    4.83
   9   3   1   27.56    4.48
   9  -3  -1   30.01    3.93
  -9  -3   1   33.07    2.75
  10  -3   1   20.84    3.88
  10  -3   1   21.60    3.45
  10  -3   1   18.24    4.07
 -10   3   1   23.20    3.36
 -10  -3  -1   18.58    3.16
  10   3  -1   26.58    2.94
  10   3  -1   23.04    3.89
  10   3  -1   17.53    4.15
 -10  -3  -1   19.04    2.30
  10  -3  -1   34.08    5.77
 -10   3  -1   30.72    3.96
 -10  -3   1   21.47    3.30
  10   3   1   17.82    4.22
  10   3   1   21.07    2.82
 -10  -3   1   24.92    2.56
  10  -3  -1   22.97    3.49
  10   3   1   22.89    3.96
  10  -3  -1   25.22    4.17
 -11  -3  -1   37.59    3.13
  11   3  -1   41.84    4.21
  11  -3   1   38.26    4.93
 -11   3   1   33.59    4.44
  11   3  -1   41.79    5.60
  11  -3   1   42.06    5.95
 -11  -3  -1   36.43    4.64
  11  -3   1   35.85    6.28
  11   3  -1   26.21    5.66
  11  -3  -1   41.26    5.80
  11   3   1   49.89    6.49
 -11  -3   1   35.49    3.13
  11   3   1   40.70    4.28
 -11  -3   1   39.69    4.95
 -11   3  -1   33.32    4.65
  11   3   1   25.14    5.42
  11  -3  -1   37.72    4.89
  11  -3  -1   36.64    6.27
 -12   3   1   28.45    4.18
 -12  -3  -1   26.11    4.11
  12   3  -1   23.67    4.43
  12   3  -1   23.85    5.16
  12  -3   1   28.80    5.80
  12   3  -1   32.35    3.75
  12  -3   1   34.57    5.51
  12  -3   1   28.23    4.30
  12   3   1   27.94    5.82
  12  -3  -1   29.94    4.37
 -12   3  -1   23.73    4.05
  12   3   1   26.90    3.55
 -12  -3   1   32.35    4.32
  12   3   1   20.66    4.41
  12  -3  -1   26.41    5.66
  12  -3  -1   25.80    4.95
 -13  -3  -1   19.12    3.61
  13  -3   1   15.93    3.85
  13  -3   1   13.94    3.04
  13  -3   1   19.98    4.98
  13   3  -1   20.02    3.00
  13   3  -1    9.11    3.82
 -13   3   1   21.00    3.58
  13   3  -1   12.55    3.45
  13  -3  -1   23.11    5.60
  13   3   1   17.67    2.84
  13   3   1   16.51    3.80
 -13  -3   1   16.00    3.20
  13  -3  -1   13.71    3.03
  13   3   1   11.15    3.84
 -13   3  -1   17.22    3.41
  13  -3  -1   18.76    4.12
 -14   3   1    1.35    1.43
  14   3  -1    1.15    1.71
  14  -3   1    1.25    1.71
  14   3  -1   -0.44    1.48
 -14  -3  -1    0.44    1.39
  14  -3   1   -0.89    1.75
  14  -3   1    1.93    1.52
  14   3  -1    0.84    0.74
 -14   3  -1   -0.17    1.09
  14   3   1    0.08    0.84
  14  -3  -1    5.60    2.44
  14  -3  -1    0.83    1.24
  14   3   1    1.27    1.72
 -14  -3   1    0.26    1.45
  14  -3  -1    1.60    2.34
  14   3   1   -0.03    1.49
  15  -3   1   -1.89    1.79
  15   3  -1    0.58    1.89
 -15  -3  -1   -0.78    1.09
 -15   3   1    0.93    1.45
  15  -3   1    1.30    2.00
  15  -3   1   -1.11    0.80
  15   3  -1   -0.43    1.42
 -15   3  -1    1.58    1.56
 -15  -3   1    0.14    1.33
  15   3   1   -1.08    1.39
  15  -3  -1   -1.45    1.59
  15  -3  -1    1.27    1.42
  15  -3  -1    2.09    1.81
  15   3   1   -0.05    0.78
 -16  -3  -1   -1.17    1.37
  16  -3   1   -2.03    1.19
  16  -3   1    0.30    1.58
  16   3  -1    4.29    2.67
  16   3  -1    0.44    2.25
 -16   3   1   -0.20    1.49
  16  -3   1    0.41    1.31
  16  -3  -1    0.07    1.12
 -16  -3   1   -1.10    1.23
  16   3   1    1.01    2.50
  16  -3  -1   -2.46    1.70
  16   3   1   -2.65    1.28
 -16   3  -1   -1.19    1.48
  16  -3  -1    2.17    2.25
 -17   3   1   -0.77    1.39
  17  -3   1    2.49    2.34
  17   3  -1    2.98    3.22
  17   3  -1   -1.16    1.71
  17  -3   1    0.71    1.60
 -17  -3  -1   -0.92    1.39
  17  -3   1    1.69    2.63
  17   3   1    3.34    2.45
 -17  -3   1    1.13    1.80
 -17   3  -1    0.27    1.93
  17  -3  -1   -0.23    1.31
  17  -3  -1   -1.18    1.99
  17  -3  -1    2.23    2.08
  17   3   1    2.77    2.74
  18  -3   1   -0.35    2.08
  18   3  -1   -1.18    1.67
  18  -3   1    0.71    1.64
 -18  -3  -1    3.01    2.09
  18  -3   1    0.73    2.65
 -18   3   1    2.13    2.29
  18   3  -1    1.07    2.14
  18  -3  -1    2.51    3.24
 -18   3  -1    0.15    1.86
  18   3   1    1.93    2.60
  18   3   1    4.03    3.42
  18  -3  -1    3.64    2.15
  18  -3  -1    1.44    2.37
 -18  -3   1    1.50    2.10
  19  -3   1    1.26    2.00
  19   3  -1    1.88    2.60
 -19  -3  -1   -0.84    1.65
  19   3  -1   -0.24    2.71
 -19   3   1    1.88    2.02
  19  -3   1   -0.74    2.33
  19  -3   1    2.15    2.78
  19  -3  -1    0.48    2.39
 -19   3  -1   -1.12    1.40
  19   3   1   -0.14    2.31
  19  -3  -1    1.66    2.92
  19   3   1    0.55    2.45
 -19  -3   1    0.75    1.68
  19  -3  -1    4.03    2.47
  20   3  -1    1.23    2.40
  20   3  -1    0.71    2.37
 -20   3   1   -0.82    1.94
  20  -3   1   -2.31    2.08
 -20  -3  -1   -2.21    1.27
  20  -3   1   -0.98    1.60
 -20  -3   1    0.28    2.11
 -20   3  -1    4.56    2.83
  20  -3  -1   -0.41    1.49
  20   3   1   -0.90    2.20
  20  -3  -1   -1.14    2.08
  20   3   1    0.30    2.50
  21   3  -1   -1.04    3.01
 -21  -3  -1    1.78    2.40
  21   3  -1   -0.75    2.14
  21  -3   1   -0.97    2.70
 -21   3   1   -1.72    2.11
  21  -3  -1   -0.15    2.60
 -21  -3   1    2.03    2.41
 -21   3  -1   -1.31    2.08
  21   3   1   -0.33    2.63
  21   3   1    1.52    3.27
 -22   3   1   -0.93    2.46
  22   3  -1   -4.10    3.78
 -22  -3  -1    2.02    4.32
  22  -3   1    0.24    5.27
  22   3  -1   -2.32    1.86
  22   3   1    0.43    3.17
 -22   3  -1   -2.29    2.24
 -22  -3   1    2.16    2.90
  22   3   1    2.93    4.13
   0   4  -1   15.93    1.68
   0   4   1   11.83    1.10
   0   4  -1   16.01    1.90
   0  -4   1   14.72    1.30
   0  -4  -1   16.17    1.72
   0  -4  -1   11.23    1.47
   0   4   1   13.54    2.11
   0   4   1   14.74    2.12
   0   4  -1   15.41    2.14
   0  -4   1   14.17    1.64
  -1  -4  -1  108.14    7.15
   1   4  -1  104.84    7.15
  -1  -4  -1  104.67    7.19
  -1   4   1  109.98    7.78
   1   4  -1  109.22    7.65
   1  -4   1  101.71    7.15
  -1   4   1  110.01    7.69
   1   4  -1   98.32    7.30
  -1   4   1  102.63    6.84
   1  -4   1  108.71    7.13
  -1   4  -1   99.21    7.58
  -1   4  -1  110.85    7.23
   1  -4  -1  106.61    7.16
  -1  -4   1  107.32    6.87
   1   4   1  103.92    7.59
   1   4   1  103.59    6.92
   1  -4  -1  100.82    7.21
  -1  -4   1  115.04    7.26
   1   4   1  101.54    7.62
  -2   4   1   46.82    4.02
   2   4  -1   46.28    3.40
   2  -4   1   44.96    3.26
  -2  -4  -1   42.98    3.39
   2   4  -1   47.79    3.92
   2   4  -1   40.87    3.58
   2  -4   1   42.47    3.47
  -2   4   1   48.76    3.18
   2  -4  -1   41.48    3.28
  -2  -4   1   44.48    2.94
   2   4   1   43.85    3.23
   2   4   1   42.19    3.78
  -2   4  -1   37.70    3.70
   2  -4  -1   40.30    3.43
   2   4   1   42.82    3.89
  -2   4  -1   45.23    3.47
  -2  -4   1   47.83    3.47
   3   4  -1  120.52    8.12
   3  -4   1  111.74    8.38
  -3   4   1  123.83    7.96
   3  -4   1  113.96    7.82
   3   4  -1  111.61    8.38
  -3   4   1  116.82    8.84
   3  -4   1  124.40    8.34
   3   4  -1  113.91    8.70
  -3  -4  -1  123.78    8.11
   3  -4  -1  121.99    7.95
  -3   4  -1  125.04    8.22
   3  -4  -1  115.85    8.54
   3   4   1  112.46    8.70
  -3   4  -1  117.05    8.69
   3  -4  -1  113.17    8.26
  -3  -4   1  120.67    8.12
   3   4   1  119.28    8.69
   3   4   1  120.21    8.00
  -4  -4  -1   49.73    3.65
   4  -4   1   46.30    3.91
   4   4  -1   46.90    3.00
   4  -4   1   47.49    3.29
  -4   4   1   45.98    3.55
   4   4  -1   51.07    4.47
   4   4  -1   46.25    3.71
   4   4  -1   42.31    3.94
   4  -4   1   49.95    4.11
   4  -4  -1   43.29    4.09
  -4  -4   1   49.57    3.66
   4   4   1   40.51    4.64
   4   4   1   48.50    5.07
   4  -4  -1   44.85    3.40
   4  -4  -1   43.10    3.83
  -4   4  -1   42.18    3.72
   4   4   1   42.47    3.42
   5  -4   1   58.49    4.21
   5  -4   1   61.41    5.04
   5  -4   1   64.45    5.34
   5   4  -1   69.32    5.29
   5   4  -1   59.91    4.12
   5   4  -1   60.56    4.82
  -5  -4  -1   59.95    4.61
   5   4  -1   60.16    6.40
  -5   4   1   67.06    4.75
   5  -4  -1   57.81    4.40
   5   4   1   60.92    5.61
  -5   4  -1   71.33    5.05
   5   4   1   61.11    5.35
   5  -4  -1   62.84    5.03
   5   4   1   62.10    4.47
  -5  -4   1   63.29    4.67
   5  -4  -1   64.48    5.36
   6  -4   1   15.03    1.16
  -6   4   1   13.55    1.93
   6   4  -1    9.43    2.03
   6  -4   1   14.61    2.67
   6  -4   1    8.56    1.94
  -6  -4  -1   11.22    1.62
   6   4  -1   12.45    2.65
   6   4  -1   12.22    1.34
   6  -4  -1   11.53    2.32
   6  -4  -1   11.31    2.05
  -6   4  -1   13.41    2.13
  -6  -4   1   10.05    1.58
   6  -4  -1   12.19    1.54
   6   4   1   14.55    1.73
   6   4   1   17.26    3.08
   6   4   1    9.40    2.17
   7  -4   1    2.44    1.47
   7   4  -1    4.15    1.59
   7  -4   1    3.36    1.42
  -7  -4  -1    4.16    1.15
  -7  -4  -1    1.68    0.73
  -7   4   1    4.64    1.18
   7   4  -1    2.81    1.52
   7  -4   1    1.59    0.91
   7  -4   1    3.81    0.52
   7   4  -1    3.11    0.73
  -7  -4   1    2.80    0.90
   7  -4  -1    3.60    1.76
   7  -4  -1    2.60    1.06
   7   4   1    3.54    1.62
   7  -4  -1    2.83    0.76
   7  -4  -1    3.02    1.39
   7   4   1    2.69    1.34
  -7   4  -1    2.35    1.05
   7   4   1    3.88    0.92
   8   4  -1   -0.07    1.00
  -8   4   1    0.19    0.76
   8  -4   1    0.13    0.84
   8  -4   1    0.11    1.05
   8   4  -1   -1.08    0.74
   8  -4   1    0.92    0.89
   8   4  -1   -0.35    0.31
  -8  -4  -1   -0.48    0.45
  -8  -4  -1   -0.14    0.71
   8   4   1    0.53    0.99
   8  -4  -1   -1.11    0.47
   8  -4  -1    0.05    0.34
   8   4   1   -0.11    0.46
  -8  -4   1   -0.78    0.46
   8  -4  -1    0.40    0.87
  -8   4  -1    0.53    0.85
   8   4   1   -0.41    0.90
   8  -4  -1   -0.30    0.94
  -9  -4  -1    4.44    1.58
   9   4  -1    2.60    1.45
   9  -4   1    1.68    1.29
  -9  -4  -1    4.43    1.07
   9   4  -1    6.12    2.46
  -9   4   1    2.37    1.29
   9  -4   1    6.96    2.40
   9   4  -1    4.34    1.01
   9  -4   1    3.05    1.41
   9   4   1    3.06    2.09
   9  -4  -1    3.19    1.40
  -9  -4   1    4.31    1.09
   9  -4  -1    2.32    1.81
   9   4   1    4.04    1.89
   9   4   1    3.35    1.07
   9  -4  -1    2.89    1.61
  -9   4  -1    1.38    1.05
  10  -4   1    0.90    1.22
  10   4  -1    0.84    0.64
  10  -4   1   -0.15    1.64
 -10   4   1    0.81    1.00
  10   4  -1    0.47    1.23
  10  -4   1    0.84    1.08
  10   4  -1    1.94    1.64
 -10  -4  -1    1.14    0.76
 -10  -4  -1    1.72    1.22
 -10  -4   1    1.72    1.16
  10  -4  -1    0.26    1.72
  10   4   1    0.71    1.36
  10  -4  -1    1.98    1.70
 -10  -4   1    0.24    0.59
 -10   4  -1    0.58    1.04
  10   4   1    0.23    0.57
  10  -4  -1    0.02    0.91
  10   4   1   -0.73    1.00
  11  -4   1   14.85    3.14
 -11   4   1   18.47    3.20
  11  -4   1   23.84    5.10
  11   4  -1   27.17    5.38
  11  -4   1   28.40    4.83
  11   4  -1   25.55    2.93
 -11  -4  -1   21.51    2.62
  11   4  -1   22.62    4.15
 -11  -4  -1   29.48    3.94
  11   4   1   31.87    3.36
  11   4   1   23.41    4.86
 -11  -4   1   26.36    3.72
 -11   4  -1   25.69    3.92
  11  -4  -1   10.70    3.62
  11  -4  -1   27.00    4.05
 -11  -4   1   25.05    2.75
  11   4   1   24.45    4.46
  11  -4  -1   15.83    3.68
 -12   4   1    5.68    1.96
  12   4  -1    5.76    1.51
  12  -4   1   14.08    3.59
 -12  -4  -1    7.99    2.24
  12  -4   1   11.15    3.65
  12   4  -1    3.39    2.04
  12  -4   1    6.59    2.08
  12   4  -1    5.55    2.76
 -12  -4   1    5.57    2.18
  12  -4  -1    4.69    2.04
  12  -4  -1   12.09    3.23
 -12   4  -1    8.77    2.27
  12   4   1    6.49    1.64
  12   4   1    6.73    3.17
  12   4   1   10.78    3.00
 -12  -4   1    6.36    1.41
  12  -4  -1    7.11    3.02
  13   4  -1   21.75    5.23
  13  -4   1   22.78    4.61
  13  -4   1   22.59    5.20
 -13  -4  -1   23.97    4.14
 -13   4   1   24.17    4.06
  13  -4   1   25.90    4.28
  13   4  -1   20.85    4.46
  13  -4  -1   33.61    5.87
 -13   4  -1   20.15    3.80
 -13  -4   1   27.35    4.27
  13  -4  -1   25.38    4.16
  13   4   1   23.70    3.32
  13  -4  -1   17.10    4.73
  13   4   1   31.50    5.34
  13   4   1   17.13    4.87
 -14   4   1   15.60    3.30
  14  -4   1   14.93    3.98
  14   4  -1   16.19    4.85
  14   4  -1   15.75    3.95
  14  -4   1   10.11    2.88
  14  -4   1    5.84    3.25
 -14  -4  -1   15.90    3.30
 -14  -4   1   11.33    2.86
  14  -4  -1   12.98    3.15
  14  -4  -1   11.52    3.63
 -14   4  -1   17.51    3.64
  14  -4  -1   11.57    4.37
  14   4   1   17.34    4.27
  14   4   1    7.89    3.88
 -15  -4  -1    8.75    2.87
 -15   4   1    6.70    2.49
  15  -4   1   10.64    3.85
  15  -4   1   18.63    3.78
  15   4  -1   13.99    4.77
  15  -4   1   13.92    4.46
  15   4  -1   17.57    4.23
  15  -4  -1   16.79    5.16
 -15   4  -1   17.92    3.97
 -15  -4   1   13.19    3.38
  15   4   1   18.78    4.40
  15  -4  -1   18.53    3.73
  15   4   1   12.25    4.16
  15  -4  -1   13.33    4.19
  16   4  -1    7.79    3.77
 -16  -4  -1   10.35    3.10
  16  -4   1   13.54    3.46
  16   4  -1   11.64    3.98
  16  -4   1   10.90    4.14
  16  -4   1   14.40    4.39
 -16   4   1   12.08    3.21
  16  -4  -1    8.64    4.05
 -16  -4   1    9.99    3.14
  16  -4  -1    8.55    3.40
  16  -4  -1    4.14    2.22
  16   4   1    9.69    3.63
  16   4   1   10.38    3.61
 -16   4  -1    8.76    3.06
 -17   4   1   12.34    3.38
  17   4  -1   18.29    5.09
 -17  -4  -1   13.78    3.54
  17  -4   1   14.47    4.42
  17  -4   1   12.11    3.63
  17  -4   1   17.51    5.37
  17   4  -1   13.32    5.04
  17  -4  -1   25.16    5.52
  17   4   1    9.11    3.82
  17  -4  -1   28.59    6.48
 -17   4  -1   19.08    4.35
  17   4   1   14.80    5.10
 -17  -4   1   18.12    4.17
  17  -4  -1   18.56    4.17
  18   4  -1    5.29    3.21
  18  -4   1    3.77    2.25
  18  -4   1    7.73    3.84
  18   4  -1    8.52    4.17
 -18   4   1    8.76    3.24
 -18  -4  -1    7.15    2.99
  18   4   1    7.98    4.35
 -18  -4   1    6.15    2.87
  18   4   1    5.46    2.97
  18  -4  -1   11.92    4.44
 -18   4  -1   10.39    3.53
  18  -4  -1    2.59    2.09
 -19  -4  -1    6.24    3.17
  19  -4   1    0.17    1.70
  19   4  -1   15.16    5.50
  19   4  -1    6.79    3.47
  19  -4   1    8.98    4.25
 -19   4   1   10.82    3.82
  19   4   1    1.91    2.77
  19   4   1    5.46    3.71
  19  -4  -1   10.48    4.31
 -19  -4   1   11.88    3.87
  19  -4  -1   12.16    3.60
 -19   4  -1   14.21    4.03
  20  -4   1    7.67    3.06
 -20   4   1    8.28    3.63
  20   4  -1    1.38    3.10
 -20  -4  -1    1.66    2.43
  20   4  -1    3.48    3.13
  20  -4   1    7.61    4.17
 -20  -4   1    5.70    2.97
  20  -4  -1    4.43    3.16
  20  -4  -1    5.54    2.93
 -20   4  -1    6.65    3.29
  20   4   1    3.87    3.13
  20   4   1    8.27    4.11
 -21   4   1    1.71    2.53
  21  -4   1    2.93    3.07
  21   4  -1    4.33    3.30
  21   4  -1    4.42    4.00
  21  -4   1    3.78    2.59
 -21  -4  -1    4.11    3.01
 -21  -4   1    2.16    2.70
  21  -4  -1    3.46    3.54
  21   4   1    3.01    2.90
  21   4   1    5.91    4.07
 -21   4  -1    6.58    3.45
 -22   4   1    1.31    2.68
 -22   4  -1    3.23    2.95
   0  -5  -1    0.38    0.41
   0   5   1   -1.40    0.40
   0  -5   1    0.69    0.48
   0  -5  -1   -0.01    0.35
   0   5  -1   -0.21    0.54
   0   5  -1   -0.64    0.48
   0   5   1    0.27    0.27
   0   5   1    0.81    0.89
   0   5  -1    0.18    0.39
   0  -5   1    0.03    0.31
   1  -5   1   39.32    3.06
   1  -5   1   37.02    3.02
  -1   5   1   37.77    2.73
   1   5  -1   36.35    3.00
   1   5  -1   41.12    3.38
  -1  -5  -1   37.47    3.10
   1   5  -1   36.62    3.92
  -1   5   1   35.52    3.98
  -1  -5  -1   37.36    3.03
  -1   5   1   36.35    4.11
  -1   5  -1   39.83    4.10
  -1   5  -1   38.25    3.06
   1   5   1   41.27    3.68
   1   5   1   41.35    2.83
   1   5   1   41.51    4.16
  -1  -5   1   36.73    2.77
  -1  -5   1   37.52    3.11
   1  -5  -1   36.01    3.09
  -1   5  -1   35.69    3.30
   1  -5  -1   36.17    3.04
  -2  -5  -1   50.94    4.30
   2   5  -1   55.76    4.61
   2   5  -1   54.43    4.27
   2   5  -1   54.78    4.89
  -2   5   1   55.18    4.03
   2  -5   1   62.09    4.48
  -2   5   1   54.09    4.91
   2  -5   1   52.07    4.17
  -2  -5   1   57.59    4.40
   2   5   1   53.41    4.87
  -2  -5   1   61.78    3.92
  -2   5  -1   64.52    5.01
  -2   5  -1   59.27    4.39
   2  -5  -1   59.60    4.50
   2   5   1   57.30    4.12
   2  -5  -1   63.54    4.32
   2   5   1   55.65    4.82
   3  -5   1  141.51    9.25
  -3  -5  -1  138.94    9.49
  -3   5   1  136.71    9.22
   3  -5   1  133.38    9.81
   3  -5   1  142.68    9.69
   3   5  -1  139.54    9.45
  -3   5   1  145.54   10.33
   3   5  -1  152.53   10.36
   3   5  -1  127.49    9.76
   3   5   1  142.85    9.32
   3   5   1  131.29   10.13
   3  -5  -1  134.90    9.30
  -3   5  -1  136.21    9.50
  -3  -5   1  140.53    9.51
  -3   5  -1  145.76   10.21
   3   5   1  148.59   10.17
   3  -5  -1  125.27    9.58
   4   5  -1  102.94    7.42
   4   5  -1   98.15    8.17
  -4   5   1  120.63    7.38
  -4   5   1  113.34    8.50
   4  -5   1   95.75    7.78
  -4  -5  -1   96.33    7.33
   4  -5   1  101.52    7.05
   4   5  -1  105.18    7.86
   4  -5   1  107.23    7.72
   4   5   1  109.98    7.21
   4  -5  -1  101.85    7.16
  -4   5  -1  104.14    8.20
  -4   5  -1  110.25    7.55
   4  -5  -1  109.21    7.73
   4   5   1   98.12    8.00
   4  -5  -1   98.36    7.92
  -4  -5   1   98.97    7.36
   4   5   1  107.06    8.29
  -5   5   1  257.12   16.87
   5  -5   1  259.12   16.46
   5   5  -1  256.11   16.05
   5  -5   1  250.19   17.28
   5   5  -1  259.41   18.07
   5  -5   1  253.89   17.56
   5   5  -1  247.05   17.44
  -5  -5  -1  263.08   16.89
   5   5  -1  252.74   17.02
   5  -5  -1  256.49   17.31
  -5   5  -1  251.47   17.08
   5   5   1  255.71   16.54
   5   5   1  265.27   17.79
   5  -5  -1  244.66   17.61
   5   5   1  264.07   18.08
   5  -5  -1  258.51   16.62
  -5  -5   1  256.80   16.89
   6   5  -1   93.18    5.97
  -6  -5  -1   87.86    6.61
   6   5  -1   85.18    7.85
   6  -5   1   86.06    7.36
   6  -5   1   88.40    7.14
  -6   5   1   81.76    6.63
   6   5  -1   93.30    7.36
   6  -5   1   95.88    6.20
   6  -5  -1   99.12    7.28
   6   5   1   85.80    7.46
  -6   5  -1   97.30    7.07
  -6  -5   1   86.48    6.62
   6   5   1   98.62    8.10
   6   5   1   92.48    6.34
   6  -5  -1   92.02    6.38
   6  -5  -1   88.15    7.50
   7   5  -1  244.92   16.49
  -7   5   1  212.54   14.66
   7   5  -1  198.07   15.25
   7  -5   1  205.11   15.52
  -7  -5  -1  228.73   14.52
   7  -5   1  213.98   15.18
   7   5  -1  224.31   13.88
   7  -5   1  225.21   13.90
  -7  -5   1  215.08   14.51
   7  -5  -1  222.50   15.20
   7  -5  -1  215.52   14.16
   7   5   1  208.51   16.07
   7   5   1  220.51   14.19
   7   5   1  197.15   15.44
  -7   5  -1  210.99   14.91
   7  -5  -1  192.71   15.41
  -8  -5  -1   99.05    7.31
   8   5  -1  112.95    8.61
   8   5  -1  111.08    6.92
  -8  -5  -1   94.14    7.65
  -8   5   1  102.69    7.72
   8  -5   1   95.75    6.61
   8  -5   1   99.40    8.11
   8  -5   1   95.55    8.51
   8   5  -1  105.24    9.22
  -8   5  -1  105.48    7.98
  -8  -5   1  105.30    7.42
   8  -5  -1   94.22    7.98
   8  -5  -1  105.40    7.05
   8  -5  -1   85.79    8.29
   8   5   1  105.84    9.18
   8   5   1   89.81    8.34
   8   5   1  103.98    7.16
   9  -5   1  165.21   12.66
   9   5  -1  144.62   12.94
  -9  -5  -1  158.38   11.58
   9   5  -1  179.01   12.53
   9  -5   1  153.56   11.94
  -9   5   1  160.19   11.52
  -9  -5  -1  154.85   10.97
   9   5  -1  161.26   10.61
   9  -5  -1  160.26   10.41
   9   5   1  155.58   12.48
   9   5   1  168.62   13.29
   9  -5  -1  157.58   11.92
   9  -5  -1  164.00   12.62
  -9  -5   1  158.84   11.05
  -9   5  -1  151.39   11.65
   9   5   1  156.18   10.84
 -10   5   1  111.49    8.53
  10   5  -1  110.85   12.11
  10   5  -1  113.68    7.58
  10  -5   1  105.11    8.84
 -10  -5  -1  113.08    7.87
 -10  -5  -1  104.33    8.48
  10   5  -1  109.02    9.27
  10  -5   1  111.32    9.61
  10   5   1   98.64   11.30
  10  -5  -1  102.64    8.78
  10   5   1   99.39    7.67
 -10  -5   1  110.14    7.88
  10  -5  -1  101.47    9.41
 -10   5  -1  107.37    8.61
  10   5   1  102.29    9.29
  11   5  -1  163.22   12.85
 -11  -5  -1  147.94   11.82
  11   5  -1  167.07   10.92
 -11  -5  -1  161.43   11.04
  11  -5   1  153.30   12.21
  11   5  -1  164.78   13.97
  11  -5   1  168.79   13.32
 -11   5   1  143.77   11.71
 -11  -5   1  172.97   12.08
 -11  -5   1  156.66   11.05
  11   5   1  159.57   11.05
  11   5   1  163.87   13.84
  11  -5  -1  150.20   12.14
  11   5   1  153.60   12.80
  11  -5  -1  145.46   12.87
 -11   5  -1  161.86   12.08
  12   5  -1   88.84   10.93
 -12  -5  -1   79.70    7.09
 -12  -5  -1   72.68    6.02
  12   5  -1   81.50    8.96
 -12   5   1   78.96    7.98
  12  -5   1   80.42    9.72
  12  -5   1   82.04    7.44
  12  -5  -1   77.88    8.25
 -12  -5   1   80.07    8.05
 -12   5  -1   77.46    8.11
  12   5   1   72.88    6.11
  12  -5  -1   92.95    9.93
  12   5   1   90.23   10.77
  12   5   1   96.42    9.89
 -12  -5   1   76.50    6.07
 -13  -5  -1   85.45    8.73
  13  -5   1   75.19    8.65
  13  -5   1   87.96   10.09
  13   5  -1   91.82   11.29
 -13   5   1   71.23    8.08
  13   5  -1   84.49    9.60
  13   5   1   88.86   11.28
  13   5   1   89.22    9.95
  13  -5  -1   83.22    8.83
 -13  -5   1   85.05    8.86
 -13   5  -1   71.33    8.21
  13  -5  -1   88.56   10.40
  14   5  -1    8.78    3.03
  14  -5   1    8.37    2.94
 -14  -5  -1    9.81    2.75
  14  -5   1   10.41    3.47
  14   5  -1   20.01    5.42
 -14   5   1   10.32    2.92
 -14  -5   1   14.65    3.21
 -14   5  -1   11.41    3.02
  14  -5  -1   12.25    3.07
  14   5   1   14.50    3.92
  14   5   1    7.25    3.50
  14  -5  -1    5.86    2.74
  15  -5   1    2.15    2.31
  15   5  -1    4.07    2.66
  15  -5   1    3.64    1.89
 -15  -5  -1    7.20    2.55
 -15   5   1    6.69    2.55
  15   5  -1    7.64    2.86
 -15  -5   1    2.98    2.12
 -15   5  -1    3.78    2.17
  15   5   1    5.83    2.58
  15   5   1    2.58    2.71
  15  -5  -1    3.43    2.01
  15  -5  -1    6.23    2.96
  16  -5   1    1.78    2.33
 -16   5   1   -1.15    1.14
  16   5  -1    2.57    2.93
  16  -5   1    0.86    1.52
 -16  -5  -1   -0.77    1.34
  16   5  -1    0.17    1.54
  16  -5  -1    0.48    1.62
  16   5   1    3.37    3.35
 -16  -5   1   -2.40    1.03
  16   5   1    4.49    2.67
  16  -5  -1    0.28    1.29
 -16   5  -1   -0.41    1.35
  17  -5   1   -1.50    1.40
  17   5  -1    3.27    2.13
  17   5  -1   -1.92    1.71
 -17  -5  -1    0.18    1.76
  17  -5   1   -2.15    1.56
 -17   5   1    0.44    1.94
  17  -5  -1   -0.39    1.98
  17   5   1   -0.71    1.77
  17  -5  -1    0.05    1.36
  17   5   1    0.17    2.30
 -17  -5   1   -1.17    1.20
 -17   5  -1   -0.66    1.33
  18  -5   1   -1.80    1.75
  18  -5   1    0.35    1.74
 -18   5   1    0.71    2.07
 -18  -5  -1   -0.17    1.81
  18   5  -1   -2.17    1.32
  18   5  -1   -0.79    1.79
  18  -5  -1    0.22    2.22
  18  -5  -1    1.27    2.13
  18   5   1    2.23    2.67
 -18  -5   1    5.26    3.09
  18   5   1   -2.25    2.16
 -18   5  -1   -1.59    1.65
  19   5  -1    2.74    3.08
  19   5  -1   10.15    4.27
  19  -5   1    5.72    3.03
  19  -5   1    3.83    3.35
 -19  -5  -1    1.97    2.29
 -19   5   1    2.00    2.17
  19   5   1    1.41    2.56
  19  -5  -1    2.47    2.15
  19   5   1    2.27    3.49
 -19   5  -1    1.50    2.06
 -19  -5   1    0.93    1.85
  19  -5  -1    3.20    3.20
  20   5  -1    2.36    3.11
 -20   5   1    4.82    3.22
 -20  -5  -1   -0.39    1.92
  20   5  -1    4.66    3.78
  20  -5   1    0.75    3.05
  20  -5   1    4.76    2.81
 -20  -5   1    1.60    2.07
  20  -5  -1   -0.95    2.26
  20  -5  -1    3.72    2.28
  20   5   1    2.56    3.58
 -20   5  -1    3.08    3.05
  20   5   1    1.96    2.68
 -21   5   1   14.61    4.53
  21  -5   1   14.40    5.00
  21  -5   1   14.48    4.43
 -21  -5  -1   16.54    4.89
  21   5  -1   13.77    4.99
  21   5  -1   16.24    6.02
  21   5   1   17.52    5.69
  21  -5  -1   21.72    6.05
 -21  -5   1   11.27    4.12
  21   5   1   11.46    4.95
  21  -5  -1   13.57    4.30
 -21   5  -1    7.79    3.67
 -22   5   1    5.57    3.57
 -22   5  -1   14.93    4.92
   0   6  -1  123.23    8.79
   0  -6  -1  115.12    8.38
   0  -6   1  116.90    8.41
   0   6  -1  127.19    8.34
   0   6   1  125.32    8.00
   0   6   1  112.46    9.07
   0  -6   1  121.58    8.22
   0  -6  -1  124.10    8.39
   0   6  -1  119.65    9.02
   0   6   1  118.97    8.98
  -1  -6  -1  152.30   11.06
   1   6  -1  161.70   11.40
  -1   6   1  170.08   11.74
   1   6  -1  160.41   11.71
   1  -6   1  169.68   11.04
  -1  -6  -1  175.97   11.04
   1  -6   1  164.51   11.04
  -1   6   1  160.65   11.82
  -1   6   1  158.12   10.61
   1   6  -1  159.53   10.95
  -1   6  -1  158.98   11.42
   1   6   1  172.27   10.71
  -1  -6   1  162.05   10.72
  -1   6  -1  164.03   10.99
   1   6   1  156.90   11.73
   1  -6  -1  159.18   11.03
  -1  -6   1  153.18   11.06
   1   6   1  181.91   11.82
  -1   6  -1  174.30   11.79
   1  -6  -1  162.65   11.10
  -2   6   1   88.90    5.82
   2   6  -1   80.00    6.77
  -2  -6  -1   84.07    6.01
   2   6  -1   80.92    6.05
  -2   6   1   82.22    6.79
  -2   6   1  102.45    7.24
   2  -6   1   80.29    6.19
   2  -6   1   78.48    6.02
   2   6  -1   83.52    6.50
  -2  -6  -1   86.31    6.25
  -2   6  -1   78.25    6.08
  -2  -6   1   90.84    6.30
   2  -6  -1   87.31    6.33
   2   6   1   83.58    5.89
   2  -6  -1   85.71    6.12
  -2  -6   1   84.25    5.70
  -2   6  -1   78.77    6.75
   2   6   1   92.98    6.88
   2   6   1   83.79    6.87
  -3  -6  -1  107.56    7.29
  -3   6   1  102.60    8.06
   3   6  -1   99.35    7.10
   3  -6   1   99.66    6.95
   3   6  -1   88.83    7.79
   3   6  -1   91.84    7.51
   3  -6   1   99.66    7.34
  -3   6   1   99.72    6.87
   3   6   1  101.06    7.99
   3   6   1  103.19    6.98
  -3   6  -1   98.49    7.16
  -3   6  -1  101.43    7.94
  -3  -6   1   96.96    7.20
   3  -6  -1  101.08    7.04
   3   6   1   96.47    7.77
   3  -6  -1  102.54    7.38
  -4   6   1   58.95    4.68
   4  -6   1   63.63    4.63
  -4  -6  -1   66.25    5.01
   4   6  -1   74.45    6.03
  -4   6   1   64.21    5.84
   4   6  -1   62.25    4.91
   4   6  -1   56.06    5.29
   4  -6   1   62.11    5.17
   4  -6   1   61.68    5.39
  -4   6  -1   65.81    5.01
  -4   6  -1   67.29    5.80
   4   6   1   67.15    4.71
  -4  -6   1   58.37    4.91
   4  -6  -1   60.43    5.17
   4  -6  -1   61.69    4.72
   4   6   1   64.02    5.80
   4   6   1   59.66    5.52
   5   6  -1   36.82    4.29
  -5   6   1   33.09    3.02
   5   6  -1   36.93    3.78
   5  -6   1   32.96    4.12
  -5  -6  -1   35.73    3.16
  -5   6   1   32.34    4.76
   5  -6   1   33.38    2.76
   5  -6   1   37.93    4.09
   5   6  -1   35.82    4.76
  -5   6  -1   29.81    3.54
   5   6   1   33.07    2.74
   5  -6  -1   32.71    3.82
   5  -6  -1   25.17    3.89
   5   6   1   32.65    4.26
   5   6   1   27.78    4.27
  -5  -6   1   32.10    3.43
   5  -6  -1   36.20    2.93
  -5   6  -1   40.11    4.94
  -6   6   1   26.33    3.01
   6  -6   1   23.68    3.66
   6   6  -1   21.41    3.29
   6   6  -1   22.95    2.97
   6   6  -1   25.74    4.14
   6  -6   1   23.86    2.04
  -6  -6  -1   17.09    2.48
   6  -6   1   20.97    3.13
  -6   6  -1   27.68    3.28
   6   6   1   16.44    3.39
   6   6   1   24.10    3.60
   6  -6  -1   21.36    2.41
  -6  -6   1   19.62    2.66
   6  -6  -1   17.61    3.18
   6  -6  -1   22.02    3.13
   6   6   1   22.03    1.99
   7  -6   1   28.85    4.22
  -7  -6  -1   33.30    3.45
  -7   6   1   32.37    3.71
   7  -6   1   31.25    2.55
   7   6  -1   30.79    4.28
   7   6  -1   33.35    5.07
   7  -6   1   26.44    3.75
   7   6  -1   29.23    2.19
  -7   6  -1   26.99    3.64
   7   6   1   33.57    4.57
  -7  -6   1   33.39    3.54
   7  -6  -1   27.48    3.78
   7  -6  -1   31.68    4.47
   7   6   1   32.17    2.62
   7  -6  -1   34.03    2.80
   7   6   1   38.30    5.28
   8  -6   1    9.14    2.25
   8   6  -1    5.45    0.84
   8  -6   1    5.66    0.96
  -8  -6  -1    5.09    1.35
   8   6  -1    4.92    2.23
  -8   6   1    4.54    1.47
   8   6  -1    4.16    1.79
   8  -6   1    7.23    2.37
   8  -6  -1    1.05    1.37
   8   6   1    4.88    1.01
   8   6   1    5.07    2.42
  -8  -6   1    3.76    1.27
  -8   6  -1    4.16    1.63
   8  -6  -1    6.60    1.25
   8   6   1    0.26    1.22
   8  -6  -1    6.58    1.90
   9   6  -1    0.59    0.46
   9  -6   1    1.12    1.19
   9  -6   1    0.13    1.06
  -9   6   1   -0.64    0.83
   9   6  -1    0.65    1.18
  -9  -6  -1    1.37    1.27
  -9  -6  -1   -0.73    0.56
   9   6  -1    0.57    1.32
   9  -6  -1    0.43    0.54
   9   6   1    0.59    1.37
  -9   6  -1    1.29    1.20
   9  -6  -1   -0.11    0.96
   9  -6  -1    0.39    0.96
  -9  -6   1   -0.11    0.65
   9   6   1    0.65    1.23
   9   6   1    1.22    0.67
  10   6  -1   29.68    5.68
  10   6  -1    9.48    2.79
  10  -6   1   24.46    3.91
 -10  -6  -1   13.72    2.26
  10  -6   1   20.23    4.11
 -10  -6  -1   14.13    2.74
 -10   6   1   23.03    3.32
 -10   6  -1   13.81    2.77
  10   6   1   19.16    2.28
  10  -6  -1   18.50    3.45
  10  -6  -1   14.96    3.58
  10   6   1   13.36    3.45
  10   6   1    9.16    3.14
 -10  -6   1   11.94    2.11
  11   6  -1    8.91    3.33
  11  -6   1   15.41    3.79
  11   6  -1   14.03    3.46
 -11  -6  -1   18.54    3.26
  11  -6   1   11.10    2.84
 -11  -6  -1   17.95    2.49
 -11   6   1   11.14    2.62
 -11  -6   1   23.38    2.85
 -11   6  -1   20.33    3.55
  11   6   1   16.63    3.69
  11   6   1   15.92    4.25
  11  -6  -1   27.42    4.74
 -11  -6   1   22.24    3.46
  11  -6  -1   13.93    3.05
  12   6  -1   25.97    5.36
  12  -6   1   26.79    5.32
  12   6  -1   17.65    3.92
 -12  -6  -1   22.27    2.95
  12  -6   1   22.13    4.01
 -12  -6  -1   18.84    3.41
 -12   6   1   20.64    3.63
  12   6   1   13.16    3.68
  12   6   1   24.76    5.28
  12  -6  -1   18.71    4.61
  12  -6  -1   33.83    5.05
 -12  -6   1   24.69    3.80
 -12  -6   1   24.95    3.08
 -12   6  -1   20.13    3.63
 -13  -6  -1   27.62    4.65
  13  -6   1   45.69    7.07
  13  -6   1   27.38    4.75
 -13   6   1   43.18    5.51
  13   6  -1   42.97    7.61
  13   6  -1   28.84    5.24
 -13  -6   1   24.80    4.54
 -13   6  -1   28.74    4.68
  13   6   1   45.18    6.43
  13   6   1   30.94    6.57
  13  -6  -1   41.75    6.36
  13  -6  -1   29.41    4.87
 -14  -6  -1   26.71    4.46
  14  -6   1   32.55    5.38
  14   6  -1   25.56    5.71
 -14   6   1   22.96    4.16
  14   6  -1   32.18    5.72
  14  -6   1   26.24    5.56
  14  -6  -1   25.17    4.59
  14   6   1   24.14    4.90
  14  -6  -1   17.41    4.75
 -14   6  -1   32.55    5.08
  14   6   1   26.19    6.32
 -14  -6   1   33.33    4.99
  15   6  -1   48.25    7.31
  15  -6   1   52.36    7.00
  15   6  -1   23.87    6.80
  15  -6   1   40.64    7.12
 -15   6   1   38.17    5.75
 -15  -6  -1   33.23    5.64
  15  -6  -1   41.56    6.18
  15  -6  -1   38.01    7.11
 -15  -6   1   46.69    6.34
  15   6   1   45.32    7.42
 -15   6  -1   40.22    6.20
  15   6   1   55.04    9.44
  16  -6   1   18.74    4.16
  16  -6   1   20.38    5.15
 -16   6   1   17.58    3.93
  16   6  -1   20.50    4.90
 -16  -6  -1   16.92    4.06
  16   6  -1   20.37    5.86
  16  -6  -1   20.34    4.52
 -16   6  -1   14.76    3.81
 -16  -6   1   16.51    3.80
  16   6   1   10.57    4.80
  16   6   1   28.46    6.10
  16  -6  -1   18.45    4.91
  17   6  -1   54.43    9.37
  17  -6   1   64.42    9.58
  17   6  -1   34.95    6.87
 -17   6   1   45.88    6.79
 -17  -6  -1   46.89    6.92
  17  -6   1   48.48    7.04
  17  -6  -1   49.98    8.70
  17  -6  -1   34.32    6.25
 -17  -6   1   33.58    5.95
  17   6   1   51.59    8.26
  17   6   1   37.19    8.04
 -17   6  -1   40.81    6.61
  18   6  -1   14.42    4.53
  18  -6   1    7.91    3.34
  18  -6   1   13.96    4.84
  18   6  -1   18.28    6.01
 -18   6   1   13.18    3.63
 -18  -6  -1   12.83    3.63
  18  -6  -1   15.67    4.46
 -18   6  -1   12.58    3.69
  18   6   1    9.36    3.75
  18   6   1    7.93    4.52
 -18  -6   1   14.66    4.07
  18  -6  -1    7.51    3.07
  19  -6   1   40.80    8.00
 -19  -6  -1   25.00    5.61
  19  -6   1   26.83    5.78
  19   6  -1   32.76    8.21
 -19   6   1   26.76    5.51
  19   6  -1   32.17    6.88
  19   6   1   23.99    6.12
  19   6   1   29.47    7.65
  19  -6  -1   16.98    4.73
 -19   6  -1   29.57    5.49
 -19  -6   1   30.80    5.83
  19  -6  -1   25.63    6.41
  20   6  -1   11.61    5.98
  20   6  -1   10.13    4.10
  20  -6   1   11.43    4.67
 -20  -6  -1    3.87    2.78
 -20   6   1   13.36    4.34
  20  -6   1   14.43    4.15
 -20  -6   1    9.75    3.54
  20   6   1    4.32    3.93
  20  -6  -1    3.81    3.26
 -20   6  -1    9.31    3.85
  20  -6  -1    8.67    3.33
  20   6   1    9.21    4.49
  21  -6   1   19.23    6.15
 -21  -6  -1   11.19    4.00
  21  -6   1   17.53    4.94
  21   6  -1    8.54    5.01
 -21   6   1   14.68    5.51
  21   6  -1    3.42    3.29
  21  -6  -1   10.71    3.56
 -21  -6   1   17.10    4.75
  21  -6  -1   21.05    6.77
  21   6   1   14.28    5.51
 -21   6  -1    9.39    3.74
  21   6   1    8.37    4.92
   0   7   1   -0.18    0.31
   0   7   1    1.21    1.01
   0   7   1   -0.91    0.76
   0  -7   1   -0.76    0.38
   0  -7  -1    1.35    0.67
   0   7  -1   -0.15    0.67
   0  -7  -1    0.84    0.67
   0   7  -1    0.21    0.76
   0  -7   1    0.12    0.43
   0   7  -1   -0.24    0.41
  -1  -7  -1    0.81    0.63
  -1   7   1    1.26    1.17
  -1   7   1    1.35    0.53
  -1  -7  -1    0.39    0.54
   1   7  -1   -0.12    0.65
   1  -7   1   -0.08    0.44
   1  -7   1    0.07    0.53
  -1   7   1    0.92    1.03
   1   7  -1    1.22    0.68
   1   7  -1    2.27    1.20
   1  -7  -1    0.37    0.51
   1  -7  -1    1.13    0.66
  -1  -7   1    0.00    0.57
  -1   7  -1    2.97    1.32
   1   7   1    0.66    0.41
  -1   7  -1   -0.80    0.72
  -1  -7   1    0.39    0.44
   1   7   1    1.48    1.07
  -1   7  -1    0.29    0.53
   1   7   1    3.06    1.27
   2   7  -1   25.57    2.83
  -2   7   1   22.95    2.12
   2  -7   1   22.92    2.87
   2   7  -1   31.19    3.94
   2  -7   1   24.10    2.77
  -2  -7  -1   29.69    2.95
  -2   7   1   24.16    3.65
   2   7  -1   21.75    3.11
  -2  -7  -1   27.96    3.08
  -2   7   1   26.36    3.73
   2   7   1   26.24    3.74
   2   7   1   28.52    3.79
  -2   7  -1   30.60    3.73
   2  -7  -1   22.43    2.80
  -2   7  -1   24.26    3.61
   2   7   1   24.11    2.23
  -2  -7   1   28.61    3.15
  -2  -7   1   26.48    2.17
  -2   7  -1   26.49    2.94
   2  -7  -1   28.85    3.18
  -3   7   1    0.84    0.55
   3   7  -1    0.45    0.86
   3   7  -1    0.76    0.61
  -3   7   1    1.20    1.30
   3   7  -1    1.63    0.97
   3  -7   1    0.37    0.67
   3  -7   1    1.50    0.66
  -3  -7  -1    1.40    0.79
  -3  -7   1    1.39    0.82
   3   7   1    1.14    0.62
  -3   7  -1    0.60    0.70
   3   7   1    0.90    1.09
  -3   7  -1   -0.26    1.01
   3   7   1   -0.13    1.03
   3  -7  -1    0.89    0.57
   3  -7  -1    1.18    0.80
  -4   7   1    1.05    0.68
  -4   7   1    1.28    1.24
   4   7  -1    1.21    1.23
   4   7  -1    1.29    1.06
   4   7  -1    0.11    0.37
   4   7  -1   -0.62    0.39
   4  -7   1    0.53    0.69
   4  -7   1    0.76    0.60
  -4  -7  -1   -0.26    0.49
  -4   7  -1    0.99    0.78
  -4  -7   1   -0.62    0.37
   4  -7  -1    0.07    0.56
  -4   7  -1   -1.37    0.59
   4  -7  -1    0.32    0.51
   4   7   1   -0.02    0.85
   4   7   1   -0.08    0.55
   4   7   1    0.03    0.85
  -5   7   1    1.41    0.78
   5   7  -1    0.76    0.72
  -5  -7  -1    2.23    0.98
   5   7  -1    0.72    1.27
   5  -7   1    2.30    0.78
   5   7  -1    0.81    1.03
   5  -7   1    1.26    0.89
  -5   7   1    2.57    1.60
   5  -7   1    1.37    1.09
  -5  -7   1    1.04    0.81
  -5   7  -1    2.18    1.04
   5   7   1    0.73    1.06
   5  -7  -1    1.59    0.70
   5  -7  -1    0.80    0.85
   5   7   1   -0.26    0.77
  -5   7  -1   -0.85    0.97
   5   7   1    1.51    0.69
   6  -7   1    0.10    0.47
  -6   7   1    0.95    0.82
   6  -7   1    1.12    1.01
  -6  -7  -1    1.03    0.87
   6  -7   1    1.10    1.10
  -6   7   1    0.05    1.24
   6   7  -1    0.02    0.62
   6   7  -1   -0.09    0.94
   6   7  -1    0.55    1.12
   6   7   1    0.98    1.06
   6   7   1   -1.11    0.64
  -6  -7   1   -0.20    0.63
  -6   7  -1    0.66    0.94
  -6   7  -1   -0.11    1.27
   6   7   1    0.81    0.56
   6  -7  -1    0.46    0.74
   6  -7  -1   -0.01    0.50
   7   7  -1    1.99    1.75
  -7   7   1    2.18    1.84
   7  -7   1    2.03    1.21
   7  -7   1    3.04    0.83
   7  -7   1    6.85    2.15
  -7  -7  -1    3.27    1.10
  -7   7   1    4.23    1.38
   7   7  -1    2.99    1.61
   7   7   1    3.29    0.79
   7   7   1    4.20    2.02
   7  -7  -1    4.73    1.59
  -7   7  -1    3.41    2.00
  -7  -7   1    2.61    1.12
  -7   7  -1    1.10    1.04
   7  -7  -1    5.22    1.14
   7  -7  -1    1.88    1.52
   7   7   1    2.64    1.69
  -8   7   1   10.19    2.09
   8   7  -1    6.83    2.19
   8  -7   1    7.95    2.09
   8   7  -1    5.85    2.48
  -8  -7  -1   10.13    1.90
   8  -7   1    6.16    1.17
   8  -7   1    7.25    2.43
  -8  -7   1    7.09    1.64
   8   7   1    5.24    2.14
   8  -7  -1    9.63    2.67
  -8   7  -1    6.65    1.94
   8   7   1    6.53    1.11
   8  -7  -1    5.21    1.26
   8  -7  -1    7.58    2.01
   8   7   1   10.18    3.09
   9   7  -1    1.33    1.31
   9  -7   1    1.47    1.73
  -9  -7  -1    0.95    0.99
  -9   7   1    2.44    1.31
   9   7  -1    0.64    1.46
   9  -7   1    0.38    0.98
  -9  -7  -1    2.23    1.14
   9  -7  -1    1.10    1.10
   9   7   1    1.09    1.54
  -9   7  -1    1.45    1.29
   9  -7  -1    2.70    0.94
   9   7   1    3.76    1.80
   9  -7  -1    0.98    1.54
   9   7   1    1.11    0.59
  -9  -7   1    0.56    0.73
  10   7  -1    2.93    1.63
  10   7  -1    7.99    2.86
 -10  -7  -1    4.05    1.35
 -10   7   1    6.70    1.92
  10  -7   1    1.83    1.47
 -10  -7  -1    3.94    1.55
  10  -7   1    7.69    2.71
  10   7   1    5.16    2.36
  10  -7  -1    7.08    2.61
  10   7   1    4.97    2.37
 -10   7  -1    1.17    1.41
  10  -7  -1    2.77    1.59
 -10  -7   1    6.12    1.55
  11  -7   1   10.98    2.77
 -11  -7  -1   15.59    2.94
 -11   7   1    9.48    2.45
  11  -7   1   11.23    3.29
 -11  -7  -1   14.86    2.36
  11   7  -1   12.98    3.17
  11   7  -1    2.09    2.24
  11  -7  -1    8.88    2.65
  11   7   1   16.39    3.75
 -11   7  -1   12.89    2.92
  11   7   1   17.42    4.52
 -11  -7   1   12.67    2.28
  11  -7  -1   10.11    3.33
  12  -7   1    6.47    2.38
  12  -7   1    8.14    2.90
 -12   7   1    8.53    2.43
  12   7  -1    9.45    3.06
 -12  -7  -1    9.76    1.99
  12   7  -1    8.43    3.15
 -12  -7  -1    8.09    2.44
  12  -7  -1    2.84    2.37
  12   7   1    5.93    2.50
 -12   7  -1    8.89    2.53
 -12  -7   1    4.04    1.47
 -12  -7   1   11.00    2.66
  12  -7  -1    5.94    2.42
  12   7   1    6.38    2.98
  13  -7   1    2.23    2.26
 -13  -7  -1    0.72    1.14
 -13   7   1   -0.33    1.39
  13   7  -1    0.84    1.84
  13  -7   1   -0.01    1.18
  13   7  -1    3.51    2.53
 -13  -7  -1    1.15    1.38
 -13  -7   1    2.00    1.60
  13  -7  -1   -0.81    1.19
 -13  -7   1    0.76    0.92
  13   7   1    2.27    2.21
  13   7   1    2.25    1.84
 -13   7  -1   -1.26    1.02
  13  -7  -1   -0.83    1.26
  14  -7   1    1.50    1.72
  14  -7   1    0.77    2.08
 -14  -7  -1    5.07    2.30
 -14   7   1   -0.27    1.32
  14   7  -1   -0.89    1.38
  14   7  -1    0.13    1.93
  14  -7  -1   -1.34    1.29
 -14  -7   1   -0.07    1.27
  14  -7  -1    1.43    1.77
  14   7   1   -1.20    1.84
 -14   7  -1    2.17    1.76
  14   7   1    0.45    1.63
 -15   7   1   -0.58    1.52
  15  -7   1    1.10    1.98
 -15  -7  -1   -0.77    1.22
  15   7  -1    1.03    1.80
  15  -7   1    1.55    1.93
  15   7  -1   -0.01    1.93
 -15   7  -1   -0.97    1.38
  15   7   1    1.77    2.04
  15  -7  -1    0.89    2.15
 -15  -7   1   -0.21    1.36
  15   7   1    4.16    2.91
  15  -7  -1    0.61    1.56
  16   7  -1    1.76    2.47
  16   7  -1   -0.71    1.61
 -16  -7  -1   -0.64    1.39
  16  -7   1   -1.74    1.21
 -16   7   1    0.53    1.65
  16  -7   1    0.18    1.57
 -16  -7   1    2.42    2.20
  16  -7  -1   -1.24    1.27
  16  -7  -1    0.77    1.88
  16   7   1   -1.47    1.49
 -16   7  -1   -2.25    1.41
  16   7   1    0.63    2.00
 -17   7   1    0.82    2.00
  17  -7   1   -0.46    1.45
  17  -7   1    0.69    2.34
  17   7  -1    1.12    2.83
  17   7  -1    1.88    2.02
 -17  -7  -1   -0.69    1.95
  17   7   1    2.30    2.25
  17  -7  -1   -1.92    1.21
  17  -7  -1    2.01    2.92
 -17   7  -1    2.90    2.43
 -17  -7   1   -0.48    1.79
  17   7   1   -1.22    1.97
 -18   7   1   -0.73    1.77
  18   7  -1   -1.01    1.38
  18   7  -1    0.66    2.19
  18  -7   1   -0.22    1.83
  18  -7   1   -0.45    1.82
 -18  -7  -1    0.66    1.94
  18  -7  -1    2.58    3.21
  18   7   1   -1.14    2.23
  18   7   1    1.45    2.15
 -18   7  -1    0.04    1.81
 -18  -7   1    2.83    2.14
  18  -7  -1    1.23    2.10
 -19   7   1    0.51    2.10
 -19  -7  -1    1.09    2.01
  19  -7   1   -0.42    2.44
  19   7  -1    0.58    3.01
  19  -7   1    0.97    2.15
  19   7  -1    0.96    2.46
  19  -7  -1   -1.12    1.92
  19  -7  -1    0.15    1.82
  19   7   1   -0.01    2.41
 -19  -7   1   -2.15    1.18
 -19   7  -1   -0.45    1.85
  19   7   1   -0.55    2.19
  20  -7   1   -1.39    2.26
 -20  -7  -1    1.10    2.44
  20   7  -1    3.06    3.56
  20  -7   1   -0.35    1.98
  20   7  -1   -1.75    2.32
 -20  -7   1    2.86    2.70
  20   7   1    0.93    2.36
 -20   7  -1   -1.35    2.04
  20  -7  -1   -1.06    2.30
  20  -7  -1   -1.60    1.78
  20   7   1   -1.49    2.63
  21  -7   1    1.61    2.60
  21   7  -1   -1.40    2.59
 -21  -7  -1   -1.94    1.83
  21  -7   1   -0.93    3.11
  21   7  -1    4.66    3.41
  21   7   1   -1.82    2.41
  21  -7  -1    4.51    3.10
  21  -7  -1   -0.14    2.73
  21   7   1   -0.32    2.41
 -21  -7   1    1.47    2.37
   0  -8   1  192.51   13.29
   0   8   1  185.00   14.11
   0   8  -1  197.44   14.14
   0  -8  -1  193.77   13.19
   0   8   1  193.65   12.66
   0   8  -1  193.66   13.76
   0  -8   1  194.18   12.99
   0   8   1  186.83   13.97
   0   8  -1  197.38   13.01
   0  -8  -1  197.20   13.30
   1   8  -1  235.61   15.67
  -1   8   1  233.09   16.69
  -1   8   1  230.86   16.87
   1   8  -1  246.26   16.45
  -1   8   1  240.19   15.30
   1   8  -1  240.40   16.85
   1  -8   1  239.36   15.79
  -1  -8  -1  237.27   15.78
   1  -8   1  230.35   15.87
  -1  -8  -1  238.20   15.98
  -1   8  -1  243.96   16.52
   1  -8  -1  220.47   15.83
  -1   8  -1  225.38   16.74
   1   8   1  233.25   16.85
  -1   8  -1  240.29   15.69
  -1  -8   1  225.72   15.94
  -1  -8   1  246.74   15.55
   1   8   1  226.76   16.60
   1   8   1  249.05   15.40
   1  -8  -1  230.30   15.89
   2   8  -1  101.05    7.61
  -2   8   1   86.83    7.86
   2   8  -1   84.79    6.74
   2   8  -1   92.78    7.89
   2  -8   1   89.66    6.99
   2  -8   1  102.18    7.01
  -2   8   1   89.21    7.73
  -2   8   1   95.11    6.46
  -2  -8  -1   95.31    6.85
  -2  -8  -1   93.86    7.11
  -2  -8   1   94.84    7.14
   2   8   1   92.26    7.74
  -2   8  -1   94.74    6.86
   2   8   1   92.59    6.59
  -2   8  -1   91.70    7.84
   2  -8  -1   93.02    6.97
   2   8   1   87.68    7.83
  -2  -8   1  101.51    6.59
   2  -8  -1   88.62    7.06
  -2   8  -1   94.40    7.62
   3   8  -1  106.32    8.60
   3   8  -1   97.01    8.01
  -3   8   1   91.47    8.23
  -3  -8  -1   96.14    7.58
   3   8  -1  105.29    7.40
  -3   8   1   97.46    8.52
   3  -8   1   91.80    7.29
  -3   8   1  101.00    7.04
   3  -8   1   98.79    7.66
  -3  -8   1  103.64    7.69
  -3   8  -1  117.01    7.58
   3  -8  -1  102.34    7.76
   3   8   1  109.87    8.73
   3  -8  -1  105.45    7.46
   3   8   1  102.76    7.21
   3   8   1   94.24    8.17
  -3   8  -1  106.44    8.31
  -3   8  -1   88.38    8.26
   4   8  -1   26.53    2.11
   4   8  -1   24.62    3.15
   4  -8   1   32.68    3.27
  -4   8   1   28.69    4.42
  -4   8   1   34.87    3.26
  -4  -8  -1   29.01    3.42
   4   8  -1   25.06    4.19
   4   8  -1   28.51    3.97
   4  -8   1   26.28    3.46
   4   8   1   24.28    4.15
   4  -8  -1   24.34    3.01
  -4   8  -1   24.78    3.21
  -4   8  -1   37.76    4.93
   4   8   1   30.22    4.30
   4   8   1   30.46    3.08
  -4  -8   1   28.59    3.56
   4  -8  -1   27.30    3.65
   5  -8   1   49.48    4.15
   5   8  -1   50.67    4.45
   5   8  -1   54.24    5.97
   5  -8   1   53.20    4.83
   5   8  -1   38.71    5.71
  -5  -8  -1   52.98    4.58
  -5   8   1   51.29    6.47
  -5   8   1   50.47    4.25
   5   8   1   42.26    5.91
  -5   8  -1   55.15    4.60
  -5  -8   1   53.33    4.65
   5   8   1   56.02    4.06
   5   8   1   48.80    5.92
   5  -8  -1   46.09    4.19
   5  -8  -1   53.97    5.65
  -5   8  -1   59.57    6.66
  -6   8   1    7.61    2.66
  -6  -8  -1   11.93    2.16
   6  -8   1   14.16    2.70
   6  -8   1   11.17    1.75
   6   8  -1    7.84    2.58
  -6   8   1   14.20    2.24
   6   8  -1   13.08    2.28
   6   8  -1   12.23    2.74
  -6   8  -1   13.10    2.39
  -6  -8   1   10.51    2.11
   6   8   1   12.95    1.58
   6  -8  -1   16.00    2.84
  -6   8  -1   10.71    2.94
   6  -8  -1   15.49    2.12
   6   8   1   10.76    2.95
   6   8   1    9.24    2.49
   7   8  -1   17.55    3.88
  -7   8   1   19.82    4.29
  -7   8   1   15.50    2.59
   7  -8   1   26.46    4.18
   7  -8   1   17.93    2.27
   7   8  -1   23.10    3.71
   7  -8   1   13.64    2.82
  -7  -8  -1   16.10    2.60
   7  -8  -1   18.78    2.43
  -7  -8   1   13.10    2.49
  -7   8  -1   11.11    3.33
   7   8   1   19.41    1.70
   7   8   1   16.61    3.56
  -7   8  -1   21.15    3.16
   7  -8  -1   18.31    3.19
   7   8   1   13.94    3.59
   8  -8   1    0.45    1.14
   8   8  -1    0.71    1.64
  -8   8   1   -0.88    1.43
  -8   8   1    1.03    1.15
   8  -8   1    3.85    1.65
   8   8  -1    0.45    1.12
   8  -8   1    0.81    0.67
  -8  -8  -1    0.71    0.80
  -8  -8   1    1.67    1.12
   8   8   1    2.72    1.80
   8   8   1    0.24    1.20
   8  -8  -1    0.74    1.08
  -8   8  -1    1.90    2.10
   8  -8  -1    3.23    1.80
   8  -8  -1    1.84    0.90
  -8   8  -1    1.22    1.14
  -9   8   1   -1.46    1.29
   9  -8   1   -1.03    0.73
   9  -8   1    1.28    1.29
  -9   8   1    2.38    1.37
  -9  -8  -1   -0.13    0.86
   9   8  -1   -0.53    1.11
   9   8  -1   -0.30    1.16
  -9  -8  -1    0.36    0.82
  -9   8  -1    1.60    1.92
  -9  -8   1   -0.23    0.73
  -9   8  -1    1.14    1.14
   9  -8  -1    1.18    1.13
   9   8   1    0.55    1.30
   9   8   1   -0.23    1.00
   9  -8  -1    0.18    1.07
 -10   8   1   -0.20    1.04
  10  -8   1    2.31    1.81
 -10  -8  -1   -0.38    1.04
  10   8  -1    0.70    1.60
  10  -8   1   -0.63    0.96
  10   8  -1    0.21    1.30
 -10  -8  -1    2.44    1.12
 -10   8  -1    0.97    1.22
 -10  -8   1    0.01    0.69
  10  -8  -1    2.04    1.95
  10  -8  -1   -0.63    0.87
  10   8   1   -1.16    1.02
  10   8   1    1.04    1.53
  11   8  -1   17.72    3.90
 -11   8   1   19.70    3.51
 -11  -8  -1   15.04    2.70
  11  -8   1   18.06    4.38
  11   8  -1   14.17    4.12
 -11  -8  -1   16.10    3.17
  11  -8   1   16.01    3.63
  11  -8  -1   18.92    3.72
  11  -8  -1   21.34    4.56
  11   8   1   22.45    4.35
 -11   8  -1   21.78    3.70
  11   8   1   19.16    4.78
 -11  -8   1   18.41    2.94
 -12  -8  -1   15.30    2.74
  12   8  -1   18.77    4.99
 -12   8   1   22.67    3.86
  12  -8   1   16.73    3.64
  12   8  -1   21.14    4.43
 -12  -8  -1   13.41    3.13
  12  -8   1   19.47    4.81
  12   8   1   12.35    4.27
 -12  -8   1   18.99    3.68
  12  -8  -1   17.39    3.93
  12   8   1   18.12    4.06
  12  -8  -1   16.44    4.38
 -12   8  -1   24.31    3.96
 -12  -8   1   22.43    3.17
  13  -8   1   43.77    7.69
 -13  -8  -1   35.07    4.52
  13  -8   1   42.69    6.43
  13   8  -1   45.07    7.82
 -13   8   1   44.36    5.93
  13   8  -1   45.19    6.92
 -13  -8  -1   34.60    5.29
  13  -8  -1   45.17    7.39
 -13   8  -1   53.30    6.60
  13   8   1   36.91    6.27
 -13  -8   1   37.95    5.46
 -13  -8   1   52.94    5.27
  13  -8  -1   45.59    6.47
  13   8   1   35.92    7.34
  14   8  -1   37.21    6.20
 -14  -8  -1   18.97    3.87
  14   8  -1   35.11    6.90
 -14   8   1   23.55    4.42
  14  -8   1   24.00    5.83
  14  -8   1   23.52    4.72
  14   8   1   21.52    5.33
  14   8   1   30.26    5.71
 -14   8  -1   18.93    3.93
 -14  -8   1   18.36    3.81
  14  -8  -1   29.72    6.24
  14  -8  -1   14.98    3.85
  15  -8   1   53.26    7.41
  15  -8   1   34.41    7.47
  15   8  -1   55.43    9.83
 -15  -8  -1   40.12    6.15
  15   8  -1   38.19    7.12
 -15   8   1   52.20    6.95
  15  -8  -1   59.46    8.11
  15   8   1   52.80    9.10
  15   8   1   54.25    8.63
 -15   8  -1   50.67    6.89
  15  -8  -1   56.37    8.89
 -15  -8   1   51.66    6.77
 -16   8   1   34.00    5.56
 -16  -8  -1   27.02    5.12
  16  -8   1   33.75    6.05
  16   8  -1   31.14    5.95
  16  -8   1   28.34    6.60
  16   8  -1   22.22    6.27
 -16  -8   1   27.84    4.96
 -16   8  -1   28.17    5.18
  16  -8  -1   35.13    5.92
  16   8   1   40.87    8.42
  16   8   1   37.60    6.97
  16  -8  -1   38.18    7.36
 -17  -8  -1   69.00    8.35
 -17   8   1   69.61    8.43
  17  -8   1   42.36    7.37
  17   8  -1   70.28    9.57
  17   8  -1   59.36   10.44
  17  -8   1   52.91    9.38
 -17  -8   1   56.82    7.71
  17   8   1   67.80   11.24
  17  -8  -1   42.15    8.23
 -17   8  -1   63.84    8.06
  17   8   1   68.25    9.73
  17  -8  -1   58.21    8.45
  18  -8   1   24.27    5.49
  18   8  -1   33.75    8.39
  18   8  -1   25.41    5.83
 -18  -8  -1   25.64    5.37
  18  -8   1   15.18    5.68
  18   8   1   25.79    6.15
 -18  -8   1   23.53    5.05
 -18   8  -1   34.25    6.03
  18  -8  -1   31.56    7.10
  18  -8  -1   24.72    5.74
  18   8   1   38.36    8.80
 -19  -8  -1   38.11    6.57
  19  -8   1   39.02    7.04
  19  -8   1   36.46    7.76
  19   8  -1   28.40    6.68
  19   8  -1   38.57    8.68
 -19  -8   1   30.87    6.13
  19   8   1   38.04    7.71
 -19   8  -1   33.99    6.13
  19   8   1   37.61    8.63
  19  -8  -1   39.39    7.08
  19  -8  -1   38.03    8.21
  20   8  -1    5.73    4.43
  20  -8   1   12.52    4.22
  20  -8   1   15.70    5.34
  20   8  -1    4.63    3.25
 -20  -8  -1   16.29    4.54
 -20  -8   1   16.05    4.67
  20   8   1    8.45    4.49
  20   8   1    5.49    3.38
  20  -8  -1   14.84    4.27
  20  -8  -1    7.60    4.66
  21  -8   1   16.38    4.91
  21   8  -1    8.39    4.61
 -21   8  -1   17.42    8.55
  21  -8  -1   11.12    4.07
   0   9   1   -0.21    0.81
   0   9  -1   -0.38    0.95
   0  -9  -1   -0.58    0.68
   0  -9  -1    0.67    0.73
   0   9  -1   -0.09    0.94
   0   9  -1   -0.15    0.51
   0   9   1   -0.94    0.87
   0  -9   1    0.40    0.61
   0  -9   1    0.22    0.72
   0   9   1    0.07    0.43
   1  -9   1    3.65    1.16
   1  -9   1    1.67    0.96
  -1   9   1    2.51    0.75
  -1  -9  -1    2.80    1.09
  -1   9   1    1.85    1.42
   1   9  -1    0.79    1.30
   1   9  -1    4.87    1.89
   1   9  -1    4.17    1.11
  -1  -9  -1    2.73    1.08
  -1   9   1    2.66    1.67
  -1   9  -1    0.85    1.22
   1   9   1    3.72    0.93
   1  -9  -1    3.73    1.18
   1   9   1    2.22    1.43
   1   9   1    0.96    1.36
  -1   9  -1    2.46    1.50
  -1  -9   1    3.41    1.22
   1  -9  -1    2.97    1.10
  -1  -9   1    2.16    0.82
  -1   9  -1    2.80    0.94
  -2   9   1    3.71    1.77
   2   9  -1    7.44    2.41
   2  -9   1    7.57    1.63
  -2  -9  -1    5.55    1.60
   2   9  -1    4.45    1.65
  -2  -9  -1    2.14    1.04
  -2   9   1    3.43    0.87
   2  -9   1    3.98    1.21
  -2   9   1    4.50    1.91
   2   9  -1    3.89    1.14
  -2  -9   1    3.92    1.32
  -2   9  -1    6.14    2.07
  -2  -9   1    3.97    1.03
  -2   9  -1    4.51    1.69
   2   9   1    5.60    1.91
   2  -9  -1    3.19    1.19
   2   9   1    5.83    1.92
  -2   9  -1    7.96    1.53
   2   9   1    3.60    0.93
   2  -9  -1    5.90    1.60
   3  -9   1   30.43    3.70
  -3   9   1   28.78    4.32
  -3   9   1   24.17    4.44
   3   9  -1   29.84    4.22
  -3  -9  -1   31.94    3.76
  -3   9   1   29.35    2.56
   3   9  -1   33.13    3.42
   3   9  -1   20.85    4.05
   3  -9   1   33.19    3.48
  -3   9  -1   32.35    4.43
   3  -9  -1   28.17    3.35
  -3  -9   1   25.57    3.41
   3  -9  -1   31.14    3.76
   3   9   1   33.08    4.61
  -3   9  -1   24.87    3.14
   3   9   1   27.97    4.58
   3   9   1   25.90    3.00
  -3   9  -1   31.02    4.81
  -4   9   1   46.98    3.55
  -4   9   1   49.94    6.05
   4   9  -1   43.21    3.11
   4   9  -1   42.06    4.33
   4  -9   1   41.17    4.72
   4   9  -1   38.03    5.00
   4  -9   1   36.54    3.98
  -4  -9  -1   46.79    4.71
  -4   9   1   45.55    6.15
   4   9  -1   32.72    5.09
   4   9   1   44.28    3.62
   4   9   1   30.75    5.07
  -4  -9   1   42.38    4.73
   4  -9  -1   43.49    4.80
  -4   9  -1   35.64    5.26
   4   9   1   31.69    4.86
  -4   9  -1   34.12    4.09
   4  -9  -1   40.35    4.23
   5  -9   1  116.56    8.89
   5   9  -1  129.05   10.07
  -5   9   1  129.32    8.92
   5   9  -1  116.93    9.10
  -5   9   1  124.67   10.70
  -5  -9  -1  114.26    9.25
   5  -9   1  124.84    9.65
   5   9  -1  129.21   10.71
  -5  -9   1  116.98    9.32
   5   9   1  109.54   10.33
   5   9   1  132.03    8.72
  -5   9  -1  138.82    9.38
   5  -9  -1  130.07    9.78
   5  -9  -1  128.18    9.09
  -5   9  -1  122.28   10.48
   5   9   1  133.81   10.41
  -6   9   1  111.74    8.64
   6   9  -1  110.72   10.21
  -6  -9  -1  118.74    9.03
   6   9  -1  125.39    8.99
   6   9  -1  110.24    9.60
  -6   9   1  127.01   10.69
   6  -9   1  115.53    9.39
   6  -9   1  119.17    8.56
   6   9   1  118.27   10.41
  -6  -9   1  132.99    9.26
  -6   9  -1  124.85    9.09
   6   9   1  127.59   10.17
   6   9   1  119.79    8.04
   6  -9  -1  121.93    8.69
  -6   9  -1  104.03   10.06
   6  -9  -1  107.98    9.30
  -7  -9  -1  205.36   13.93
  -7   9   1  199.79   13.65
   7  -9   1  187.44   13.23
   7   9  -1  202.27   14.74
   7  -9   1  190.73   14.39
   7   9  -1  191.48   15.49
  -7   9  -1  200.47   13.97
   7   9   1  195.93   15.49
   7   9   1  186.14   14.87
   7  -9  -1  201.13   14.50
   7  -9  -1  194.36   13.41
  -7  -9   1  190.67   13.85
  -7   9  -1  186.32   15.31
   8  -9   1  112.52    9.51
   8   9  -1   99.20    8.85
   8  -9   1   94.33    8.58
  -8   9   1   99.69    7.97
   8  -9   1  102.22    7.42
  -8   9   1   94.90   10.72
   8   9  -1  114.46   12.02
  -8  -9  -1  102.19    8.05
   8   9   1  101.64   11.07
  -8  -9   1  109.17    8.17
   8  -9  -1  111.55    8.88
  -8   9  -1   98.21   11.01
  -8   9  -1   89.62    8.01
   8  -9  -1  102.36    7.61
   8   9   1  101.08   10.45
   9   9  -1  138.04   12.69
   9  -9   1  152.42   11.69
  -9  -9  -1  138.52   10.70
   9   9  -1  134.12   11.60
  -9   9   1  155.65   10.94
  -9   9   1  141.66   14.59
   9  -9   1  141.46   12.20
   9   9   1  142.36   12.79
  -9   9  -1  142.57   12.74
   9  -9  -1  146.45   11.57
  -9  -9   1  139.31   10.70
   9   9   1  152.15   12.19
  -9   9  -1  142.16   11.04
 -10   9   1   42.19    7.17
 -10   9   1   43.65    5.23
  10   9  -1   62.62    7.33
 -10  -9  -1   43.82    5.31
  10  -9   1   43.65    6.69
  10   9  -1   44.81    7.25
 -10  -9  -1   40.15    4.79
  10  -9   1   40.06    5.71
 -10  -9   1   43.09    4.98
  10   9   1   42.06    6.37
 -10   9  -1   28.52    6.13
  10   9   1   36.09    6.84
  10  -9  -1   44.65    6.70
  10  -9  -1   42.29    5.67
 -10   9  -1   40.28    5.35
 -11  -9  -1   81.65    8.40
  11  -9   1   77.83    9.00
  11  -9   1   88.19   10.62
 -11   9   1   92.72    7.56
 -11   9   1   76.56   10.51
 -11  -9  -1   83.90    7.01
  11   9  -1   76.56    9.06
  11   9  -1   71.51   10.43
  11   9   1  101.21   11.61
 -11   9  -1   97.62    7.82
 -11  -9   1   75.74    6.85
  11   9   1   77.26    9.71
  11  -9  -1   90.15   10.34
  11  -9  -1   67.28    8.37
 -11   9  -1  104.19   11.80
  12  -9   1   26.16    5.53
 -12  -9  -1   19.81    3.59
  12   9  -1   15.49    4.52
  12  -9   1   22.97    4.48
 -12  -9  -1   19.05    3.13
 -12   9   1   20.22    3.82
 -12   9   1   22.94    5.69
  12   9  -1   24.47    4.57
  12   9   1   21.09    4.58
 -12  -9   1   16.42    3.40
  12  -9  -1   18.36    4.64
 -12   9  -1   17.16    5.03
  12  -9  -1    9.73    3.26
 -12  -9   1   21.90    3.35
 -12   9  -1   17.28    3.56
  12   9   1   18.74    5.04
 -13  -9  -1   46.60    6.13
 -13   9   1   47.46    8.21
  13  -9   1   48.34    7.93
  13   9  -1   39.51    8.00
  13  -9   1   38.66    6.03
  13   9  -1   35.44    6.35
 -13   9   1   33.65    5.40
 -13  -9  -1   51.80    5.54
  13   9   1   41.49    7.62
 -13   9  -1   45.28    8.14
 -13   9  -1   53.70    6.49
  13   9   1   36.76    6.44
  13  -9  -1   51.30    6.89
  13  -9  -1   34.99    6.71
 -13  -9   1   37.42    5.73
 -13  -9   1   43.12    5.15
  14   9  -1   22.89    5.86
 -14  -9  -1   13.49    3.33
  14   9  -1   18.13    4.43
  14  -9   1    8.41    3.01
  14  -9   1    6.36    3.21
 -14   9   1   11.58    3.18
 -14   9   1   11.15    4.55
  14  -9  -1   10.72    4.18
 -14   9  -1   22.84    4.22
  14   9   1   10.44    4.21
 -14  -9   1   13.40    3.45
  14   9   1   11.52    4.00
 -14   9  -1   19.06    5.17
  15   9  -1   17.28    5.27
 -15   9   1   13.37    4.91
 -15  -9  -1   14.69    3.70
  15  -9   1    7.06    2.99
  15   9  -1   10.61    3.58
 -15   9   1    7.52    3.04
  15  -9   1    9.08    3.91
  15  -9  -1    4.83    3.20
  15   9   1   20.59    5.84
  15   9   1    9.59    3.61
  15  -9  -1   10.20    3.20
 -15   9  -1   15.33    4.68
 -15  -9   1   14.67    3.86
 -15   9  -1   15.50    3.94
 -16   9   1    0.50    2.68
  16   9  -1    6.42    3.11
  16  -9   1    6.61    3.49
  16   9  -1    9.55    4.66
  16  -9   1    9.74    3.55
 -16  -9  -1    2.20    2.11
 -16  -9   1   11.05    3.50
 -16   9  -1    6.38    3.66
  16  -9  -1    8.48    3.32
  16   9   1    5.26    3.06
  16  -9  -1   13.97    4.46
 -16   9  -1    7.97    2.99
  16   9   1   10.11    4.60
 -17   9   1    0.13    2.33
  17  -9   1    0.35    2.24
 -17  -9  -1    0.50    2.01
  17   9  -1   -2.06    1.69
  17   9  -1    2.02    2.85
  17  -9   1   -1.04    1.70
  17  -9  -1   -0.46    1.51
  17   9   1    0.49    2.42
  17  -9  -1    1.81    2.63
  17   9   1   -1.05    2.05
 -17   9  -1   -0.93    2.04
 -17  -9   1    0.10    1.97
 -17   9  -1   -0.25    2.33
 -18  -9  -1    3.88    2.56
  18  -9   1    3.46    2.63
 -18   9   1    1.32    3.21
  18  -9   1    1.48    2.69
  18   9  -1   -0.27    2.42
  18   9  -1    1.87    2.58
  18   9   1    1.19    2.66
  18  -9  -1    3.98    3.46
 -18   9  -1    2.62    3.10
  18   9   1    1.70    2.66
  18  -9  -1    0.95    1.82
 -18  -9   1    1.34    1.98
 -19   9   1   -0.82    3.09
  19   9  -1   -0.22    2.65
  19  -9   1    4.22    2.73
 -19  -9  -1    8.07    3.29
  19  -9   1    1.56    3.48
  19   9  -1    1.11    2.60
 -19   9  -1    1.20    2.82
  19   9   1    3.83    3.75
  19  -9  -1    7.67    4.14
  19   9   1   -1.54    1.82
  19  -9  -1    4.90    2.84
 -19  -9   1    7.76    3.22
 -20  -9  -1    7.74    3.23
  20  -9   1   11.70    5.09
  20   9  -1    9.97    5.36
 -20   9   1   10.18    4.91
  20   9  -1    7.47    4.22
  20  -9   1   11.29    3.77
  20   9   1    6.92    4.04
  20  -9  -1   13.94    5.71
  20  -9  -1   11.10    4.06
 -20   9  -1    5.33    3.81
 -20  -9   1   11.56    3.98
  20   9   1   20.10    6.95
   0  10   1   10.87    2.79
   0  10   1   13.95    1.82
   0  10   1   15.32    3.42
   0 -10   1   16.15    2.63
   0  10  -1   10.59    2.81
   0 -10  -1   12.11    2.15
   0  10  -1   12.37    2.06
   0 -10  -1   16.35    2.56
   0 -10   1   12.43    2.11
   0  10  -1   13.78    3.00
   1 -10   1   11.63    2.15
  -1  10   1   12.66    1.71
  -1  10   1   16.79    3.58
   1 -10   1   12.95    2.28
   1  10  -1   11.95    3.07
   1  10  -1   13.82    2.06
   1  10  -1   15.36    2.96
  -1 -10  -1   11.30    2.15
  -1 -10  -1   12.11    2.17
  -1  10   1   18.89    3.80
  -1 -10   1   11.99    1.99
   1  10   1    9.41    2.75
  -1  10  -1   12.35    2.99
  -1  10  -1   10.09    2.62
  -1  10  -1   14.04    2.11
   1  10   1   14.60    3.14
   1 -10  -1   14.01    2.42
   1  10   1   14.07    1.86
  -1 -10   1   14.85    2.56
   1 -10  -1   14.70    2.42
   2  10  -1    4.67    2.16
  -2 -10  -1   13.82    2.19
  -2 -10  -1    5.04    1.59
  -2  10   1   14.04    2.99
  -2  10   1    9.95    2.84
  -2  10   1   11.96    1.60
   2  10  -1   11.13    2.62
   2 -10   1    7.92    1.85
   2  10  -1    9.86    1.76
   2 -10   1    9.90    1.95
   2  10   1   15.46    1.97
   2 -10  -1   14.20    2.31
   2  10   1    9.29    2.84
  -2 -10   1   10.34    1.74
  -2  10  -1   13.68    2.87
   2  10   1   13.91    3.07
  -2  10  -1    9.83    1.78
   2 -10  -1   12.07    2.25
  -2  10  -1   10.67    2.83
  -2 -10   1    8.19    2.05
  -3  10   1   33.34    5.01
  -3  10   1   28.42    2.90
   3  10  -1   34.30    3.68
  -3  10   1   31.26    4.80
   3 -10   1   28.30    3.46
   3  10  -1   25.53    4.40
   3  10  -1   34.06    4.58
  -3 -10  -1   30.19    3.85
   3 -10   1   27.82    3.65
   3  10   1   23.19    4.02
  -3  10  -1   35.95    3.66
  -3  10  -1   27.92    4.57
   3 -10  -1   28.24    3.73
   3 -10  -1   24.26    3.35
   3  10   1   28.09    4.84
  -3  10  -1   33.18    4.83
  -3 -10   1   22.07    3.37
   3  10   1   25.91    3.02
  -4 -10  -1   15.55    2.72
   4 -10   1   16.75    2.59
   4  10  -1   20.66    2.90
  -4  10   1   15.89    3.63
   4  10  -1   12.95    3.42
   4  10  -1   20.65    2.31
  -4  10   1   20.02    4.14
   4 -10   1   19.28    3.09
  -4  10   1   26.22    2.66
   4  10  -1   14.83    3.14
   4  10   1   22.70    3.86
   4  10   1   15.54    3.48
  -4 -10   1   21.31    3.30
   4 -10  -1   19.80    3.21
   4  10   1   19.91    2.60
  -4  10  -1   20.68    3.66
   4 -10  -1   15.73    2.62
  -4  10  -1   17.01    2.67
  -4  10  -1   25.53    4.53
   5  10  -1    1.95    1.71
   5  10  -1    3.28    1.34
   5  10  -1    6.81    2.30
  -5  10   1    5.21    1.30
   5 -10   1    6.19    1.59
   5 -10   1    5.09    1.65
  -5  10   1    7.32    2.95
  -5  10   1    3.19    2.05
  -5 -10  -1    5.81    1.66
   5 -10  -1    7.86    2.06
  -5  10  -1    4.19    2.38
   5  10   1    4.39    2.03
  -5 -10   1    4.90    1.63
   5  10   1    4.01    2.10
   5  10   1    3.03    1.07
  -5  10  -1    0.86    1.01
   5 -10  -1    2.70    1.15
   6  10  -1   -0.22    1.33
  -6 -10  -1    1.13    1.07
  -6  10   1    1.55    1.90
   6  10  -1   -0.19    1.03
   6 -10   1    0.92    1.00
   6 -10   1   -0.67    0.67
  -6  10   1    0.81    0.80
   6  10  -1    0.13    0.76
  -6  10  -1    0.97    1.74
   6 -10  -1   -1.21    0.63
   6  10   1   -0.14    1.05
  -6 -10   1    1.78    1.12
  -6  10  -1    0.44    0.90
   6  10   1   -1.09    1.09
   6 -10  -1   -0.45    0.59
  -7 -10  -1    1.18    1.14
  -7  10   1    0.97    1.03
   7  10  -1    0.34    1.48
   7 -10   1    1.36    0.80
  -7  10   1    0.07    1.45
   7  10  -1    1.92    1.40
   7 -10   1   -0.31    0.72
   7  10   1    0.86    1.30
  -7  10  -1    1.71    1.31
  -7  10  -1   -0.85    1.35
   7 -10  -1    1.58    1.15
  -7 -10   1   -0.30    0.77
   7 -10  -1   -0.08    0.64
   7  10   1   -1.17    1.26
   8  10  -1    0.47    1.46
   8  10  -1    3.25    1.82
  -8  10   1   -0.34    1.89
  -8  10   1    1.44    1.32
  -8 -10  -1    0.37    0.93
   8 -10   1    1.20    0.82
   8 -10   1    0.72    1.23
  -8  10  -1    1.00    1.20
   8 -10  -1    1.89    0.97
   8  10   1    2.95    2.09
  -8  10  -1    3.63    2.22
   8  10   1    2.16    1.92
  -8 -10   1    0.77    0.94
   8 -10  -1    1.55    1.53
   9 -10   1    1.04    1.21
   9  10  -1   -0.51    0.94
   9  10  -1   -0.55    1.26
  -9  10   1    2.09    1.39
  -9  10   1   -1.41    1.50
  -9 -10  -1   -0.45    0.92
   9  10   1    0.31    1.53
  -9  10  -1    0.80    1.27
  -9  10  -1    0.57    1.79
   9  10   1    2.29    1.95
   9 -10  -1   -0.20    0.95
  -9 -10   1   -0.43    0.75
  10 -10   1    0.47    1.20
  10  10  -1    2.30    1.61
 -10 -10  -1    0.99    1.17
 -10  10   1    3.70    1.84
 -10 -10  -1    3.10    1.57
  10  10  -1    3.70    2.44
 -10  10   1    0.96    2.00
 -10  10  -1    3.18    1.74
 -10 -10   1    0.24    1.07
 -10  10  -1   -0.33    1.65
  10  10   1   -0.52    1.31
  10 -10  -1    0.42    1.23
  10  10   1    0.26    1.39
  11 -10   1    5.84    2.30
 -11 -10  -1   -0.17    0.98
  11  10  -1    2.07    1.75
  11  10  -1    1.09    2.01
  11 -10   1   -0.46    1.30
 -11 -10  -1    1.92    1.40
 -11  10   1    2.80    2.62
  11  10   1    1.84    1.71
 -11  10  -1    1.06    2.00
  11  10   1    0.95    1.66
  11 -10  -1    2.65    2.02
 -11  10  -1    5.98    2.23
 -11 -10   1    1.10    1.36
  12 -10   1    1.68    2.02
 -12  10   1   -0.93    2.04
  12 -10   1    2.37    1.80
 -12 -10  -1   -0.09    1.29
  12  10  -1   -0.36    1.70
  12  10  -1    3.99    2.16
 -12 -10  -1    1.57    1.25
  12  10   1    0.75    2.14
 -12 -10   1   -0.36    1.08
 -12  10  -1    0.16    1.29
 -12 -10   1    0.05    1.12
 -12  10  -1    1.09    2.25
  12  10   1    1.42    1.71
  12 -10  -1   -0.07    1.31
  12 -10  -1    3.07    2.45
 -13  10   1    1.96    2.88
  13 -10   1    3.78    2.38
  13 -10   1   -0.57    1.97
  13  10  -1    0.89    1.59
  13  10  -1    2.97    2.83
 -13 -10  -1    2.14    1.52
 -13 -10  -1    0.88    1.36
 -13  10  -1    5.11    3.10
 -13 -10   1    0.58    1.33
  13  10   1    0.10    1.50
  13  10   1   -1.55    1.91
  13 -10  -1    1.38    1.77
 -13 -10   1    2.90    1.63
  13 -10  -1    4.55    3.07
 -13  10  -1    1.49    1.85
  14  10  -1    2.25    2.54
 -14  10   1    0.51    2.43
  14 -10   1   11.69    3.51
 -14 -10  -1    2.76    1.94
  14  10  -1    6.36    2.79
  14 -10   1    2.85    2.59
 -14 -10   1    0.62    1.51
 -14  10  -1    3.10    2.18
 -14  10  -1    2.53    2.66
 -14 -10   1    3.62    2.48
  14  10   1    3.09    2.35
  14 -10  -1    0.76    2.26
  14 -10  -1    0.05    1.54
  14  10   1    1.38    2.79
  15  10  -1    2.11    2.70
  15 -10   1    7.94    3.14
  15 -10   1    5.20    3.36
 -15 -10  -1    4.73    2.37
 -15  10   1    2.51    3.43
  15  10  -1    2.96    2.39
 -15  10  -1    5.56    2.95
 -15  10  -1    2.53    3.18
  15 -10  -1    4.10    2.44
  15 -10  -1    2.72    2.60
  15  10   1    7.59    3.85
 -15 -10   1    5.56    2.45
  15  10   1    3.29    2.53
  16  10  -1    4.05    2.76
  16 -10   1    7.93    4.20
  16 -10   1    1.97    2.04
 -16  10   1   -1.52    2.34
  16  10  -1   -0.82    2.33
 -16 -10  -1    2.41    2.02
  16  10   1    2.35    3.28
 -16  10  -1   10.85    4.32
 -16 -10   1    6.07    2.56
  16 -10  -1    5.53    3.60
  16  10   1    4.11    3.06
  16 -10  -1    1.73    1.89
  17 -10   1    8.12    3.23
 -17 -10  -1    9.57    3.30
  17 -10   1    7.78    4.10
  17  10  -1   13.30    4.02
 -17  10   1    3.80    3.92
  17  10  -1   15.67    5.84
  17 -10  -1   12.03    4.06
  17 -10  -1   11.20    4.47
  17  10   1    9.79    4.35
 -17  10  -1    4.60    3.82
  17  10   1   14.07    5.35
 -17 -10   1    2.83    2.11
 -18  10   1    3.95    4.08
  18 -10   1   -1.68    2.41
  18  10  -1    3.96    3.85
  18 -10   1    2.29    2.53
  18  10  -1    5.41    3.21
 -18 -10  -1    2.41    2.40
  18  10   1   12.07    4.98
  18 -10  -1    2.01    2.67
  18 -10  -1    6.85    3.39
 -18 -10   1    2.33    2.10
 -18  10  -1    2.52    3.31
  18  10   1    4.78    3.13
 -19 -10  -1    2.79    2.66
  19 -10   1    2.12    2.97
  19 -10   1    6.57    3.59
 -19  10   1    2.78    3.28
  19  10  -1    2.20    3.00
  19  10  -1    3.18    3.66
  19  10   1    3.22    2.92
  19 -10  -1    2.73    3.40
 -19 -10   1    6.02    3.30
  19  10   1    2.31    3.64
 -19  10  -1    3.84    4.15
  19 -10  -1    1.00    2.28
  20  10  -1   -1.46    4.99
  20  10  -1    2.48    3.12
  20 -10   1    1.36    2.66
  20 -10   1    1.25    3.50
 -20 -10  -1   -0.12    1.98
 -20  10   1    3.30    3.81
 -20  10  -1    1.06    2.92
  20 -10  -1    4.16    2.93
  20  10   1   -0.90    2.40
 -20 -10   1   -0.35    2.20
   0 -11  -1    0.61    0.97
   0  11   1    0.11    1.44
   0  11   1    4.25    2.00
   0  11  -1   -0.52    1.17
   0  11  -1   -0.69    0.96
   0 -11   1   -0.06    0.70
   0 -11   1   -0.81    0.85
   0  11   1    0.00    0.41
   0  11  -1   -0.66    0.55
   0 -11  -1    0.22    0.72
   1 -11   1   -0.57    0.57
   1  11  -1   -1.21    0.90
  -1  11   1    0.09    1.41
  -1 -11  -1    0.45    0.83
  -1  11   1    0.20    1.32
   1  11  -1   -0.04    0.58
  -1 -11  -1   -0.39    0.72
  -1  11   1   -0.10    0.50
   1  11  -1    1.11    1.20
   1 -11   1   -0.32    0.75
  -1 -11   1    0.09    0.72
  -1  11  -1   -0.63    0.99
   1  11   1   -0.93    1.08
   1  11   1   -0.27    0.54
   1  11   1    2.61    1.75
   1 -11  -1    0.11    0.78
  -1  11  -1    2.28    1.60
  -1  11  -1    0.07    0.72
   1 -11  -1    0.53    0.99
  -1 -11   1   -0.16    0.79
  -2 -11  -1    0.38    0.90
   2  11  -1    0.08    0.70
   2 -11   1    0.49    0.96
   2  11  -1    3.21    1.63
  -2 -11  -1    0.50    0.94
  -2  11   1    1.41    1.54
   2 -11   1    0.11    0.81
  -2  11   1    0.37    0.52
   2  11  -1    0.67    1.30
  -2  11   1    1.30    1.64
   2  11   1    0.87    0.69
   2 -11  -1    0.42    0.85
  -2  11  -1   -0.82    0.48
  -2  11  -1    1.68    1.41
  -2 -11   1    1.49    1.14
   2  11   1    1.80    1.72
   2  11   1    1.25    1.61
  -2  11  -1    2.88    1.85
  -2 -11   1    0.50    0.78
   2 -11  -1    0.19    0.76
   3 -11   1   19.32    3.12
   3  11  -1   18.19    3.65
   3  11  -1   15.53    2.43
  -3  11   1   12.64    3.18
   3  11  -1   16.15    3.81
  -3  11   1   18.33    2.13
   3 -11   1   19.30    2.90
  -3 -11  -1   15.35    2.84
  -3  11   1   15.57    3.91
   3 -11  -1   21.10    3.10
  -3  11  -1   15.76    3.53
   3  11   1   19.25    4.07
   3  11   1   25.60    4.27
  -3  11  -1   11.10    2.96
  -3  11  -1   15.34    2.43
  -3 -11   1   16.02    2.90
   3 -11  -1   13.71    2.67
   3  11   1   16.32    2.34
  -4  11   1   13.84    1.86
  -4 -11  -1   14.83    2.71
  -4  11   1   14.15    3.58
   4  11  -1    6.02    2.66
   4 -11   1    8.70    2.21
   4  11  -1    9.65    2.64
  -4  11   1    7.44    2.66
   4  11  -1   13.10    2.18
   4 -11   1   14.97    2.41
  -4 -11   1    8.73    2.13
   4 -11  -1    6.30    1.98
   4  11   1   13.95    2.21
   4 -11  -1    8.68    2.05
  -4  11  -1    7.33    2.58
  -4  11  -1    8.27    2.79
   4  11   1   14.76    3.38
   4  11   1   12.63    3.50
  -4  11  -1    9.32    1.95
  -5  11   1   51.76    4.24
   5 -11   1   49.40    5.76
   5 -11   1   46.30    5.02
  -5  11   1   72.02    8.09
   5  11  -1   42.91    6.47
   5  11  -1   54.49    6.51
  -5 -11  -1   44.85    5.37
  -5  11   1   57.60    7.18
   5  11  -1   46.96    5.08
  -5  11  -1   44.02    6.69
   5 -11  -1   55.12    4.79
   5  11   1   54.08    6.80
  -5 -11   1   51.18    5.70
  -5  11  -1   44.90    6.38
  -5  11  -1   47.84    5.21
   5  11   1   52.64    7.09
   5 -11  -1   56.75    6.33
   6  11  -1   40.62    4.79
   6 -11   1   36.30    4.99
  -6  11   1   32.05    5.79
  -6  11   1   33.66    5.83
  -6  11   1   43.78    4.40
   6  11  -1   35.89    5.38
   6 -11   1   43.19    4.60
  -6 -11  -1   34.66    4.65
   6  11  -1   42.58    6.75
   6 -11  -1   41.58    4.68
  -6  11  -1   55.04    5.28
   6 -11  -1   45.09    5.74
  -6 -11   1   42.03    5.03
   6  11   1   36.02    5.77
   6  11   1   44.24    6.83
  -6  11  -1   45.71    6.62
   7  11  -1   57.07    6.99
   7  11  -1   46.95    7.17
  -7  11   1   59.19    7.88
   7 -11   1   55.01    6.60
  -7 -11  -1   48.39    5.98
   7 -11   1   60.37    5.06
  -7 -11   1   52.44    6.10
   7  11   1   66.07    7.83
   7  11   1   50.62    7.44
   7 -11  -1   63.88    7.18
  -7  11  -1   58.84    6.15
  -7  11  -1   58.58    7.92
   7 -11  -1   59.98    5.11
  -8  11   1   39.69    6.62
   8 -11   1   32.77    5.10
   8 -11   1   28.10    3.63
   8  11  -1   29.91    4.85
  -8 -11  -1   29.79    4.25
   8  11  -1   34.60    6.37
  -8  11  -1   34.49    4.52
  -8 -11   1   33.70    4.51
   8 -11  -1   27.68    4.61
  -8  11  -1   28.77    5.55
   8  11   1   33.39    6.18
   8 -11  -1   33.12    3.95
   8  11   1   36.95    5.63
  -9 -11  -1   45.54    5.40
   9  11  -1   42.58    7.11
   9 -11   1   40.10    5.84
   9  11  -1   38.06    6.03
  -9  11   1   48.87    7.58
   9  11   1   38.41    6.67
  -9  11  -1   47.57    7.51
  -9 -11   1   40.17    5.13
   9  11   1   33.81    5.86
  -9  11  -1   53.64    6.16
   9 -11  -1   42.42    5.89
  10 -11   1    4.85    2.15
  10  11  -1   10.51    3.70
 -10 -11  -1   10.61    2.50
  10  11  -1   11.47    3.27
 -10  11   1    6.46    3.43
 -10 -11  -1   14.74    2.83
 -10  11  -1   14.64    4.26
  10  11   1    7.54    3.52
  10 -11  -1    7.49    2.67
  10  11   1   10.72    3.36
 -10  11  -1   14.95    3.19
 -10 -11   1    9.23    2.45
 -11 -11  -1   27.25    4.05
 -11 -11  -1   21.50    3.79
  11  11  -1   42.71    7.60
  11  11  -1   31.38    5.48
 -11  11   1   24.70    5.56
  11 -11   1   24.99    4.78
  11 -11  -1   31.64    5.33
 -11  11  -1   23.74    4.22
  11  11   1   17.23    4.76
  11  11   1   31.42    5.73
 -11 -11   1   26.01    3.98
 -11  11  -1   11.19    4.20
  12 -11   1    4.54    2.49
  12  11  -1    1.50    2.06
  12  11  -1    6.26    2.78
 -12 -11  -1    4.48    1.95
 -12  11   1    2.24    2.41
 -12 -11  -1    2.74    1.97
 -12 -11   1    3.80    1.88
  12  11   1    6.14    2.76
 -12  11  -1    3.84    2.36
 -12  11  -1    1.10    2.71
  12  11   1    5.34    3.34
  12 -11  -1    1.24    1.80
 -12 -11   1    2.37    1.56
  13  11  -1    6.88    2.91
  13 -11   1   12.20    3.54
 -13 -11  -1   10.39    2.93
 -13 -11  -1   12.01    2.81
  13  11  -1    8.89    3.80
 -13  11   1    6.71    3.95
  13 -11  -1    6.30    2.65
  13  11   1    9.72    4.14
 -13  11  -1   14.74    5.09
  13  11   1   11.81    3.75
 -13 -11   1    6.98    2.35
 -13 -11   1   12.42    3.18
 -14  11   1   10.21    4.59
  14 -11   1   12.37    3.79
 -14 -11  -1    6.42    2.66
  14  11  -1    4.15    3.34
  14  11  -1    5.74    3.00
  14 -11  -1    9.27    3.47
 -14 -11   1   10.04    2.98
 -14 -11   1   17.71    3.28
  14  11   1    9.88    4.20
  14  11   1   12.35    3.91
 -14  11  -1    8.35    4.23
  15  11  -1    6.64    3.87
  15  11  -1    3.66    2.45
 -15 -11  -1    1.84    1.78
 -15  11   1    4.17    3.71
  15 -11   1    9.29    3.40
  15 -11  -1    5.82    2.80
  15  11   1    6.32    3.16
 -15  11  -1    6.46    3.98
  15  11   1    4.56    2.90
 -15 -11   1    8.57    2.93
  16  11  -1    6.64    3.84
 -16 -11  -1    3.08    2.08
 -16  11   1    4.59    3.70
  16  11  -1    0.84    1.94
  16 -11   1    3.98    2.47
 -16  11  -1    9.80    4.70
  16 -11  -1    3.61    2.46
  16  11   1    2.85    2.50
  16  11   1    3.81    3.30
 -16 -11   1    4.35    2.38
  17 -11   1   -0.01    1.86
  17  11  -1    0.64    2.74
 -17  11   1    2.19    3.38
  17  11  -1   -1.52    1.44
 -17 -11  -1    1.09    2.00
  17  11   1    1.70    2.82
 -17 -11   1    1.12    1.88
  17 -11  -1    1.04    2.29
 -17  11  -1   -0.44    2.59
  17  11   1    1.22    2.61
  18  11  -1   -0.24    2.45
 -18  11   1    0.09    2.64
  18  11  -1    0.33    2.17
  18 -11   1    0.80    1.98
 -18 -11  -1    1.18    2.13
  18  11   1    4.28    3.61
  18 -11  -1   -0.33    1.65
  18  11   1   -0.70    2.19
 -18  11  -1    0.05    2.96
 -18 -11   1    1.00    2.07
  19  11  -1    7.15    4.43
 -19 -11  -1    1.22    2.41
 -19  11   1    0.25    3.36
  19  11  -1    1.54    2.81
  19 -11   1    1.18    2.11
  19  11   1    2.94    3.54
  19 -11  -1    4.04    3.27
 -19 -11   1    8.87    3.73
  19  11   1   -0.12    2.72
 -19  11  -1    0.28    3.16
   0 -12   1   47.10    5.08
   0 -12  -1   58.20    5.75
   0 -12  -1   45.99    5.39
   0 -12   1   48.30    5.57
   0  12   1   47.40    3.93
   0  12   1   57.54    6.89
   0  12  -1   48.53    4.27
   0  12  -1   47.11    6.49
   0  12   1   52.41    7.21
   0  12  -1   56.03    6.62
  -1  12   1  135.66   11.04
   1 -12   1  121.03    9.56
   1  12  -1  130.76    9.33
  -1 -12  -1  111.98    9.78
   1 -12   1  138.61   10.01
  -1  12   1  140.84   11.42
  -1  12   1  128.99    8.85
  -1 -12  -1  127.87    9.66
   1  12  -1  142.77   10.73
   1  12  -1  137.50   11.27
  -1  12  -1  129.92   10.60
   1 -12  -1  126.76    9.91
  -1  12  -1  126.99    9.24
  -1  12  -1  125.37   11.05
   1  12   1  123.90    8.95
   1  12   1  119.80   11.09
   1 -12  -1  130.58    9.84
  -1 -12   1  120.43    9.92
  -1 -12   1  133.42    9.44
   1  12   1  129.81   10.75
   2  12  -1   90.25   10.43
   2  12  -1   98.64    8.37
   2 -12   1   92.03    7.61
  -2  12   1   90.69   10.03
  -2 -12  -1   87.82    7.29
  -2 -12  -1   99.80    7.94
   2 -12   1   94.71    7.59
   2  12  -1   92.45    7.12
  -2  12   1   92.91    7.05
  -2  12   1   87.05    9.73
   2  12   1   96.45    6.93
  -2 -12   1  100.30    7.95
  -2 -12   1   99.80    7.16
   2  12   1   91.69   10.07
   2  12   1   98.09    9.95
  -2  12  -1   90.18    7.02
   2 -12  -1   85.11    7.57
  -2  12  -1   85.29    9.25
  -2  12  -1   88.40    9.95
   2 -12  -1   97.50    7.71
  -3  12   1  134.27   11.27
   3  12  -1  114.37    9.05
  -3  12   1  117.37   10.64
   3  12  -1  114.97   10.16
   3  12  -1  142.01   11.41
   3 -12   1  127.87    9.71
  -3 -12  -1  142.14   10.07
   3 -12   1  119.64    9.46
   3  12   1  139.42   10.84
   3  12   1  122.40   11.09
  -3  12  -1  132.30   11.14
   3 -12  -1  107.38    9.38
   3  12   1  124.75    8.93
  -3  12  -1  117.16    8.99
  -3  12  -1  120.52   10.44
   3 -12  -1  131.63    9.86
  -3 -12   1  126.62    9.89
  -4 -12  -1   56.83    6.65
  -4  12   1   75.34    8.93
   4  12  -1   62.64    8.03
   4  12  -1   58.79    5.26
   4  12  -1   59.82    7.14
   4 -12   1   57.78    6.50
  -4  12   1   74.32    8.37
   4 -12   1   64.75    5.56
  -4  12  -1   55.71    5.07
   4 -12  -1   64.63    5.61
  -4  12  -1   66.23    8.30
  -4  12  -1   55.65    7.17
   4  12   1   59.19    7.75
   4  12   1   53.17    7.21
  -4 -12   1   55.26    6.25
   4 -12  -1   71.75    7.14
   5 -12   1   81.35    6.58
  -5  12   1   83.52   10.24
   5  12  -1   78.41    6.48
  -5  12   1   84.30    9.33
   5  12  -1   80.87    9.88
  -5 -12  -1   68.30    7.44
   5 -12   1   79.13    7.10
   5  12  -1   78.38    8.53
   5  12   1   81.02    9.22
   5 -12  -1   77.40    8.05
   5  12   1   77.81    9.61
  -5  12  -1   81.73    9.13
  -5  12  -1   79.53    9.41
  -5 -12   1   74.99    7.86
  -5  12  -1   70.15    6.24
   5 -12  -1   81.41    6.68
   6 -12   1   21.14    3.88
  -6 -12  -1   21.94    3.62
   6  12  -1   26.62    5.08
   6 -12   1   18.88    3.04
  -6  12   1   14.29    3.83
  -6  12   1   15.79    4.41
   6  12  -1   21.43    4.17
   6 -12  -1   21.48    3.25
  -6  12  -1   30.27    5.51
   6 -12  -1   23.93    3.96
   6  12   1   13.75    3.72
   6  12   1   23.19    4.82
  -6 -12   1   19.31    3.61
  -6  12  -1   28.45    3.64
  -6  12  -1   19.80    4.18
  -7  12   1   29.69    5.31
   7 -12   1   24.92    3.42
   7  12  -1   22.87    5.23
  -7  12   1   17.89    4.51
  -7 -12  -1   28.35    4.08
   7 -12   1   19.85    3.90
   7  12  -1   15.86    3.67
   7  12   1   21.07    5.03
  -7  12  -1   20.80    3.36
   7  12   1   17.00    3.94
   7 -12  -1   16.92    3.59
  -7 -12   1   19.79    3.52
   7 -12  -1   25.54    3.48
  -7  12  -1   18.18    4.50
   8 -12   1   -0.64    0.87
  -8  12   1   -0.16    1.73
   8  12  -1    0.90    1.58
  -8 -12  -1   -0.41    0.86
   8  12  -1   -0.68    1.08
   8 -12   1   -0.43    0.67
   8  12   1   -0.30    1.20
  -8 -12   1    1.06    1.05
   8 -12  -1    1.19    1.10
  -8  12  -1    0.70    1.29
   8 -12  -1   -0.87    1.09
   8  12   1    2.60    1.99
  -8  12  -1   -2.30    1.34
  -9  12   1    4.55    2.95
   9 -12   1    2.46    1.93
   9  12  -1    2.13    1.77
  -9 -12  -1    0.28    0.85
  -9 -12  -1    2.07    1.52
   9  12  -1    1.71    1.98
  -9  12  -1    1.67    2.15
   9  12   1    3.37    2.74
  -9 -12   1    0.41    1.27
   9  12   1    0.46    1.45
   9 -12  -1    1.90    1.59
  10  12  -1    4.67    2.19
 -10  12   1    4.98    3.12
 -10 -12  -1    7.57    2.28
  10 -12   1    9.10    2.75
 -10 -12  -1    6.04    2.00
  10  12  -1   14.51    4.80
 -10  12  -1    7.87    3.43
 -10 -12   1    6.98    2.28
  10 -12  -1    7.62    2.66
  10  12   1    9.10    3.08
  10  12   1    3.77    2.79
  11  12  -1   23.83    4.77
 -11 -12  -1   27.49    4.23
  11 -12   1   23.20    4.70
  11  12  -1   17.29    5.14
 -11 -12  -1   21.23    3.77
 -11  12   1   28.35    6.30
 -11 -12   1   33.52    4.69
  11  12   1   15.49    4.88
  11  12   1   19.72    4.64
  11 -12  -1   19.61    4.43
 -11  12  -1   16.22    4.82
  12  12  -1   14.92    4.93
 -12  12   1   10.98    4.46
  12  12  -1   10.43    3.46
 -12 -12  -1   12.79    2.97
 -12 -12  -1    8.81    2.61
  12 -12   1   15.71    4.01
 -12 -12   1   11.71    3.02
 -12 -12   1   14.47    3.22
  12  12   1   17.60    4.35
  12  12   1    9.32    4.13
  12 -12  -1   10.68    3.36
 -12  12  -1    5.55    3.79
  13  12  -1   47.23    8.96
 -13 -12  -1   27.30    4.80
 -13 -12  -1   32.14    4.80
  13 -12   1   35.77    6.39
 -13  12   1   33.66    7.18
  13  12  -1   43.85    6.76
 -13 -12   1   49.47    6.37
  13 -12  -1   34.96    6.17
 -13 -12   1   27.50    4.65
 -13  12  -1   27.49    6.70
  13  12   1   27.65    5.74
  13  12   1   31.89    7.02
 -14 -12  -1   18.37    4.04
  14 -12   1   31.36    6.01
  14  12  -1   25.52    7.02
 -14  12   1   19.05    6.05
 -14 -12  -1   20.44    3.93
  14  12  -1   27.25    5.74
 -14 -12   1   19.73    3.78
 -14 -12   1   17.88    4.07
  14  12   1   23.73    6.32
  14 -12  -1   24.10    5.12
  14  12   1   18.65    4.89
 -14  12  -1   16.90    5.67
 -15  12   1   70.65   11.33
  15  12  -1   72.24    9.32
 -15 -12  -1   55.80    7.25
  15  12  -1   51.94    9.58
  15 -12   1   58.42    8.65
 -15  12  -1   51.17    9.33
  15  12   1   57.97    8.91
 -15 -12   1   56.64    7.54
  15  12   1   45.76    9.11
  15 -12  -1   54.18    8.22
 -16  12   1   26.86    7.01
 -16 -12  -1   21.40    4.68
  16  12  -1   39.93    7.20
  16 -12   1   18.26    4.61
  16  12  -1   28.44    6.75
  16  12   1   24.19    6.46
  16  12   1   32.29    6.92
 -16  12  -1   31.32    7.33
  16 -12  -1   17.78    4.58
 -16 -12   1   28.60    5.32
 -17  12   1   42.45    8.94
  17  12  -1   61.77   11.66
 -17 -12  -1   49.43    7.23
  17 -12   1   35.95    7.12
  17  12  -1   38.73    7.42
 -17  12  -1   58.72   10.39
  17 -12  -1   27.87    6.09
  17  12   1   49.23    8.53
 -17 -12   1   41.97    6.57
  17  12   1   63.97   11.35
 -18  12   1    9.97    5.50
  18  12  -1   25.11    7.46
  18 -12   1   21.80    5.23
  18  12  -1   27.53    6.02
 -18 -12  -1   20.69    4.87
  18  12   1   21.90    7.02
 -18 -12   1   29.25    5.63
  18  12   1   25.29    5.89
  18 -12  -1   16.62    5.05
 -18  12  -1   13.83    5.71
  19  12  -1   36.68    7.15
  19 -12   1   46.38   11.30
 -19 -12  -1   46.15    7.48
 -19  12   1   44.38    9.56
  19  12   1   30.05    6.98
  19 -12  -1   66.63   13.55
 -19  12  -1   45.35    9.44
 -19 -12   1   55.40    8.30
   0 -13  -1   -0.49    0.81
   0  13  -1   -0.19    0.76
   0  13  -1   -0.63    1.04
   0 -13   1   -0.47    0.88
   0 -13  -1   -0.52    0.68
   0  13  -1   -1.21    1.18
   0  13   1    0.53    1.65
   0  13   1   -1.69    1.13
   0 -13   1    1.15    1.00
   1  13  -1    0.12    1.13
   1  13  -1   -0.71    1.47
   1 -13   1    0.19    0.84
  -1  13   1   -1.17    0.97
   1  13  -1    1.75    0.97
   1 -13   1    0.61    0.94
  -1 -13  -1   -1.25    0.73
  -1 -13  -1    0.33    0.93
  -1  13   1    0.51    1.63
  -1  13  -1    2.07    1.49
  -1  13  -1   -1.45    1.00
  -1  13  -1    1.51    0.92
  -1 -13   1   -0.28    0.75
   1  13   1   -0.58    1.19
  -1 -13   1   -0.02    1.04
   1 -13  -1    2.22    1.31
   1  13   1   -0.43    1.17
   1 -13  -1    0.48    1.01
   1  13   1    0.95    0.80
  -2 -13  -1   23.54    3.81
   2 -13   1   17.13    3.10
   2  13  -1   21.47    4.44
  -2  13   1   19.84    4.08
  -2  13   1   22.72    4.97
  -2 -13  -1   19.67    3.11
   2  13  -1   18.13    3.79
   2  13  -1   19.93    2.78
   2 -13   1   21.55    3.37
  -2  13  -1   26.12    4.44
   2  13   1   19.60    4.11
   2 -13  -1   12.52    2.85
   2  13   1   23.88    2.85
   2  13   1   16.43    4.21
  -2  13  -1   22.01    2.89
  -2 -13   1   17.49    3.30
   2 -13  -1   22.00    3.52
  -2  13  -1   28.97    5.18
   3 -13   1   16.26    3.04
   3  13  -1   21.96    4.17
  -3 -13  -1   25.56    4.05
  -3  13   1   21.88    4.56
   3  13  -1   34.24    5.93
   3 -13   1   19.89    3.43
   3  13  -1   18.64    2.81
  -3  13   1   17.53    4.51
  -3  13  -1   26.46    3.16
   3 -13  -1   17.52    3.24
  -3 -13   1   12.42    2.89
  -3  13  -1   14.89    3.68
  -3  13  -1   22.15    4.54
   3  13   1   22.99    4.42
   3  13   1   17.06    4.22
   3 -13  -1   15.67    3.09
   4  13  -1   29.86    5.05
  -4  13   1   39.29    6.15
  -4  13   1   31.92    5.51
   4  13  -1   30.55    5.58
  -4 -13  -1   35.34    4.64
   4 -13   1   26.00    4.29
   4 -13   1   31.49    4.31
   4  13  -1   31.88    4.06
   4 -13  -1   24.73    3.94
   4  13   1   25.04    4.86
   4 -13  -1   37.41    4.92
  -4 -13   1   26.98    4.38
   4  13   1   34.62    5.89
  -4  13  -1   35.78    5.60
  -4  13  -1   40.26    6.39
  -4  13  -1   32.07    5.13
   5 -13   1   26.61    4.38
   5  13  -1   28.91    5.77
  -5 -13  -1   27.55    4.49
   5 -13   1   27.63    3.97
   5  13  -1   39.06    4.41
  -5  13   1   32.92    5.66
  -5  13   1   40.76    6.33
   5  13  -1   30.02    4.92
   5 -13  -1   33.39    4.93
   5  13   1   23.77    5.09
  -5  13  -1   33.24    5.61
  -5 -13   1   30.12    4.42
   5  13   1   37.02    5.67
   5 -13  -1   27.60    3.96
  -5  13  -1   38.73    6.10
   6 -13   1   13.83    2.62
   6  13  -1    6.59    2.52
  -6 -13  -1    5.94    2.12
  -6  13   1    6.69    2.82
  -6  13   1    0.82    1.86
   6  13  -1   11.14    3.60
   6 -13   1    7.82    2.39
  -6  13  -1   13.35    3.89
   6  13   1   10.95    3.44
   6  13   1   10.22    3.14
  -6 -13   1    9.11    2.45
   6 -13  -1    9.30    2.26
   6 -13  -1    5.79    2.19
  -6  13  -1    5.96    2.62
   7 -13   1   31.37    4.03
   7  13  -1   21.31    5.03
   7  13  -1   35.91    5.48
   7 -13   1   24.70    4.39
  -7 -13  -1   23.04    4.00
  -7  13   1   34.51    6.44
  -7  13   1   29.85    5.78
   7 -13  -1   35.96    5.28
   7  13   1   21.95    5.06
  -7  13  -1   27.21    5.66
   7  13   1   21.31    4.74
  -7  13  -1   32.56    5.82
  -7 -13   1   24.03    4.12
   7 -13  -1   30.60    4.10
  -8 -13  -1   16.42    3.35
   8  13  -1   10.95    3.20
  -8  13   1   14.32    4.23
   8 -13   1   16.02    3.74
  -8  13   1   19.15    5.00
   8  13  -1   16.28    4.46
  -8 -13   1   24.31    4.01
   8  13   1   12.99    3.51
   8 -13  -1   29.32    4.72
  -8  13  -1   16.04    4.21
  -8  13  -1   27.41    5.50
   8  13   1   11.02    3.95
   8 -13  -1   14.46    2.78
   9  13  -1   40.90    6.31
   9  13  -1   39.48    7.44
   9 -13   1   56.46    7.04
  -9  13   1   39.29    7.39
  -9 -13  -1   42.78    5.71
  -9 -13  -1   53.45    5.80
   9  13   1   36.24    6.17
   9  13   1   37.33    6.92
   9 -13  -1   40.05    6.26
  -9  13  -1   46.48    7.57
  -9 -13   1   39.76    5.53
  10  13  -1   22.71    5.66
 -10  13   1   30.91    6.47
 -10 -13  -1   27.05    4.40
 -10 -13  -1   30.22    4.53
  10  13  -1   27.12    5.25
  10 -13   1   31.09    5.55
  10 -13  -1   25.89    4.98
 -10  13  -1   25.91    6.08
  10  13   1   27.12    5.28
  10  13   1   29.20    6.56
 -10 -13   1   33.51    4.86
  11 -13   1   34.37    6.02
 -11 -13  -1   34.45    5.03
  11  13  -1   31.36    5.61
 -11 -13  -1   32.30    4.87
 -11  13   1   37.00    7.27
  11  13  -1   29.39    6.52
  11 -13  -1   39.09    5.97
  11  13   1   13.58    5.13
 -11 -13   1   41.21    5.50
 -11  13  -1   33.73    7.10
  11  13   1   40.47    6.58
  12  13  -1   15.20    5.26
  12 -13   1   16.48    4.19
 -12  13   1   10.48    4.63
  12  13  -1   16.41    4.27
 -12 -13  -1   15.15    3.44
 -12 -13  -1   18.63    3.78
 -12 -13   1   16.08    3.53
 -12  13  -1   13.14    4.94
  12 -13  -1    7.54    3.06
 -12 -13   1   20.55    3.84
  12  13   1   11.21    4.39
  12  13   1   11.97    3.79
 -13  13   1   15.14    4.97
  13  13  -1   16.79    5.61
 -13 -13  -1   23.47    4.35
  13  13  -1   21.68    4.89
 -13 -13  -1   20.44    3.86
  13 -13   1   10.40    3.65
 -13 -13   1   14.77    3.41
 -13 -13   1   13.66    3.31
 -13  13  -1   26.94    6.72
  13 -13  -1   15.59    4.25
  13  13   1   27.07    5.63
  13  13   1   14.47    5.02
 -14 -13  -1    1.90    2.06
  14  13  -1    1.89    2.68
 -14  13   1    2.40    3.10
  14  13  -1    7.18    3.32
  14 -13   1    5.90    2.85
 -14 -13  -1    4.38    2.14
 -14 -13   1    1.68    1.78
  14  13   1    4.42    3.38
 -14  13  -1    4.91    3.44
 -14 -13   1    2.31    2.09
  14 -13  -1    4.85    3.06
  14  13   1    2.93    2.80
  15  13  -1    2.43    3.22
 -15 -13  -1    5.86    2.63
  15  13  -1    0.50    2.01
  15 -13   1    4.52    2.84
 -15  13   1    4.33    3.92
 -15  13  -1    4.05    3.34
 -15 -13   1    3.96    2.24
  15  13   1    1.55    3.00
  15 -13  -1    3.17    2.51
  15  13   1    5.22    3.08
 -16 -13  -1   -0.23    1.86
  16 -13   1    0.81    2.05
 -16  13   1   -1.65    2.45
  16  13  -1    1.29    2.94
  16  13  -1   -1.88    1.78
 -16  13  -1    1.46    2.96
  16 -13  -1   -1.89    1.90
 -16 -13   1   -1.17    1.37
  16  13   1   -1.92    1.78
  16  13   1   -0.32    2.28
 -17 -13  -1   -1.14    1.88
  17 -13   1    2.12    2.31
 -17  13   1   -0.11    2.91
  17  13  -1    3.06    3.33
  17  13  -1   -1.00    2.38
  17  13   1    0.25    2.36
 -17 -13   1   -0.69    1.87
  17  13   1    0.22    2.92
  17 -13  -1    0.11    1.88
 -17  13  -1   -0.17    3.03
 -18 -13  -1    0.00    1.87
  18 -13   1    0.39    2.34
  18  13  -1    2.64    3.75
 -18  13   1    1.15    3.00
  18  13  -1    1.70    2.58
  18 -13  -1    0.73    2.26
  18  13   1   -0.76    2.87
 -18 -13   1    0.56    1.98
 -18  13  -1   -1.62    2.64
  18  13   1   -2.35    1.70
   0  14   1   -1.03    1.58
   0 -14  -1   -0.77    0.73
   0  14   1   -0.45    1.20
   0  14  -1   -0.50    0.66
   0  14  -1    2.68    2.06
   0  14  -1   -0.33    1.20
   0 -14   1   -1.19    0.81
   0 -14  -1    0.49    1.03
   0 -14   1    1.65    1.26
  -1 -14  -1    1.54    1.44
   1 -14   1    3.36    1.56
   1 -14   1    2.41    1.43
   1  14  -1    1.07    1.91
   1  14  -1    1.54    1.08
   1  14  -1    3.80    1.99
  -1 -14  -1    3.32    1.65
  -1  14   1    4.72    2.56
  -1  14   1    2.63    2.04
   1 -14  -1    5.82    1.85
  -1  14  -1    3.24    2.08
  -1 -14   1    5.03    2.01
  -1  14  -1    2.12    1.73
   1  14   1    3.21    2.11
   1  14   1    2.38    2.20
   1 -14  -1    1.79    1.47
  -2  14   1    1.24    1.82
   2  14  -1    0.47    0.91
   2  14  -1    1.34    1.84
  -2 -14  -1   -0.12    0.98
   2  14  -1    2.50    1.78
   2 -14   1   -0.14    1.06
  -2  14   1    0.24    1.53
   2 -14   1    1.15    1.26
  -2 -14   1    0.71    1.31
  -2  14  -1    0.35    1.55
   2 -14  -1    0.29    1.08
   2  14   1    2.91    2.33
   2 -14  -1   -0.09    1.02
   2  14   1    0.42    1.54
  -2  14  -1    4.73    2.40
  -3  14   1   10.83    3.32
   3 -14   1    2.79    1.56
  -3 -14  -1    0.97    1.34
  -3  14   1    0.81    1.92
   3  14  -1    6.77    2.44
   3  14  -1    6.01    2.72
   3 -14   1    4.64    1.76
   3  14  -1    4.57    1.43
  -3 -14   1    2.78    1.72
  -3  14  -1    4.18    2.47
   3 -14  -1    3.85    1.72
   3 -14  -1    0.87    1.13
  -3  14  -1    0.95    1.87
   3  14   1    7.74    2.82
   3  14   1    3.59    2.50
  -4  14   1    5.96    2.67
  -4 -14  -1    6.32    2.22
   4  14  -1    2.27    2.07
  -4  14   1    8.61    3.29
   4 -14   1    9.92    2.56
   4 -14   1    5.16    1.83
   4  14  -1    7.40    3.10
   4  14  -1    8.28    2.00
   4  14   1    8.84    3.06
   4 -14  -1    9.37    2.43
   4  14   1    6.59    2.85
  -4  14  -1   13.47    3.83
  -4 -14   1    7.21    2.30
   4 -14  -1   13.02    3.04
  -4  14  -1    6.12    2.69
   5  14  -1    7.47    2.59
  -5  14   1    2.22    2.37
   5  14  -1    3.93    1.53
  -5 -14  -1    3.56    1.73
   5 -14   1    5.09    1.83
   5  14  -1    4.36    2.67
   5 -14   1    8.65    2.56
  -5  14   1    5.32    2.74
   5  14   1   12.38    4.20
   5  14   1    2.37    1.94
   5 -14  -1    6.87    2.17
  -5  14  -1    0.79    2.22
  -5 -14   1    2.41    1.80
   5 -14  -1    7.81    2.54
  -5  14  -1    3.42    2.11
  -6  14   1    9.41    3.30
   6  14  -1    3.98    2.64
   6 -14   1    1.58    1.55
  -6  14   1    7.05    3.03
   6 -14   1    5.00    1.77
   6  14  -1    2.40    1.74
  -6 -14  -1    2.25    1.55
  -6 -14   1    7.09    2.25
   6 -14  -1    1.40    1.43
   6  14   1    1.72    2.03
   6 -14  -1    3.85    1.75
  -6  14  -1    2.32    2.29
  -6  14  -1    6.08    2.73
   6  14   1    4.07    2.51
  -7  14   1    0.77    2.27
   7  14  -1    0.37    1.44
  -7  14   1    0.11    1.71
   7 -14   1   -0.27    0.88
   7 -14   1    0.39    1.28
  -7 -14  -1   -0.44    1.17
   7  14  -1    1.94    2.24
  -7  14  -1    0.72    2.25
   7 -14  -1   -0.37    0.93
  -7  14  -1    0.58    1.65
   7  14   1    0.89    2.11
   7 -14  -1    0.49    1.56
   7  14   1    0.63    1.70
  -7 -14   1   -1.52    0.88
   8 -14   1    0.64    1.41
   8  14  -1    0.91    1.63
   8  14  -1    1.40    2.31
  -8 -14  -1    2.96    1.85
  -8  14   1    3.29    2.44
  -8  14   1    4.72    3.20
  -8  14  -1    0.65    2.41
   8 -14  -1    2.23    1.88
  -8 -14   1    0.14    1.19
   8  14   1    2.22    1.90
  -8  14  -1   -1.17    1.50
   8  14   1   -0.93    1.90
   9 -14   1   -1.02    1.21
  -9  14   1   -0.39    2.22
  -9 -14  -1   -0.52    1.07
   9  14  -1   -0.62    1.40
  -9 -14  -1   -0.45    1.07
   9  14  -1    2.49    2.31
  -9  14   1    0.38    2.01
  -9 -14   1   -0.37    1.17
   9  14   1    1.35    2.29
  -9  14  -1    0.43    2.42
   9 -14  -1    0.18    1.61
   9  14   1    0.12    1.51
  -9  14  -1   -1.29    1.53
 -10 -14  -1    0.37    1.35
 -10  14   1    3.08    2.62
 -10 -14  -1    2.02    1.76
  10  14  -1    5.77    2.57
  10 -14   1    1.61    1.84
  10  14  -1   -0.82    1.95
 -10  14   1   -0.06    1.94
  10  14   1    0.06    2.20
 -10  14  -1    3.17    2.37
 -10 -14   1    1.19    1.54
  10 -14  -1   -0.34    1.29
  10  14   1    2.39    2.16
 -10  14  -1   -0.86    2.42
 -11 -14  -1   -1.05    1.42
 -11  14   1    2.03    2.74
 -11 -14  -1    0.68    1.48
  11  14  -1    1.66    2.45
  11 -14   1   -1.58    1.45
  11  14  -1    0.19    1.49
  11  14   1   -0.47    1.91
 -11  14  -1    0.49    2.46
  11 -14  -1   -0.41    1.59
  11  14   1   -0.20    1.74
 -11 -14   1   -0.25    1.33
  12  14  -1   -0.91    1.94
 -12 -14  -1    2.15    1.93
  12 -14   1    4.50    2.48
 -12  14   1    0.79    2.67
 -12 -14  -1    0.86    1.54
  12  14  -1   -0.77    1.49
 -12 -14   1   -0.90    1.24
  12 -14  -1   -0.30    1.75
  12  14   1    3.22    3.43
 -12 -14   1    2.14    1.81
 -12  14  -1   -2.42    2.53
  12  14   1   -0.34    1.42
  13 -14   1   -0.50    1.44
 -13  14   1   -0.45    2.78
 -13 -14  -1    0.02    1.46
  13  14  -1    1.75    2.05
 -13 -14  -1    0.53    1.60
  13  14  -1   -0.17    2.46
 -13 -14   1    1.31    1.85
  13  14   1    0.65    2.53
 -13 -14   1    0.92    1.75
  13  14   1    0.84    1.80
  13 -14  -1   -0.70    1.48
 -13  14  -1   -2.55    2.14
  14  14  -1   -0.25    1.79
  14  14  -1    3.93    3.36
 -14 -14  -1   -1.66    1.27
  14 -14   1   -1.60    1.22
 -14 -14  -1    2.88    2.02
 -14  14   1    6.48    4.01
  14  14   1    0.41    2.00
 -14  14  -1   -2.37    2.20
 -14 -14   1    0.23    1.78
  14 -14  -1    0.21    1.76
 -14 -14   1   -1.76    1.46
  14  14   1   -1.85    1.95
 -15 -14  -1    2.09    2.08
  15  14  -1    0.43    2.28
 -15  14   1    5.30    3.95
  15  14  -1    3.34    3.15
  15 -14   1    0.31    1.93
 -15  14  -1    1.39    3.55
  15  14   1    4.39    3.45
  15  14   1    1.57    2.21
  15 -14  -1   -0.87    1.79
 -15 -14   1    2.18    2.22
  16 -14   1   -0.49    1.88
  16  14  -1    1.68    2.89
  16  14  -1    0.25    2.05
 -16 -14  -1    2.36    2.07
 -16  14   1   -2.58    2.29
 -16 -14   1    1.17    1.83
  16  14   1   -0.63    2.50
 -16  14  -1    0.93    2.88
  16  14   1   -1.50    1.70
  16 -14  -1    2.71    2.41
 -17  14   1   10.27    5.38
 -17 -14  -1    3.21    2.86
  17  14  -1    2.73    2.94
  17 -14   1    2.70    3.01
  17  14  -1   13.20    5.93
  17  14   1    5.60    3.12
  17 -14  -1   11.75    4.17
 -17  14  -1    5.62    4.21
  17  14   1    1.75    3.38
 -17 -14   1    3.66    2.77
 -18 -14  -1    4.50    3.09
  18  14  -1    2.75    2.71
  18  14   1   10.28    7.13
   0  15  -1    0.78    1.67
   0  15  -1    0.77    1.50
   0  15   1    0.78    1.61
   0  15   1   -0.64    1.66
   0 -15  -1    0.88    1.12
   0 -15  -1   -0.74    0.93
   0 -15   1    0.98    1.33
   1  15  -1    1.82    1.79
   1 -15   1    2.61    1.47
   1  15  -1    1.82    2.06
  -1  15   1    0.80    1.80
   1 -15   1    0.05    1.26
  -1  15   1    0.20    1.64
  -1 -15  -1    3.14    1.64
   1  15   1   -0.66    1.56
  -1  15  -1    0.10    1.50
  -1 -15   1    0.94    1.48
   1 -15  -1    0.02    1.30
   1 -15  -1    0.27    1.03
  -1  15  -1    1.84    2.13
   1  15   1    2.12    1.95
  -2  15   1   21.07    4.78
  -2 -15  -1   12.18    2.87
   2 -15   1   17.07    3.15
   2  15  -1   18.80    4.60
   2 -15   1   17.74    3.40
  -2  15   1    9.86    3.59
   2  15  -1    8.47    2.86
   2 -15  -1   19.20    3.49
  -2  15  -1    8.25    3.13
   2  15   1    7.54    2.83
   2  15   1   13.50    4.05
  -2  15  -1   18.21    4.70
  -2 -15   1    8.55    2.81
   2 -15  -1   18.82    3.56
  -3  15   1   21.43    5.17
   3  15  -1   30.11    5.16
   3  15  -1   33.09    6.15
   3  15  -1   31.73    3.87
   3 -15   1   22.93    4.04
  -3 -15  -1   21.02    3.96
  -3  15   1   29.39    5.63
   3 -15   1   23.28    3.93
   3  15   1   30.55    6.00
   3 -15  -1   23.41    4.22
   3  15   1   29.40    5.32
  -3  15  -1   23.55    4.71
   3 -15  -1   26.53    4.24
  -3  15  -1   12.18    3.91
  -3 -15   1   29.02    4.47
   4 -15   1   18.07    3.59
   4  15  -1   21.60    4.27
   4 -15   1   13.05    3.10
   4  15  -1   20.26    4.92
  -4 -15  -1   15.17    3.64
   4  15  -1   18.70    3.14
  -4  15   1   22.82    5.16
  -4  15   1   20.20    4.88
  -4  15  -1   20.01    4.52
   4 -15  -1   19.91    3.90
   4 -15  -1   21.07    3.72
  -4  15  -1   20.32    5.08
  -4 -15   1   18.79    3.59
   4  15   1   23.23    4.97
   4  15   1   14.37    4.35
  -5  15   1   35.07    6.64
   5  15  -1   61.97    8.73
   5 -15   1   58.65    7.15
  -5 -15  -1   39.13    6.03
  -5  15   1   57.05    8.45
   5  15  -1   43.40    6.55
   5 -15   1   56.83    6.32
  -5 -15   1   36.43    5.53
  -5  15  -1   61.17    7.97
   5  15   1   42.87    6.99
   5 -15  -1   57.14    6.39
  -5  15  -1   47.83    7.65
   5  15   1   50.44    8.24
   5 -15  -1   57.96    6.94
  -6 -15  -1   18.43    3.85
   6  15  -1   18.36    5.07
   6 -15   1   27.59    4.82
   6  15  -1   38.93    5.82
  -6  15   1   24.19    5.41
  -6  15   1   23.55    5.36
   6 -15   1   20.10    3.62
   6  15   1   27.10    5.85
  -6  15  -1   23.22    5.64
  -6 -15   1   21.06    4.01
   6 -15  -1   29.74    4.32
  -6  15  -1   19.52    4.82
   6  15   1   31.09    5.69
   6 -15  -1   23.75    4.43
   7  15  -1   55.64    9.01
  -7 -15  -1   64.89    7.74
   7  15  -1   62.82    7.95
   7 -15   1   58.90    7.44
  -7  15   1   48.03    8.18
   7 -15   1   64.43    6.79
  -7  15   1   48.02    8.23
   7 -15  -1   55.91    7.38
   7  15   1   80.21   10.16
  -7  15  -1   52.90    7.98
  -7 -15   1   60.35    7.15
   7  15   1   35.49    6.52
   7 -15  -1   68.25    7.06
  -7  15  -1   45.35    7.95
   8  15  -1   34.13    5.74
  -8  15   1   25.72    6.43
   8  15  -1   28.58    6.28
  -8 -15  -1   34.62    5.25
  -8 -15  -1   37.58    4.64
   8 -15   1   27.30    5.18
  -8  15   1   36.27    6.92
   8  15   1   33.24    6.70
  -8 -15   1   29.94    4.95
   8 -15  -1   29.72    5.38
  -8  15  -1   26.17    5.92
  -8  15  -1   34.36    6.61
   8  15   1   17.81    4.69
   9  15  -1   68.85   10.58
  -9 -15  -1   79.11    6.82
  -9  15   1   59.60    9.42
  -9 -15  -1   75.92    8.57
   9 -15   1   73.27    9.19
   9  15  -1   71.81    9.09
  -9  15   1   65.58    9.84
  -9  15  -1   70.03   10.40
  -9 -15   1   69.07    8.21
  -9  15  -1   68.65    9.83
   9  15   1   50.43    8.16
   9 -15  -1   77.47    9.28
   9  15   1   98.64   12.25
 -10  15   1   49.35    8.81
  10  15  -1   42.02    8.26
  10  15  -1   62.51    7.89
 -10 -15  -1   53.06    6.75
 -10 -15  -1   46.40    5.89
 -10  15   1   41.09    8.31
  10 -15   1   37.11    6.38
 -10  15  -1   40.69    7.86
  10  15   1   42.59    8.48
 -10  15  -1   39.65    7.69
  10  15   1   46.23    7.45
 -10 -15   1   61.78    7.41
  10 -15  -1   42.17    6.79
 -11  15   1   64.57   10.01
  11  15  -1   75.64   11.29
  11 -15   1   55.76    8.00
  11  15  -1   43.54    7.53
 -11 -15  -1   73.63    8.35
 -11  15   1   52.70    9.81
 -11 -15  -1   82.29    8.08
 -11 -15   1   62.21    7.61
 -11 -15   1   65.84    7.46
  11  15   1   31.68    6.71
 -11  15  -1   55.65    9.40
 -11  15  -1   82.13   10.78
  11 -15  -1   62.62    8.49
  11  15   1   58.98    9.84
  12 -15   1   19.80    4.88
 -12 -15  -1   28.70    4.93
 -12 -15  -1   19.97    3.95
  12  15  -1   17.15    5.82
 -12  15   1   22.71    6.12
  12  15  -1   18.14    4.54
 -12 -15   1   18.23    3.91
 -12  15  -1   11.65    5.18
 -12  15  -1   23.04    5.87
  12  15   1   15.67    4.70
 -12 -15   1   18.86    4.23
  12 -15  -1   24.28    5.42
  12  15   1   14.81    5.15
 -13 -15  -1   34.09    5.43
  13  15  -1   30.55    6.17
 -13  15   1   35.74    7.68
 -13  15   1   20.53    6.20
 -13 -15  -1   27.61    4.89
  13  15  -1   27.76    7.20
  13 -15   1   29.79    6.08
  13  15   1   27.76    6.04
 -13 -15   1   30.27    5.29
  13 -15  -1   25.51    5.43
  13  15   1   27.88    6.74
 -13 -15   1   37.27    5.57
 -13  15  -1   22.93    6.73
 -14  15   1   11.43    5.12
 -14 -15  -1    2.57    2.30
  14  15  -1    4.08    2.62
  14 -15   1    5.52    2.92
  14  15  -1    8.38    4.39
 -14 -15  -1    6.01    2.57
 -14 -15   1    9.44    3.08
 -14  15  -1    8.50    4.47
  14  15   1    1.47    2.76
 -14 -15   1    6.42    2.64
  14  15   1    3.25    2.80
  14 -15  -1    4.45    2.79
  15 -15   1    4.72    2.91
  15  15  -1    8.84    4.02
 -15  15   1    1.96    3.57
 -15 -15  -1    4.57    2.61
  15  15  -1   14.53    5.91
  15  15   1    1.61    3.19
  15 -15  -1    3.87    2.56
  15  15   1    8.96    3.79
 -15  15  -1    3.69    4.04
 -15 -15   1    3.70    2.57
 -16  15   1   -3.14    2.80
 -16 -15  -1    2.78    2.31
  16  15  -1   -0.29    2.45
  16 -15   1   -0.40    2.01
  16  15  -1    1.04    2.36
  16 -15  -1   -0.96    2.16
 -16  15  -1   -2.39    3.04
  16  15   1   -0.03    2.82
 -16 -15   1   -0.85    1.74
  16  15   1    1.44    2.53
 -17 -15  -1   -1.30    1.84
  17  15  -1    2.15    2.86
 -17  15  -1   -1.71    2.93
 -17 -15   1   -0.92    1.87
  17  15   1    0.09    2.52
   0  16  -1   45.98    7.61
   0  16  -1   56.39    7.61
   0  16   1   62.27    8.07
   0 -16  -1   45.02    6.42
   0  16   1   62.91    8.95
   0 -16   1   63.43    7.19
   1 -16   1  113.24    9.61
  -1  16   1   99.38   11.55
  -1  16   1   95.51   12.00
  -1 -16  -1  112.36    9.72
   1  16  -1   93.67   11.91
   1  16  -1  103.88   11.26
   1  16   1  114.96   13.16
   1 -16  -1  118.93    9.53
  -1  16  -1   92.00   11.81
   1 -16  -1  113.54    9.69
   1  16   1  104.98   11.74
  -1 -16   1  106.49    9.53
  -1  16  -1  128.29   10.56
  -2 -16  -1   35.57    5.58
  -2  16   1   40.79    6.93
   2  16  -1   36.75    6.04
  -2  16   1   35.97    6.44
   2 -16   1   45.41    5.85
   2 -16   1   48.66    6.04
   2  16  -1   42.79    7.44
  -2  16  -1   59.12    8.52
  -2 -16   1   47.01    6.05
   2  16   1   46.17    7.61
   2  16   1   47.97    6.89
   2 -16  -1   40.36    5.86
  -2  16  -1   53.64    7.27
   2 -16  -1   39.44    5.64
   3 -16   1   49.25    6.48
  -3 -16  -1   52.48    6.68
  -3  16   1   64.85    9.18
   3  16  -1   57.03    8.57
  -3  16   1   56.96    7.97
   3  16  -1   48.54    7.30
   3 -16   1   53.10    6.39
  -3  16  -1   51.53    7.41
  -3  16  -1   46.83    7.61
   3 -16  -1   57.24    6.78
   3 -16  -1   45.73    6.39
   3  16   1   51.48    8.22
  -3 -16   1   50.25    6.48
   3  16   1   48.87    7.39
  -4 -16  -1    5.91    2.37
   4  16  -1   19.66    4.31
   4  16  -1   11.24    3.92
  -4  16   1   11.59    3.90
  -4  16   1    9.05    3.51
   4 -16   1   16.31    3.42
   4 -16   1   11.15    3.00
   4  16   1   12.35    3.86
   4  16   1    7.03    3.45
  -4 -16   1   13.90    3.30
  -4  16  -1    4.41    2.79
  -4  16  -1   14.13    3.77
   4 -16  -1   12.87    3.13
   4 -16  -1   12.46    3.06
  -5  16   1   36.99    7.11
   5 -16   1   31.84    5.10
   5  16  -1   28.46    5.20
  -5 -16  -1   24.52    4.26
  -5  16   1   27.54    5.84
   5 -16   1   26.17    4.45
   5  16  -1   27.53    6.16
   5  16   1   32.08    6.60
   5  16   1   22.92    4.95
   5 -16  -1   27.71    4.97
   5 -16  -1   21.39    3.97
  -5  16  -1   21.64    5.48
  -5 -16   1   19.26    4.03
  -5  16  -1   17.51    4.62
  -6  16   1    6.54    3.13
  -6  16   1    7.53    3.63
  -6 -16  -1    5.47    2.35
   6  16  -1    8.76    3.70
   6 -16   1    3.87    2.06
   6 -16   1    8.77    2.59
   6  16  -1    3.25    2.14
   6 -16  -1    2.77    1.73
   6  16   1    5.76    2.98
  -6  16  -1    7.16    2.97
   6 -16  -1    7.93    2.75
  -6 -16   1    5.74    2.36
  -6  16  -1    3.46    2.75
   6  16   1    8.72    3.88
   7 -16   1    6.36    2.64
  -7  16   1   11.91    4.32
   7  16  -1    6.95    2.72
  -7 -16  -1    7.35    2.62
   7  16  -1    7.18    3.65
   7 -16   1   11.86    2.84
  -7  16   1   12.69    4.17
   7  16   1    3.43    2.24
  -7  16  -1   10.97    3.98
  -7  16  -1    9.72    3.99
  -7 -16   1   12.64    3.44
   7 -16  -1    4.21    2.34
   7  16   1    4.09    2.96
   7 -16  -1    6.96    2.48
  -8  16   1    3.07    2.77
  -8 -16  -1    1.26    1.89
   8  16  -1   -0.39    1.64
   8 -16   1    4.39    2.44
  -8  16   1    0.44    2.63
   8  16  -1    1.73    1.97
   8  16   1    0.16    1.61
   8 -16  -1    0.43    1.61
  -8  16  -1    0.62    2.19
  -8 -16   1    1.79    1.68
   8  16   1    0.81    2.09
  -8  16  -1   -0.55    2.23
   9 -16   1    1.08    1.72
   9  16  -1    1.33    1.95
  -9  16   1    0.65    2.33
  -9 -16  -1   -1.13    1.18
   9  16  -1   -1.57    1.64
  -9  16   1    2.49    3.09
  -9  16  -1    2.48    2.76
   9  16   1   -0.77    2.27
   9 -16  -1   -0.20    1.61
  -9 -16   1    0.88    1.61
   9  16   1   -2.24    1.50
  -9  16  -1   -2.25    1.76
 -10  16   1   -1.34    1.79
  10  16  -1    0.24    1.61
  10  16  -1   -2.80    1.91
  10 -16   1    0.73    1.74
 -10  16   1    0.41    2.47
 -10 -16  -1    1.27    1.64
 -10 -16   1    1.46    1.81
  10  16   1    2.77    2.25
 -10  16  -1   -1.46    1.88
 -10  16  -1    2.54    2.91
  10  16   1    1.77    2.79
  10 -16  -1    0.21    1.87
  11 -16   1   12.48    3.81
 -11 -16  -1   13.19    3.60
 -11  16   1   14.52    5.13
 -11  16   1   10.81    4.44
  11  16  -1   17.30    4.31
  11  16  -1   13.31    4.78
  11  16   1   16.27    4.41
  11 -16  -1   15.75    4.38
 -11  16  -1   16.21    5.20
 -11 -16   1    8.58    2.74
 -11  16  -1   18.46    5.28
 -11 -16   1   13.56    3.67
  11  16   1    8.48    4.09
  12 -16   1    9.36    3.30
 -12  16   1   16.37    5.59
 -12 -16  -1    5.33    2.56
  12  16  -1   15.31    4.33
  12  16  -1    9.85    4.44
 -12  16   1   10.34    4.65
 -12  16  -1   11.26    4.91
  12  16   1   11.81    4.82
  12 -16  -1   10.08    3.80
 -12  16  -1    7.25    4.00
 -12 -16   1    6.16    2.67
 -12 -16   1   13.17    3.49
  12  16   1   16.88    4.95
  13  16  -1   26.74    7.22
 -13 -16  -1   28.18    5.12
  13 -16   1   19.50    5.12
 -13  16   1   34.34    8.29
 -13  16   1   26.77    6.93
  13  16  -1   27.24    5.54
 -13  16  -1   19.27    5.91
  13  16   1   18.77    4.89
 -13  16  -1   23.06    6.04
  13  16   1   11.18    5.45
 -13 -16   1   22.04    4.57
  13 -16  -1   24.76    5.68
 -13 -16   1   20.72    4.52
  14  16  -1   25.07    5.73
  14  16  -1   21.66    6.52
 -14 -16  -1   27.58    4.94
  14 -16   1   22.76    5.57
 -14  16   1   23.69    7.26
 -14  16   1   34.16    8.30
 -14  16  -1   17.06    5.89
 -14 -16   1   28.23    5.20
 -14  16  -1   17.23    5.73
  14  16   1   20.76    6.25
  14  16   1   11.96    4.24
  14 -16  -1   37.32    6.52
 -14 -16   1   19.36    4.25
 -15  16   1   40.50    8.62
  15 -16   1   27.33    6.11
 -15  16   1   46.98    9.18
  15  16  -1   29.10    8.00
  15  16  -1   20.90    5.48
 -15  16  -1   42.07    9.08
  15  16   1   34.64    7.25
 -15 -16   1   47.61    7.03
 -15  16  -1   26.47    7.33
  15  16   1   41.35    9.30
  15 -16  -1   27.75    6.19
 -16  16   1   13.10    5.02
 -16  16   1   16.98    6.62
 -16  16  -1   21.11    6.39
 -16  16  -1   17.34    5.78
  16  16   1   18.14    5.17
 -16 -16   1   11.54    3.84
  16 -16  -1   16.00    7.74
   0 -17  -1   -0.59    1.32
   0  17  -1   -0.25    1.59
   0  17   1    2.26    2.14
   0  17   1    1.72    2.25
   0  17  -1    2.38    2.40
   0 -17   1   -0.97    1.03
  -1 -17  -1    0.30    1.63
   1  17  -1    0.26    1.57
  -1  17   1    1.72    2.14
   1  17  -1   -1.84    1.42
  -1  17   1   -0.80    1.57
   1 -17   1    1.76    1.58
   1 -17  -1    2.73    2.03
  -1  17  -1   -1.16    1.63
  -1 -17   1    0.93    1.43
  -1  17  -1    0.95    1.89
   1  17   1    2.54    2.36
   1  17   1    2.56    2.14
  -2  17   1    1.31    1.99
  -2 -17  -1    1.74    1.63
   2  17  -1    0.21    1.85
   2 -17   1   -0.95    0.94
  -2  17   1   -1.09    1.93
   2  17  -1   -0.44    1.63
  -2  17  -1    0.49    1.74
   2 -17  -1    1.40    1.66
  -2 -17   1    0.67    1.50
   2 -17  -1    0.08    1.30
   2  17   1    0.90    1.78
  -2  17  -1    0.17    1.52
   2  17   1   -1.06    1.34
   3 -17   1    0.72    1.67
   3  17  -1    0.42    1.92
  -3 -17  -1    3.12    2.09
   3 -17   1    0.53    1.50
  -3  17   1   -0.33    1.99
   3  17  -1    4.11    2.35
  -3  17   1   -0.35    1.89
   3 -17  -1    2.13    1.72
  -3  17  -1    4.38    2.37
   3  17   1    1.90    2.09
   3  17   1    1.90    2.56
   3 -17  -1   -0.32    1.28
  -3  17  -1   -2.84    1.53
  -3 -17   1    0.05    1.27
  -4  17   1   -0.57    1.84
  -4 -17  -1   -1.41    0.97
   4  17  -1   -0.47    1.34
   4 -17   1    0.80    1.55
  -4  17   1    1.40    2.12
   4  17  -1   -0.52    1.73
   4 -17   1    1.00    1.42
   4  17   1    6.51    3.41
  -4 -17   1    1.49    1.64
   4  17   1    0.11    1.89
   4 -17  -1    3.01    1.86
   4 -17  -1   -0.21    1.15
  -4  17  -1   -1.06    1.79
  -4  17  -1   -0.55    1.81
   5 -17   1    3.46    2.05
  -5  17   1    3.32    2.69
   5 -17   1    4.15    2.10
  -5  17   1    2.23    2.59
   5  17  -1    7.64    3.57
   5  17  -1    5.29    2.76
  -5 -17  -1    6.57    2.74
   5  17   1    2.24    2.18
  -5 -17   1    3.82    2.02
  -5  17  -1    2.02    2.56
   5  17   1    3.93    2.88
   5 -17  -1    3.12    2.01
  -5  17  -1    3.01    2.48
   5 -17  -1    0.69    1.55
  -6 -17  -1    5.81    2.53
  -6  17   1    0.04    2.14
   6 -17   1    3.39    2.00
   6 -17   1    1.11    1.91
   6  17  -1    3.38    2.91
  -6  17   1    6.08    3.56
   6  17  -1    6.58    2.69
  -6  17  -1    5.26    3.11
   6 -17  -1    2.25    1.81
   6  17   1    1.79    2.57
  -6  17  -1   13.23    4.49
   6 -17  -1    9.03    2.67
  -6 -17   1    1.45    1.92
   6  17   1    2.78    2.55
   7  17  -1    1.84    2.47
   7  17  -1    6.27    2.77
  -7  17   1    7.68    3.66
   7 -17   1    9.26    3.23
  -7  17   1    2.44    2.49
  -7 -17  -1    4.06    2.27
   7 -17  -1    3.92    2.41
  -7  17  -1   12.77    4.16
  -7  17  -1    4.99    3.38
   7  17   1    4.75    2.60
  -7 -17   1    3.89    2.16
   7  17   1   -0.07    2.09
  -8 -17  -1    3.81    2.36
  -8  17   1    2.79    2.97
   8 -17   1    0.36    1.98
   8  17  -1    2.85    2.85
  -8  17   1    4.79    3.29
   8  17  -1    3.60    2.25
   8  17   1   -0.20    2.64
   8 -17  -1    2.53    2.25
  -8 -17   1   -0.57    1.59
   8  17   1    0.93    1.99
  -8  17  -1   -1.59    2.07
  -8  17  -1    7.51    3.84
   9  17  -1    3.19    2.36
  -9  17   1   -0.17    2.32
  -9 -17  -1    2.57    2.24
  -9  17   1    2.41    2.94
   9  17  -1    3.27    3.15
   9 -17   1    2.67    2.20
   9 -17  -1    1.32    1.84
   9  17   1    4.21    2.33
   9  17   1    4.89    3.50
  -9  17  -1    1.53    2.80
  -9  17  -1    3.16    2.95
  -9 -17   1    6.42    2.73
  10 -17   1    2.66    2.20
 -10 -17  -1    5.12    2.67
 -10  17   1   -0.15    2.66
  10  17  -1   -0.30    1.59
 -10  17   1    2.56    2.82
  10  17  -1    3.18    3.57
 -10  17  -1   -0.08    2.04
  10 -17  -1    6.12    3.19
  10  17   1    0.30    1.73
 -10 -17   1    4.18    2.25
 -10  17  -1   -1.80    2.18
  10  17   1   -0.02    2.60
 -11 -17  -1    2.44    1.90
  11  17  -1    0.48    2.02
 -11  17   1    2.43    2.62
  11  17  -1    5.14    3.13
  11 -17   1    3.10    2.39
 -11  17   1   -0.83    2.76
 -11  17  -1    1.02    2.90
 -11  17  -1    2.15    2.86
  11  17   1   -0.97    2.34
  11  17   1   -0.20    1.59
 -11 -17   1    0.47    1.80
  11 -17  -1    0.11    2.02
  12  17  -1    0.30    2.17
  12  17  -1   -0.34    2.25
 -12  17   1   -1.70    2.19
 -12 -17  -1    1.89    1.94
 -12  17   1   -0.77    2.54
  12 -17   1    0.78    1.85
  12  17   1    2.39    3.15
 -12  17  -1   -1.46    2.72
  12 -17  -1    0.49    2.18
 -12  17  -1    0.65    2.53
 -12 -17   1    0.00    1.98
  12  17   1    2.67    2.48
  13  17  -1    3.30    3.83
 -13  17   1   -0.99    2.36
 -13 -17  -1    0.18    1.71
  13 -17   1    1.22    2.21
 -13  17   1   -0.48    2.86
 -13  17  -1    0.80    3.18
  13  17   1   -0.05    2.32
  13 -17  -1   -1.62    1.89
  13  17   1   -0.42    2.50
 -13 -17   1    1.13    1.78
 -13  17  -1   -2.91    2.25
 -14  17   1    3.13    3.37
 -14 -17  -1    1.25    1.96
 -14  17   1   -3.87    2.61
  14  17  -1    1.95    3.14
  14 -17   1    1.47    2.45
  14  17   1    5.36    3.81
 -14  17  -1   -1.30    3.12
  14  17   1    3.29    3.34
 -14  17  -1   -0.74    2.63
  14 -17  -1   -0.47    2.08
 -14 -17   1    1.77    2.15
  15 -17   1    3.29    3.16
 -15  17   1    2.22    3.75
 -15  17   1    0.09    3.13
  15  17  -1    1.77    5.59
  15 -17  -1    0.43    2.38
 -15  17  -1    1.73    3.68
  15  17   1    0.83    2.34
 -15  17  -1   -1.77    4.02
   0  18  -1   25.45    5.01
   0  18   1   27.50    5.82
   0  18  -1   30.85    6.37
   0 -18   1   35.84    5.43
   0  18   1   15.38    5.08
   0 -18  -1   27.43    4.98
   1  18  -1   60.14    8.40
  -1  18   1   60.42    8.35
   1  18  -1   56.54    9.18
  -1  18   1   39.16    7.64
  -1 -18  -1   53.10    7.58
   1 -18   1   71.52    8.37
   1 -18  -1   44.37    6.90
   1  18   1   66.72   10.03
  -1 -18   1   56.90    7.40
   1  18   1   63.03    8.80
  -1  18  -1   50.10    8.43
  -1  18  -1   51.68    7.54
   2 -18   1   24.52    4.82
   2  18  -1   23.68    5.85
  -2 -18  -1   16.45    4.18
  -2  18   1   27.24    5.57
  -2  18   1   36.03    6.94
   2  18  -1   28.02    5.33
   2 -18  -1   24.26    4.76
  -2  18  -1   23.50    5.60
   2  18   1   31.16    6.77
   2  18   1   19.15    4.92
  -2 -18   1   31.38    5.39
  -2  18  -1   13.00    3.95
   3  18  -1   21.09    5.93
   3  18  -1   23.92    5.18
   3 -18   1   33.01    5.44
  -3  18   1   19.40    5.43
  -3 -18  -1   24.92    4.83
  -3  18   1   20.12    5.14
   3 -18  -1   20.23    4.41
  -3  18  -1   16.40    4.48
  -3 -18   1   30.18    5.41
   3  18   1   25.02    5.91
  -3  18  -1   34.91    7.01
   3  18   1   32.41    6.10
   4  18  -1    1.84    2.14
  -4  18   1    2.90    2.58
  -4 -18  -1    3.17    1.99
   4 -18   1    1.88    1.67
   4  18  -1    3.27    2.83
  -4  18   1   13.97    4.78
   4  18   1    2.17    2.41
  -4 -18   1    6.29    2.70
   4 -18  -1    2.00    1.69
   4 -18  -1    3.54    2.17
  -4  18  -1    2.78    2.79
  -4  18  -1   -0.94    2.23
   4  18   1    1.44    2.58
  -5  18   1    3.59    2.84
  -5 -18  -1    0.78    1.70
   5 -18   1    2.40    1.99
   5  18  -1    3.35    2.59
   5 -18   1    3.31    2.11
   5  18  -1    1.59    2.90
  -5  18   1    4.54    3.36
   5 -18  -1    3.32    2.06
  -5  18  -1    3.85    2.84
   5  18   1    4.79    3.56
  -5  18  -1   -0.94    1.88
   5 -18  -1    2.54    1.94
  -5 -18   1   10.82    3.29
   5  18   1    0.14    1.94
   6 -18   1   -1.15    1.30
   6 -18   1    0.50    1.54
  -6 -18  -1    0.51    1.63
  -6  18   1   -0.18    2.34
   6  18  -1    3.18    2.74
   6  18  -1    0.32    1.71
  -6  18   1    1.07    2.44
  -6  18  -1    2.75    2.82
   6  18   1   -0.70    1.69
  -6 -18   1    1.77    1.81
   6  18   1    4.51    3.26
   6 -18  -1    0.44    1.76
   6 -18  -1    0.57    1.56
  -6  18  -1    5.11    2.92
  -7 -18  -1    4.06    2.44
   7 -18   1    5.19    2.72
  -7  18   1    1.91    3.03
  -7  18   1    7.94    3.79
   7  18  -1    1.54    2.09
   7  18  -1    0.36    1.94
  -7  18  -1    1.28    2.73
   7  18   1    2.41    3.12
  -7  18  -1    2.12    2.84
   7 -18  -1    5.94    2.71
  -7 -18   1    6.88    2.73
   7  18   1    6.99    3.09
   8  18  -1    4.88    3.44
  -8 -18  -1    0.77    1.86
   8 -18   1    0.98    2.18
  -8  18   1    1.63    2.68
   8  18  -1    3.94    2.61
  -8 -18   1   -0.95    1.64
  -8  18  -1    3.77    3.32
   8  18   1    2.69    2.89
  -8  18  -1    4.02    3.21
   8 -18  -1   -0.96    1.69
   8  18   1    5.57    2.91
  -9  18   1   -0.51    2.28
   9  18  -1   -1.64    1.99
   9 -18   1    0.93    2.20
  -9 -18  -1    4.26    2.53
  -9  18   1    2.74    3.07
  -9 -18   1   -1.36    1.18
   9 -18  -1   -0.57    2.03
   9  18   1    3.20    3.37
   9  18   1    1.90    2.23
  -9  18  -1   -1.01    2.05
  -9  18  -1   -1.61    2.07
 -10  18   1   -0.26    2.04
  10 -18   1    1.37    2.45
 -10 -18  -1    0.64    1.84
  10  18  -1   -1.91    2.52
 -10  18   1   -3.00    2.07
  10  18   1   -1.05    1.66
  10  18   1    1.49    2.91
 -10 -18   1   -1.35    1.45
 -10  18  -1   -1.07    2.63
 -10  18  -1   -0.69    2.17
  10 -18  -1    1.82    2.16
 -11 -18  -1    3.96    2.65
  11 -18   1   -0.13    2.02
 -11  18   1    4.44    3.62
 -11  18   1    0.37    2.64
  11  18  -1    5.07    3.36
 -11 -18   1   -0.42    1.87
  11  18   1    2.06    2.84
  11  18   1    6.06    3.07
 -11  18  -1    8.54    4.36
 -11  18  -1    9.26    4.16
  11 -18  -1    5.16    3.12
 -12  18   1   -0.04    2.83
  12 -18   1    0.70    2.18
 -12  18   1   -0.84    2.56
  12  18  -1   -1.30    2.40
 -12 -18  -1    1.03    2.29
 -12 -18   1    2.86    2.26
  12  18   1   -0.68    2.64
 -12  18  -1    3.75    3.38
  12 -18  -1    2.14    2.37
  12  18   1    2.70    2.68
 -13  18   1    8.08    4.62
  13 -18   1   10.21    3.88
 -13  18   1    4.26    3.64
  13  18  -1   13.37    5.34
 -13 -18  -1    4.76    2.74
  13  18   1    8.90    3.90
 -13 -18   1   15.30    4.22
  13  18   1   10.68    4.69
  13 -18  -1    8.92    3.84
 -13  18  -1    8.35    4.41
 -14  18   1   17.00    7.26
 -14  18   1    5.52    3.87
 -14 -18  -1   10.33    3.47
  14 -18   1    8.93    4.32
 -14  18  -1   10.10    4.79
 -14 -18   1    9.78    3.59
  14  18   1    6.67    3.51
   0 -19   1    0.36    1.58
   0  19  -1   -0.68    2.07
   0  19   1    0.89    1.94
   0 -19  -1   -2.07    1.11
   0  19   1   -3.00    1.48
  -1  19   1    2.97    2.30
   1 -19   1    2.84    2.09
  -1  19   1    0.22    2.41
   1  19  -1    4.05    2.70
  -1 -19  -1   -0.34    1.31
  -1  19  -1    0.97    2.47
   1  19   1    2.34    2.69
   1  19   1    4.10    2.51
  -1 -19   1    1.24    1.93
   1 -19  -1    1.72    1.89
  -2 -19  -1    2.91    2.16
   2 -19   1    6.58    2.67
  -2  19   1    0.92    2.18
   2  19  -1    0.35    2.34
  -2  19   1    0.91    2.22
   2  19   1   13.37    4.87
  -2 -19   1    4.10    2.29
  -2  19  -1    7.29    3.70
   2  19   1    7.28    3.23
   2 -19  -1    2.05    1.91
  -3 -19  -1   27.83    5.39
  -3  19   1   21.33    6.45
  -3  19   1   24.11    5.49
   3 -19   1   27.14    5.09
   3  19  -1   12.89    4.64
   3  19   1   19.55    5.48
  -3  19  -1   15.07    4.75
   3  19   1   26.94    5.74
   3 -19  -1   24.80    4.80
  -3 -19   1   15.91    4.16
   4 -19   1   13.34    3.61
  -4  19   1   11.39    4.25
   4  19  -1   20.73    5.83
  -4 -19  -1   19.70    4.59
  -4  19   1   23.34    5.77
   4  19   1   17.39    5.34
  -4 -19   1   17.06    4.23
  -4  19  -1   16.46    5.10
   4 -19  -1   12.40    3.50
   4  19   1    8.77    3.42
   5 -19   1   44.95    6.28
  -5  19   1   35.61    7.39
  -5  19   1   21.54    5.89
   5  19  -1   42.22    7.88
   5 -19  -1   46.74    6.80
   5  19   1   38.11    7.01
   5 -19  -1   33.79    5.49
   5  19   1   40.20    8.37
  -5 -19   1   49.92    7.08
  -5  19  -1   49.62    8.89
  -6  19   1   23.82    5.95
  -6  19   1   28.15    7.22
  -6 -19  -1   29.06    5.61
   6 -19   1   16.98    4.32
   6  19  -1   24.40    6.54
   6 -19  -1   20.65    4.67
   6  19   1   27.34    5.54
   6  19   1   17.08    5.27
  -6 -19   1   26.47    5.28
  -6  19  -1   18.54    5.69
   6 -19  -1   21.02    4.33
   7 -19   1   66.70    8.72
  -7  19   1   51.79    9.05
   7  19  -1   51.23    9.88
  -7 -19  -1   60.36    8.25
  -7  19   1   69.16   10.44
  -7  19  -1   56.95    9.75
   7  19   1   59.07   10.17
   7 -19  -1   55.04    7.83
   7  19   1   76.38    9.96
  -7 -19   1   60.63    8.45
   8 -19   1   32.66    5.90
  -8 -19  -1   21.76    5.01
  -8  19   1   24.03    6.22
  -8  19   1   22.64    6.29
   8  19  -1   18.32    5.38
   8  19   1   28.51    7.21
  -8  19  -1   27.28    7.02
   8 -19  -1   34.66    6.34
  -8 -19   1   33.08    5.98
  -9  19   1   59.61   10.06
  -9 -19  -1   79.76    9.42
   9  19  -1   35.08    8.48
  -9  19   1   61.46   10.84
   9 -19   1   43.30    7.42
   9 -19  -1   60.93    8.64
  -9 -19   1   47.63    7.83
   9  19   1   44.32    9.18
   9  19   1   49.16    7.82
  -9  19  -1   65.68   10.46
 -10 -19  -1   32.18    6.01
 -10  19   1   28.85    7.13
  10 -19   1   24.58    5.46
  10  19  -1   32.44    7.83
 -10  19   1   25.10    7.01
 -10  19  -1   41.00    9.04
  10  19   1   25.14    5.39
  10  19   1   26.56    7.03
 -10 -19   1   16.20    4.35
  10 -19  -1   13.66    4.27
 -11  19   1   22.45    6.35
 -11  19   1   32.03    7.72
 -11 -19  -1   45.06    7.13
  11  19  -1   43.37    9.38
  11 -19   1   26.00    6.03
 -11 -19   1   32.16    6.25
  11 -19  -1   34.55    6.59
 -11  19  -1   25.38    7.29
  11  19   1   27.10    7.11
  11  19   1   29.48    6.14
 -12 -19  -1    9.83    3.49
 -12  19   1   17.80    6.29
  12 -19   1   12.25    4.12
 -12  19   1    9.58    4.39
  12  19  -1    8.17    3.92
  12  19   1   23.44    7.12
 -12  19  -1    4.53    3.98
 -12 -19   1   14.69    3.98
  12 -19  -1    9.67    3.85
 -13 -19  -1   20.69    5.61
 -13  19   1   18.67    6.03
 -13 -19   1   19.54    5.32
   0  20   1    5.29    3.47
   0 -20  -1    1.85    2.12
   0 -20   1    4.14    2.16
   0  20   1    6.39    2.99
   0  20  -1    6.03    3.34
  -1 -20  -1   19.24    4.60
   1  20  -1    9.19    4.31
   1 -20   1   20.46    4.69
  -1  20   1   19.32    5.02
  -1  20   1   21.07    5.98
   1 -20  -1   21.77    4.76
  -1  20  -1   18.03    5.63
   1  20   1   19.99    5.14
  -1 -20   1   16.08    4.21
   1  20   1   13.07    4.80
  -2  20   1   11.27    4.00
   2 -20   1   11.20    3.57
   2  20  -1   12.51    5.03
  -2  20   1   10.53    4.35
  -2 -20  -1    8.70    3.24
  -2 -20   1   10.36    3.44
   2  20   1    5.17    2.81
   2 -20  -1   12.18    3.65
  -2  20  -1    9.30    4.45
   2  20   1   12.33    4.78
  -3  20   1    8.18    3.74
   3 -20   1   27.80    5.38
  -3 -20  -1   19.09    4.39
   3  20  -1   19.61    5.69
  -3  20   1   18.00    5.01
  -3  20  -1    7.89    3.69
   3  20   1    4.22    3.12
   3  20   1   10.93    3.85
   3 -20  -1   18.55    4.35
  -3 -20   1   14.11    3.93
  -4  20   1    2.35    2.81
   4 -20   1    6.20    2.66
  -4  20   1   11.55    4.11
  -4 -20  -1   12.76    3.90
   4  20  -1    6.08    3.88
   4  20   1    4.87    3.32
  -4 -20   1    5.64    2.85
   4  20   1    3.57    2.80
   4 -20  -1   11.36    3.42
  -4  20  -1    8.92    4.31
  -5 -20  -1   12.71    3.84
  -5  20   1    1.71    2.77
   5 -20   1    5.58    2.67
  -5  20   1    3.69    2.98
   5  20  -1    7.16    3.97
   5  20   1    0.66    2.59
   5 -20  -1    6.35    2.79
   5  20   1   10.52    3.78
  -5  20  -1    2.28    2.89
  -5 -20   1   16.43    4.32
  -6  20   1    1.80    2.95
   6  20  -1   -0.15    2.32
  -6  20   1   11.38    4.83
  -6 -20  -1    3.04    2.37
  -6  20  -1    6.88    3.55
   6  20   1    0.98    2.60
   6  20   1    1.28    2.26
  -6 -20   1   -1.12    1.82
  -7 -20  -1   -0.58    1.55
   7  20  -1   -1.50    2.03
  -7  20   1   -2.04    2.64
  -7  20   1    4.06    3.35
   7  20   1    0.53    3.25
  -7 -20   1    0.61    2.22
   7 -20  -1   -0.19    2.11
   7  20   1    3.83    3.30
  -7  20  -1    0.28    2.52
  -8  20   1    2.14    3.19
   8 -20   1   -1.20    2.19
   8  20  -1    0.07    2.68
  -8 -20  -1   -2.19    1.67
  -8  20   1    3.63    3.29
   8  20   1    0.21    2.10
  -8 -20   1    0.17    1.82
   8 -20  -1   -0.35    1.87
  -8  20  -1   -0.13    2.29
  -9 -20  -1   -0.96    1.69
  -9  20   1   -1.14    2.71
   9 -20   1    0.12    2.13
   9  20  -1   -0.09    2.53
  -9  20   1   -1.05    2.84
   9  20   1    0.14    2.90
   9 -20  -1    1.52    2.31
  -9  20  -1    3.19    3.56
  -9 -20   1    1.15    1.88
 -10  20   1   -1.04    3.17
 -10 -20  -1    0.79    1.69
  10  20  -1    3.00    3.47
  10 -20   1    0.38    2.40
 -10  20  -1    4.53    3.99
  10  20   1   -3.45    2.50
  10 -20  -1    1.22    2.35
 -10 -20   1    0.81    2.07
 -11 -20  -1    4.82    2.68
 -11  20   1   -1.04    3.00
  11  20  -1    3.28    3.77
  11 -20   1    2.20    2.64
  11  20   1    4.21    3.50
 -11  20  -1    3.75    3.42
 -11 -20   1    4.61    2.92
  11 -20  -1    0.06    2.30
   0  21   1    4.45    3.50
   0 -21   1    0.47    1.62
   0 -21  -1   -0.69    1.25
   0  21  -1    0.15    2.25
   1  21  -1    0.43    2.67
  -1 -21  -1    0.23    1.65
   1 -21   1   -0.12    1.41
  -1  21   1    0.84    2.72
  -1  21  -1   -0.20    2.37
  -1 -21   1    1.95    2.02
   1  21   1    1.61    2.61
   1 -21  -1   -0.13    1.65
   2  21  -1    2.56    3.33
  -2 -21  -1    1.27    1.89
   2 -21   1   -1.41    1.62
  -2  21   1    4.64    3.78
   2 -21  -1   -0.76    1.68
  -2  21  -1    2.32    2.85
   2  21   1   -0.54    2.08
  -2 -21   1    1.81    1.94
  -3 -21  -1    0.11    1.66
  -3  21   1    2.50    3.34
   3  21  -1    1.90    3.04
   3 -21   1    5.68    2.66
  -3 -21   1    0.20    1.83
   3  21   1    8.69    4.81
   3 -21  -1    0.71    1.89
  -3  21  -1   -1.04    2.10
  -4 -21  -1    4.83    2.76
  -4  21   1    3.28    3.26
   4 -21   1    0.79    2.12
   4  21  -1    1.42    3.12
   4 -21  -1   -0.40    1.76
  -4  21  -1   -0.18    2.33
   4  21   1   -0.02    2.55
  -4 -21   1   -0.06    2.01
  -5 -21  -1    1.90    2.12
   5  21  -1    7.05    4.15
  -5  21   1   -0.83    2.62
   5  21   1    0.58    2.61
  -5 -21   1    3.11    2.65
  -5  21  -1   13.81    5.11
   5 -21  -1    4.61    2.68
  -6  21   1    1.65    2.54
  -6 -21  -1    6.03    3.21
   6  21  -1    0.38    2.52
  -6  21  -1    1.32    2.90
  -6 -21   1    5.48    2.71
   6  21   1    1.42    2.92
   7  21  -1    0.97    2.65
  -7  21   1    3.19    3.29
  -7 -21  -1    3.04    2.60
  -7  21  -1    5.94    3.73
  -7 -21   1    4.23    2.64
   7  21   1    7.36    4.33
  -8 -21  -1    2.32    2.64
  -8  21   1   -0.42    3.03
   8  21  -1    5.47    3.64
  -8  21  -1    0.50    3.06
  -8 -21   1    2.76    2.52
   8  21   1    0.10    3.21
  -9 -21  -1    4.85    2.89
  -9  21   1    1.76    3.36
   9  21  -1    1.36    3.50
   9  21   1    6.14    3.98
   9 -21  -1   -0.08    3.90
  -9  21  -1    7.75    4.44
  -9 -21   1    0.42    2.03
  10 -21  -1    3.52    3.44
   0 -22   1    4.29    2.81
   0 -22  -1   11.93    3.70
   0  22   1   11.09    4.88
   0  22  -1    5.99    4.18
   1  22  -1   28.25    7.01
  -1 -22  -1   33.96    6.57
   1 -22   1   31.30    6.18
  -1  22   1   45.74    9.15
   1 -22  -1   36.17    6.62
  -1  22  -1   47.63    9.16
   1  22   1   54.26    9.74
  -1 -22   1   43.51    6.99
   2  22  -1   16.07    5.68
   2 -22   1   18.02    4.18
  -2 -22  -1   10.06    3.64
  -2  22   1   15.40    5.74
  -2 -22   1   21.16    5.04
  -2  22  -1   13.39    5.37
   2 -22  -1   18.54    4.66
   2  22   1    6.15    3.68
   3 -22   1   32.97    5.87
  -3 -22  -1   28.54    6.06
  -3  22   1   26.01    6.73
   3  22  -1   48.68    9.03
   3  22   1   39.25    8.62
  -3  22  -1   44.05    8.83
   3 -22  -1   32.22    5.99
  -3 -22   1   29.02    5.87
   4 -22   1   23.54    5.21
  -4 -22  -1   21.42    5.17
   4  22  -1   22.50    6.27
  -4  22   1   13.55    5.42
   4  22   1   29.49    7.82
  -4 -22   1   15.43    4.54
  -4  22  -1   22.42    6.45
   4 -22  -1   30.22    5.64
  -5  22   1   10.94    4.68
   5  22  -1   13.30    4.99
  -5 -22  -1   16.26    4.59
  -5 -22   1   27.71    5.84
  -5  22  -1   26.01    6.68
   5  22   1   37.75    8.23
  -6 -22  -1    6.90    3.38
  -6  22   1    5.14    3.80
   6  22  -1   14.18    5.41
  -6  22  -1    7.67    4.38
  -6 -22   1   14.97    4.52
   6  22   1    6.62    4.11
  -7  22   1    5.69    6.80
  -7  22  -1    4.25    3.66
   0  23  -1    1.00    2.95
   0  23   1   -0.78    2.28
   0 -23  -1    0.66    2.35
   0 -23   1    1.85    2.27
  -1 -23  -1    3.98    2.78
   1  23  -1    5.79    3.67
   1 -23   1    1.59    2.22
  -1  23   1    1.47    2.76
  -1 -23   1    2.25    2.60
  -1  23  -1    3.32    3.41
   1 -23  -1    3.82    2.88
   1  23   1    3.07    3.70
  -2 -23  -1    2.03    2.84
  -2  23   1    2.14    3.98
   2  23  -1   -2.16    1.84
   2 -23   1    1.59    2.51
   2  23   1    3.52    5.37
  -2  23  -1    5.41    4.30
   2 -23  -1    3.67    2.63
  -2 -23   1    1.78    2.33
   3  23  -1   19.61    9.70
   3 -23   1   11.04    3.91
  -3  23  -1   10.95    4.99
   3 -23  -1   18.69    4.91
   0   0   2  134.17    8.56
   0   0   2  129.68    8.75
   0   0  -2  132.99    8.64
   0   0  -2  136.93    8.84
   1   0  -2  992.88   59.37
   1   0   2  965.59   59.36
   1   0   2  936.84   59.51
   1   0  -2  967.20   59.28
   1   0  -2  970.31   59.30
  -1   0  -2  925.46   59.39
   1   0  -2  919.10   59.41
   1   0   2  906.65   59.23
  -1   0  -2  965.36   59.38
   2   0  -2  160.25   10.28
   2   0  -2  158.77   10.32
  -2   0  -2  162.68   10.15
  -2   0  -2  155.99   10.28
   2   0   2  151.69   10.37
   2   0  -2  165.62   10.60
   2   0  -2  149.19   10.14
   2   0  -2  162.89   10.18
   2   0   2  156.32   10.37
   2   0   2  149.66   10.33
   3   0  -2  235.88   15.80
  -3   0  -2  264.71   15.80
   3   0  -2  240.71   15.60
   3   0   2  231.57   15.79
  -3   0  -2  239.10   15.42
   3   0  -2  259.85   15.66
   3   0  -2  253.22   15.68
   3   0   2  234.75   15.90
   3   0  -2  241.43   16.25
   3   0   2  229.19   16.06
   4   0  -2   97.92    7.71
   4   0  -2   95.77    7.18
   4   0   2  100.69    7.31
   4   0  -2  103.03    6.91
  -4   0  -2  107.50    6.60
   4   0   2   98.73    7.09
   4   0   2   83.54    7.42
  -4   0  -2  113.76    7.15
  -5   0  -2  140.06    8.87
   5   0  -2  141.79    9.35
   5   0  -2  140.98   10.41
   5   0   2  136.36    9.53
   5   0   2  126.20   10.12
   5   0   2  137.92    9.88
  -5   0  -2  143.15    9.55
   5   0  -2  133.85    9.71
   6   0   2   45.93    3.87
   6   0   2   47.75    5.00
   6   0  -2   39.57    5.16
   6   0  -2   47.24    3.70
  -6   0  -2   44.36    3.11
   6   0   2   36.19    4.79
   6   0  -2   51.37    4.24
  -6   0  -2   48.15    3.92
   7   0  -2   45.95    5.66
   7   0  -2   44.75    3.71
  -7   0  -2   42.12    2.98
   7   0   2   46.67    5.18
  -7   0   2   45.00    3.22
  -7   0  -2   44.46    3.92
   7   0   2   45.91    3.92
   7   0  -2   42.94    4.80
   7   0   2   30.27    4.94
   8   0  -2    2.94    1.81
  -8   0  -2    6.46    0.72
   8   0   2    6.45    2.14
   8   0  -2    5.41    1.67
   8   0   2    6.46    1.54
   8   0   2    2.97    1.45
  -8   0  -2    5.05    1.50
  -8   0   2    5.64    0.91
  -8   0   2    4.26    1.29
   8   0  -2    5.12    1.34
   9   0  -2    6.87    1.89
   9   0   2    6.53    2.26
   9   0   2    4.48    1.45
   9   0  -2    1.79    1.56
  -9   0  -2    4.37    1.57
   9   0   2    3.88    2.11
  -9   0   2    6.35    1.62
   9   0  -2    7.58    1.63
  -9   0   2    4.24    0.82
  10   0   2   13.25    3.58
  10   0  -2   11.85    3.44
 -10   0  -2   10.31    2.25
  10   0  -2   11.90    2.19
  10   0   2   15.98    3.29
 -10   0   2   10.54    1.31
  10   0   2   14.47    2.54
 -10   0   2   16.41    2.74
  10   0  -2   12.77    3.02
  11   0  -2   28.36    5.47
 -11   0  -2   32.40    4.26
  11   0   2   28.61    5.70
 -11   0   2   24.55    3.74
  11   0   2   22.63    3.51
  11   0  -2   31.96    3.83
  11   0   2   30.53    4.69
  11   0  -2   39.27    5.29
  12   0   2    5.93    2.25
  12   0  -2    3.02    1.42
  12   0  -2    2.38    1.73
  12   0  -2    7.45    2.99
 -12   0  -2    4.25    1.84
 -12   0   2    4.91    1.78
  12   0   2    4.00    1.58
  12   0   2    6.71    2.81
  13   0   2  171.33   13.93
 -13   0   2  137.06   11.22
 -13   0  -2  147.42   11.52
  13   0   2  137.93   11.13
  13   0  -2  148.69   12.36
  13   0  -2  135.39   10.91
  13   0  -2  145.62   15.81
  13   0   2  161.27   12.73
  14   0  -2    7.59    3.47
  14   0   2   11.62    4.03
  14   0  -2    5.52    2.64
  14   0   2    9.26    2.96
  14   0  -2    7.12    2.10
  14   0   2    9.19    2.54
 -14   0   2    9.45    2.42
 -14   0  -2    8.32    2.66
  15   0  -2  110.63    9.44
  15   0   2  114.26   12.92
 -15   0   2  116.03   10.09
  15   0   2  116.27    9.76
  15   0  -2  112.19   14.01
  15   0  -2  144.06   14.06
  15   0   2  126.46   14.02
 -15   0  -2  114.46   10.11
 -16   0   2   12.99    3.49
  16   0  -2    9.94    3.48
 -16   0  -2   12.68    3.32
  16   0   2   13.13    4.51
  16   0  -2   10.38    2.72
  16   0   2    7.16    3.04
  16   0   2   17.41    3.57
  16   0  -2    8.26    3.75
  17   0  -2  122.76   14.97
  17   0   2  100.33    9.61
  17   0   2  121.76   14.85
 -17   0   2  125.69   10.58
 -17   0  -2   96.65   11.10
  17   0  -2  125.24    9.95
  17   0   2  116.32   13.83
  17   0  -2  112.51   12.92
  18   0   2   18.39    5.48
 -18   0   2    6.20    2.72
  18   0   2   23.39    5.87
  18   0  -2   17.15    4.96
  18   0  -2    6.68    3.82
 -18   0  -2   21.25    4.69
  18   0   2   19.70    3.94
  19   0  -2   72.58   10.32
  19   0  -2   46.24    9.53
 -19   0  -2   65.87    8.93
  19   0   2   55.06    9.18
 -19   0   2   63.06    8.64
  19   0   2   76.71   11.36
  20   0  -2   16.36    4.90
 -20   0   2    8.29    3.38
  20   0   2    3.60    3.39
  20   0  -2    6.34    4.58
  20   0   2    6.94    3.85
 -20   0  -2    7.38    3.34
  21   0  -2   53.06    9.20
 -21   0  -2   42.29    7.38
  21   0   2   43.32    9.00
  21   0   2   43.32    8.86
 -21   0   2   37.13    6.84
  21   0  -2   34.84    8.39
  22   0   2    1.89    2.93
  22   0  -2   -1.25    2.36
 -22   0  -2   -0.01    2.87
  22   0  -2    5.31    3.95
 -22   0   2   -2.05    2.00
  22   0   2    0.79    2.90
   0  -1  -2   -0.30    0.20
   0  -1   2    0.32    0.30
   0   1  -2   -0.04    0.25
   0   1   2    0.43    0.31
   0  -1  -2    0.07    0.19
   0   1  -2    0.43    0.21
   0   1   2   -0.15    0.26
   0   1  -2    0.75    0.35
  -1  -1  -2   31.28    2.21
   1  -1   2   30.83    2.16
   1   1  -2   29.08    2.28
   1   1  -2   27.82    2.31
  -1  -1  -2   30.46    2.26
   1  -1   2   29.78    2.34
   1   1  -2   28.20    2.09
   1   1   2   34.49    2.53
  -1   1  -2   30.19    2.28
   1   1   2   33.09    2.33
   1   1   2   32.48    2.45
  -1   1  -2   27.10    2.33
   1  -1  -2   32.87    2.37
   1  -1  -2   28.56    2.31
   1  -1  -2   32.25    2.09
   2  -1   2    7.25    1.09
  -2  -1  -2    6.36    0.85
   2   1  -2    7.86    1.03
   2   1  -2    6.23    0.98
   2  -1   2    5.37    1.00
   2   1  -2    8.84    0.92
   2   1  -2    5.57    1.13
  -2  -1  -2    8.51    1.07
   2  -1   2    5.87    0.95
   2   1   2    7.47    1.23
   2  -1  -2    4.51    1.07
  -2   1  -2    8.28    0.94
   2  -1  -2   10.27    1.17
   2  -1  -2    7.95    1.11
   2  -1  -2    6.28    1.08
   2   1   2    5.95    1.16
   2   1   2    6.77    1.14
  -2   1  -2    7.07    1.12
   2  -1  -2    6.52    0.80
   3   1  -2   12.52    1.31
   3  -1   2   10.95    1.82
   3   1  -2   11.66    1.47
   3   1  -2   14.98    2.20
   3  -1   2   13.00    1.72
   3   1  -2   11.41    1.56
  -3  -1  -2   14.33    1.68
  -3  -1  -2   13.41    1.32
   3  -1   2   13.62    1.74
   3  -1  -2   10.87    1.64
   3  -1  -2   14.98    1.70
   3  -1  -2   13.81    1.61
   3  -1  -2   16.15    2.25
  -3   1  -2   12.94    1.12
   3   1   2   12.91    1.88
   3   1   2   17.32    2.15
  -3   1  -2   13.04    1.70
   3   1   2   14.04    1.71
   4  -1   2   23.83    3.16
   4   1  -2   24.08    2.06
  -4  -1  -2   26.28    2.35
   4   1  -2   31.67    2.43
   4   1  -2   22.10    2.63
   4  -1   2   26.63    2.77
  -4  -1  -2   25.12    1.99
   4  -1   2   25.38    2.89
   4   1  -2   21.39    3.07
   4  -1  -2   24.74    2.22
  -4   1  -2   30.53    2.54
   4   1   2   31.20    3.49
   4   1   2   25.65    2.38
   4  -1  -2   28.01    3.38
   4  -1  -2   29.65    3.05
   4  -1  -2   28.24    2.34
   4   1   2   28.06    3.11
  -4   1  -2   25.58    1.84
   5   1  -2  125.08    8.82
  -5  -1  -2  124.12    8.08
  -5  -1  -2  119.73    8.55
   5  -1   2  120.01    9.35
   5   1  -2  130.08    8.33
   5  -1   2  121.93    8.70
   5  -1   2  123.90    8.94
   5   1  -2  122.82    9.47
   5   1   2  129.07    8.62
   5  -1  -2  109.66    8.78
   5   1   2  121.59    9.00
   5  -1  -2  125.46    8.56
  -5   1  -2  122.84    8.65
   5  -1  -2  132.23    9.60
  -5  -1   2  122.36    8.23
   5  -1  -2  126.74    8.28
   5   1   2  120.52    9.27
  -6   1   2   16.68    2.18
   6   1  -2   18.79    3.33
   6   1  -2   16.99    2.61
   6   1  -2   16.16    2.01
   6  -1   2   21.98    2.74
  -6  -1  -2   20.93    2.55
  -6  -1  -2   21.86    1.64
   6  -1   2   17.61    2.70
   6  -1   2   21.08    3.48
  -6   1  -2   22.81    2.66
  -6  -1   2   20.48    2.00
   6  -1  -2   17.04    2.60
   6   1   2   18.58    3.15
   6   1   2   20.22    2.46
   6   1   2   16.25    2.72
   6  -1  -2   13.53    2.95
   6  -1  -2   17.49    2.28
  -7   1   2  139.95   10.07
   7   1  -2  150.79   10.68
  -7  -1  -2  147.34    9.45
   7  -1   2  147.78   10.80
   7   1  -2  151.16   11.56
   7  -1   2  135.49   10.26
  -7  -1  -2  151.90   10.31
   7   1  -2  144.34    9.92
   7  -1   2  123.26   11.12
  -7   1  -2  143.65   10.30
   7   1   2  147.63   10.22
   7  -1  -2  141.97   11.45
   7  -1  -2  139.39   10.67
   7   1   2  169.40   11.09
  -7  -1   2  151.85    9.64
   7   1   2  144.99   11.39
   7  -1  -2  135.48   10.12
  -8   1   2   22.54    3.10
   8  -1   2   33.87    4.41
  -8  -1  -2   29.68    2.24
   8   1  -2   26.27    4.53
  -8   1   2   29.38    2.21
   8   1  -2   37.67    4.40
  -8  -1  -2   22.02    3.12
   8   1  -2   33.25    3.33
   8  -1   2   28.46    4.75
   8  -1   2   24.61    3.32
   8   1   2   28.44    4.21
   8  -1  -2   26.16    4.52
   8  -1  -2   34.07    3.65
  -8   1  -2   26.29    3.44
   8   1   2   26.59    3.28
  -8  -1   2   26.03    2.32
   8  -1  -2   32.32    4.21
   8   1   2   40.03    5.30
  -9  -1  -2  138.58    8.70
   9  -1   2  122.15   11.07
   9   1  -2  130.36   10.32
  -9  -1  -2  121.98    9.76
  -9   1   2  141.69    9.81
   9  -1   2  139.28    9.96
   9   1  -2  129.97   11.29
   9  -1   2  127.07   10.40
  -9   1   2  135.60    8.64
   9   1  -2  128.13    9.42
   9   1   2  133.45   10.57
   9   1   2  133.71    9.71
   9  -1  -2  134.86    9.74
  -9   1  -2  131.38    9.88
  -9  -1   2  135.69    8.87
   9  -1  -2  106.34   10.81
   9   1   2  132.70   11.21
  -9  -1   2  131.68    9.74
   9  -1  -2  133.89   10.47
 -10  -1  -2   23.91    1.91
  10   1  -2   27.08    3.24
  10   1  -2   29.05    4.48
  10  -1   2   20.88    3.32
 -10  -1  -2   24.38    3.55
  10  -1   2   24.26    4.35
 -10   1   2   19.26    3.06
  10  -1   2   16.12    4.16
 -10   1   2   24.33    1.83
  10   1  -2   23.23    4.69
  10  -1  -2   27.99    5.22
 -10  -1   2   30.15    3.78
 -10   1  -2   24.95    3.53
  10  -1  -2   21.32    3.74
  10   1   2   24.56    4.53
  10  -1  -2   20.13    3.11
 -10  -1   2   22.98    2.09
  10   1   2   29.57    3.62
  10   1   2   18.25    3.53
  11  -1   2   93.34    7.65
  11   1  -2   92.16    7.22
 -11  -1  -2   85.63    7.64
  11  -1   2   93.14    9.94
  11   1  -2  108.00   11.92
  11   1  -2   89.03    8.23
 -11   1   2   84.96    7.42
  11  -1   2   77.97    9.76
  11   1   2   91.35    7.44
 -11  -1   2   94.78    7.65
 -11  -1   2   96.35    6.35
  11  -1  -2   90.17    8.30
  11  -1  -2  100.95    7.62
 -11   1  -2   87.53    7.67
  11   1   2   84.45    9.24
  11   1   2  100.57   11.13
  11  -1  -2   90.15   10.27
 -12   1   2    4.22    1.81
  12   1  -2   11.10    2.22
  12  -1   2    2.20    1.60
 -12  -1  -2    3.10    1.55
  12   1  -2    6.82    2.49
  12  -1   2    9.03    3.30
  12   1  -2    6.20    2.90
  12  -1   2    5.87    1.98
  12  -1  -2    3.14    1.32
  12   1   2    6.73    1.89
  12   1   2    6.17    2.41
  12   1   2   12.52    3.97
  12  -1  -2    5.59    2.62
  12  -1  -2    5.32    2.15
 -12  -1   2    8.53    2.28
 -12   1  -2    9.42    2.33
 -13  -1  -2   33.04    4.87
  13  -1   2   27.08    5.79
  13   1  -2   27.77    5.10
  13   1  -2   31.47    4.22
  13  -1   2   36.11    6.01
 -13   1   2   35.68    4.92
  13   1  -2   31.65    6.45
  13  -1   2   38.39    5.06
 -13  -1   2   31.01    4.72
  13   1   2   32.53    5.39
  13  -1  -2   33.07    4.49
  13   1   2   37.99    6.84
  13  -1  -2   21.14    5.28
  13   1   2   32.16    4.46
  13  -1  -2   28.46    5.07
 -13   1  -2   28.79    4.46
  14  -1   2    4.05    2.34
 -14  -1  -2    1.16    1.56
 -14   1   2    0.57    1.40
  14   1  -2    3.64    2.26
  14   1  -2    3.43    1.51
  14   1  -2    5.22    3.01
  14  -1   2    0.29    2.05
  14  -1   2    6.58    2.21
  14  -1  -2    1.32    1.37
  14  -1  -2    3.66    2.10
 -14  -1   2    5.35    2.22
  14   1   2    4.87    2.42
 -14   1  -2    4.04    2.02
  14   1   2    4.35    1.79
  14  -1  -2    7.13    3.49
  14   1   2    0.00    2.25
  15   1  -2    7.03    3.43
  15   1  -2   10.05    3.42
  15  -1   2    8.30    3.73
 -15   1   2    6.37    2.34
 -15  -1  -2    8.10    2.78
  15  -1   2    8.72    2.61
  15   1  -2    5.14    1.92
  15  -1   2    4.00    2.39
  15   1   2    8.50    2.42
  15   1   2    6.31    3.37
  15  -1  -2    9.30    2.46
 -15   1  -2    9.41    2.88
  15   1   2   10.90    3.85
  15  -1  -2   12.83    4.38
 -15  -1   2    5.12    2.13
  15  -1  -2    2.45    2.38
  16  -1   2   -0.79    1.12
  16  -1   2    5.83    3.43
  16   1  -2    0.88    1.72
  16   1  -2    0.07    0.86
 -16   1   2    1.98    1.96
  16  -1   2    0.45    1.77
  16   1  -2    1.69    2.44
 -16  -1  -2    0.71    1.51
  16   1   2    0.10    1.06
 -16   1  -2   -0.15    1.30
  16  -1  -2    2.21    1.50
  16   1   2    2.39    2.79
  16  -1  -2   -1.24    1.65
 -16  -1   2    0.61    1.67
  16  -1  -2   -0.12    1.77
  16   1   2   -0.64    1.35
  17  -1   2    2.26    2.01
  17  -1   2   -0.12    2.00
  17  -1   2    3.97    2.06
  17   1  -2   -0.91    2.02
 -17  -1  -2   -0.43    1.42
 -17   1   2   -0.03    1.62
  17   1  -2    0.68    1.84
  17  -1  -2    0.33    1.29
 -17  -1   2    2.37    2.06
  17  -1  -2    2.24    2.69
  17   1   2    0.00    1.93
  17   1   2    0.65    1.91
  17  -1  -2    2.64    2.21
  17   1   2    1.00    1.29
 -17   1  -2   -2.57    1.39
 -18  -1  -2   -0.61    1.49
  18   1  -2   -0.76    1.90
  18  -1   2    1.19    2.79
 -18   1   2    3.41    2.30
  18  -1   2    3.22    2.47
  18  -1   2   -1.76    1.05
  18   1  -2   -0.06    1.82
  18  -1  -2    4.04    2.11
  18  -1  -2    1.41    2.37
  18   1   2    0.73    2.10
  18  -1  -2    0.50    2.73
 -18  -1   2    0.07    1.79
 -18   1  -2   -1.84    1.52
  18   1   2    0.34    2.33
  19   1  -2    0.98    2.39
  19  -1   2    5.48    3.47
 -19   1   2    4.14    2.70
 -19  -1  -2    6.22    2.98
  19  -1   2    4.52    2.34
  19  -1   2    0.45    2.66
  19   1  -2    3.69    3.33
  19   1   2    3.46    3.19
 -19   1  -2    0.09    1.99
  19   1   2    3.12    3.06
  19  -1  -2    8.14    4.55
  19  -1  -2    1.38    2.51
 -19  -1   2    5.79    3.00
  20  -1   2   -0.65    2.37
 -20   1   2   -0.81    1.72
 -20  -1  -2   -1.73    1.39
  20   1  -2    2.50    2.91
  20  -1   2   -0.65    2.83
  20   1  -2   -0.94    2.57
  20  -1  -2    0.78    2.59
  20  -1  -2    1.27    2.61
  20   1   2    4.01    3.78
 -20   1  -2   -0.83    1.70
  20   1   2    2.23    2.71
 -20  -1   2    0.44    1.95
 -21  -1  -2    5.81    3.56
  21  -1   2    1.02    2.56
 -21   1   2    1.17    2.22
  21  -1   2    2.04    3.63
  21   1  -2    2.75    3.10
  21   1  -2    5.05    3.63
  21  -1  -2   -2.24    2.74
 -21  -1   2    6.53    3.22
 -21   1  -2    4.72    3.31
  21   1   2    9.09    3.90
  21  -1  -2   10.54    4.90
  21   1   2    7.56    4.74
  22   1  -2    1.33    3.44
  22  -1   2    0.55    2.84
 -22  -1  -2   -0.41    2.61
  22  -1   2   -2.18    2.15
  22   1  -2    0.07    2.26
 -22   1   2   -0.84    2.32
  22   1   2   -0.04    2.67
  22  -1  -2    0.41    3.02
 -22   1  -2   -1.10    2.11
 -22  -1   2   -2.71    1.75
  22  -1  -2   -3.20    2.22
  22   1   2   -0.47    2.65
   0  -2  -2    7.37    0.70
   0   2  -2    7.33    1.14
   0   2  -2    8.03    0.77
   0  -2   2    7.20    1.02
   0  -2  -2    8.54    1.21
   0  -2   2    9.56    1.04
   0   2  -2    7.54    1.06
   0  -2  -2    6.74    0.99
   0   2   2   12.11    1.44
   0   2   2    9.67    1.44
   1   2  -2   94.64    5.75
   1   2  -2   90.69    6.05
   1  -2   2   84.14    5.73
  -1  -2  -2   91.03    5.70
   1   2  -2   86.85    5.95
   1  -2   2   84.67    5.79
   1  -2   2   80.86    5.88
  -1  -2  -2   88.37    5.89
   1  -2  -2   87.20    5.89
   1  -2  -2   84.93    5.97
  -1   2  -2   86.32    6.01
  -1  -2   2   84.82    5.67
   1   2   2   91.26    6.08
  -1   2  -2   81.91    5.90
  -1  -2   2   86.93    5.90
   1   2   2   85.13    6.14
   2  -2   2   -0.06    0.41
  -2  -2  -2   -0.65    0.37
   2  -2   2   -0.25    0.30
   2  -2   2    0.53    0.54
   2   2  -2    0.79    0.51
   2   2  -2    0.53    0.74
  -2  -2  -2    0.00    0.37
   2   2  -2    0.05    0.41
   2  -2  -2   -0.02    0.40
   2   2   2   -0.39    0.55
   2  -2  -2    0.49    0.45
   2   2   2    1.37    0.85
   2   2   2    0.08    0.55
  -2  -2   2    0.87    0.51
  -2   2  -2   -0.02    0.55
   2  -2  -2   -0.02    0.49
  -3  -2  -2    2.89    0.64
   3  -2   2    5.30    1.06
   3  -2   2    4.27    0.58
   3  -2   2    3.58    0.95
  -3   2   2    4.04    0.68
   3   2  -2    4.14    0.86
   3   2  -2    6.09    1.35
   3   2  -2    2.14    0.73
  -3  -2  -2    2.77    0.76
   3  -2   2    4.13    1.07
   3   2  -2    3.98    0.55
   3  -2  -2    2.35    0.89
  -3   2  -2    4.10    1.03
   3   2   2    3.12    1.08
   3  -2  -2    2.81    0.76
   3  -2  -2    4.58    1.32
  -3  -2   2    4.10    0.83
   3  -2  -2    3.80    0.77
   3   2   2    3.97    0.98
   3   2   2    4.38    1.11
   4  -2   2   21.18    2.99
   4   2  -2   24.27    1.94
  -4  -2  -2   26.98    2.11
   4   2  -2   28.80    2.94
  -4  -2  -2   25.74    2.29
   4  -2   2   30.62    3.01
   4   2  -2   28.46    2.39
  -4   2   2   23.46    2.07
   4   2  -2   27.85    3.51
   4  -2   2   23.14    1.77
   4  -2   2   24.64    2.86
   4   2   2   29.67    3.38
   4   2   2   29.68    2.85
  -4  -2   2   24.27    2.16
  -4   2  -2   29.11    2.95
   4  -2  -2   25.86    2.97
   4  -2  -2   23.74    3.24
   4   2   2   28.45    3.43
   4  -2  -2   26.07    2.72
   4  -2  -2   27.74    2.28
   5   2  -2    0.99    0.40
  -5  -2  -2    0.60    0.57
  -5   2   2    0.73    0.53
   5   2  -2    0.54    0.56
   5  -2   2    0.98    0.68
   5   2  -2    1.36    1.06
   5   2  -2    0.52    0.48
  -5  -2  -2    0.26    0.32
   5  -2   2    1.90    1.11
   5  -2   2    0.44    0.65
  -5  -2   2    0.83    0.45
   5  -2  -2    0.59    0.83
   5   2   2    0.79    0.71
   5   2   2    1.18    0.91
   5  -2  -2    0.84    0.72
   5  -2  -2    0.25    0.44
   5   2   2    0.16    0.43
   5  -2  -2    0.64    0.52
  -5   2  -2    0.55    0.60
   6  -2   2   -0.19    0.65
   6   2  -2    0.32    0.60
   6   2  -2    0.22    0.86
  -6  -2  -2   -0.62    0.43
   6   2  -2    0.11    0.36
  -6  -2  -2    0.22    0.37
   6  -2   2   -0.65    0.40
  -6   2   2   -0.23    0.50
   6  -2   2    0.28    0.51
  -6  -2   2   -0.34    0.32
   6  -2  -2    0.12    0.38
   6  -2  -2    1.12    1.04
   6  -2  -2   -0.19    0.49
   6   2   2    0.11    0.63
   6  -2  -2   -0.02    0.43
   6   2   2    0.46    1.01
   6   2   2    0.59    0.59
  -6   2  -2    0.84    0.75
  -7   2   2   18.80    2.38
  -7  -2  -2   14.63    2.29
   7  -2   2   19.16    3.06
   7   2  -2   19.07    2.11
   7  -2   2   16.70    3.29
   7   2  -2   12.42    2.95
   7  -2   2   17.48    2.62
  -7  -2  -2   19.56    1.91
   7   2  -2   17.92    2.87
   7   2   2   15.72    2.99
  -7  -2   2   18.71    2.01
   7  -2  -2   13.68    3.08
   7  -2  -2   14.14    2.75
   7   2   2   18.31    2.41
   7   2   2   20.82    3.67
   7  -2  -2   17.51    1.82
  -7   2  -2   17.11    2.62
   7  -2  -2   16.08    2.42
   8   2  -2   12.91    1.78
   8   2  -2    9.66    2.18
   8  -2   2    3.79    1.83
   8  -2   2   10.34    2.50
  -8  -2  -2    6.91    1.69
  -8   2   2    7.51    1.70
  -8  -2  -2   12.15    1.46
   8   2  -2    9.46    2.68
   8  -2   2   12.16    2.25
   8  -2  -2    7.91    1.78
   8  -2  -2   12.41    3.05
  -8   2  -2    5.05    1.57
  -8  -2   2    9.39    1.36
   8   2   2    6.91    2.30
   8   2   2   10.20    1.87
   8   2   2    9.04    2.38
   8  -2  -2   11.92    2.43
   9  -2   2    0.74    1.16
   9   2  -2    4.78    1.16
   9  -2   2    5.72    2.19
   9   2  -2    2.32    1.26
  -9  -2  -2    4.23    0.89
  -9   2   2    3.42    1.31
  -9   2   2    4.14    0.65
   9   2  -2    2.29    2.01
  -9  -2  -2    2.70    1.25
   9  -2   2    2.63    1.34
   9   2   2    2.80    1.11
  -9   2  -2    2.56    1.30
  -9  -2   2    5.51    1.05
   9   2   2    3.50    1.56
   9  -2  -2   -1.29    0.93
   9  -2  -2    3.74    1.67
   9  -2  -2    4.70    1.52
   9   2   2   -0.53    1.17
  10  -2   2    2.97    1.40
  10   2  -2    4.64    1.28
  10  -2   2    2.50    1.89
 -10   2   2    3.48    1.39
  10   2  -2    1.92    1.76
  10  -2   2    4.12    1.90
 -10  -2  -2    5.12    0.96
 -10  -2  -2    8.60    2.11
  10   2  -2    5.27    1.85
 -10   2  -2    4.92    1.75
  10  -2  -2    4.30    1.86
 -10  -2   2    4.13    0.97
 -10  -2   2    7.97    1.86
  10   2   2    5.92    2.14
  10  -2  -2    3.01    1.96
  10  -2  -2    5.20    1.65
  10   2   2    1.78    1.61
  10   2   2    6.04    1.54
 -11   2   2    8.75    2.18
 -11  -2  -2    6.41    2.06
  11  -2   2    6.55    2.40
  11   2  -2    7.75    3.02
  11   2  -2    6.49    1.61
  11   2  -2    6.40    2.17
  11  -2   2    4.89    2.37
  11  -2   2    9.62    2.31
 -11  -2   2    5.12    1.13
  11   2   2    3.35    1.38
  11  -2  -2   11.49    3.40
 -11   2  -2    4.40    1.84
  11   2   2    7.44    2.85
  11   2   2    6.23    2.37
 -11  -2   2    9.24    2.07
  11  -2  -2    6.74    1.89
  11  -2  -2    8.17    2.53
 -12   2   2   -0.25    0.84
 -12  -2  -2    1.58    1.41
  12   2  -2    0.95    1.60
  12   2  -2    2.11    1.07
  12  -2   2    4.23    2.32
  12   2  -2   -0.20    1.13
  12  -2   2    4.96    2.16
  12  -2   2   -0.52    0.88
 -12   2  -2    0.28    1.05
  12   2   2    3.12    1.40
  12  -2  -2    3.73    2.44
 -12  -2   2    0.03    1.05
  12  -2  -2    1.78    1.68
  12  -2  -2    0.44    0.87
  12   2   2    0.71    1.39
  12   2   2    3.63    2.42
  13   2  -2   23.07    5.38
  13  -2   2   23.52    5.10
 -13   2   2   27.94    4.19
  13  -2   2   20.20    3.68
  13  -2   2   22.75    4.62
  13   2  -2   23.66    4.66
  13   2  -2   18.81    2.97
 -13  -2  -2   22.88    3.92
  13  -2  -2   12.20    2.99
  13   2   2   18.13    4.71
  13   2   2   26.81    4.86
 -13  -2   2   17.25    3.51
 -13   2  -2   19.47    3.77
  13  -2  -2   27.52    5.77
  13  -2  -2   22.94    4.56
  13   2   2   18.03    3.15
  14  -2   2   -0.76    1.20
 -14  -2  -2    0.11    1.26
  14   2  -2    0.89    1.54
 -14   2   2    1.87    1.45
  14   2  -2    2.27    2.54
  14  -2   2   -1.56    0.85
  14  -2   2    0.07    1.65
  14   2  -2    0.00    0.81
  14  -2  -2    2.35    1.37
  14   2   2   -1.03    1.49
 -14  -2   2   -0.36    1.07
 -14   2  -2    0.46    1.45
  14   2   2   -0.57    1.35
  14   2   2    0.76    1.08
  14  -2  -2    0.88    1.49
  14  -2  -2    0.94    2.16
  15   2  -2   16.50    4.28
  15   2  -2   14.85    4.71
  15  -2   2    8.76    3.33
 -15   2   2   14.61    3.22
  15  -2   2    9.70    2.73
 -15  -2  -2    8.54    2.77
  15  -2   2   11.35    4.17
  15   2  -2    4.48    1.77
  15   2   2   19.79    3.54
  15  -2  -2   17.88    4.31
  15  -2  -2   10.04    2.75
  15  -2  -2   27.84    6.37
  15   2   2   17.10    5.21
 -15  -2   2   16.72    3.56
  15   2   2   11.06    3.58
 -15   2  -2    7.59    2.75
  16  -2   2   -0.23    1.75
  16  -2   2    0.62    1.29
  16   2  -2   -1.05    1.55
 -16  -2  -2    0.48    1.75
  16  -2   2    1.24    2.37
 -16   2   2    1.27    1.53
  16   2  -2    0.63    1.83
  16  -2  -2   -0.67    1.15
 -16  -2   2   -1.19    1.44
  16   2   2   -0.33    1.49
  16   2   2    0.42    1.24
  16  -2  -2    1.33    2.48
  16   2   2   -0.77    1.73
  16  -2  -2   -0.95    1.34
 -16   2  -2    0.14    1.61
  17  -2   2    2.65    1.98
 -17   2   2    2.08    2.14
 -17  -2  -2    5.24    2.46
  17  -2   2    3.77    2.80
  17   2  -2    7.59    3.42
  17  -2   2    3.52    2.98
  17   2  -2    2.17    3.11
  17  -2  -2    1.49    1.81
  17   2   2    4.75    3.43
  17   2   2    4.54    2.92
  17  -2  -2    4.06    2.96
 -17  -2   2    2.55    2.23
  17  -2  -2   -0.79    1.88
 -17   2  -2    5.89    2.50
  18   2  -2    2.73    3.12
  18  -2   2   -1.94    1.84
  18   2  -2    2.60    2.89
 -18   2   2    2.47    2.11
 -18  -2  -2    2.93    2.23
  18  -2   2    2.82    3.09
  18  -2   2    2.39    2.09
  18  -2  -2   -0.53    2.50
  18  -2  -2   -1.36    1.59
  18   2   2    3.08    3.21
 -18   2  -2    6.93    2.86
 -18  -2   2    2.87    2.31
  18   2   2    6.44    3.96
  18  -2  -2    4.05    2.13
 -19  -2  -2    5.57    2.89
  19   2  -2    1.59    2.84
  19   2  -2    5.54    3.47
  19  -2   2    4.48    3.14
  19  -2   2    1.06    2.58
 -19   2   2   -0.13    1.93
  19  -2   2    7.61    2.99
  19   2   2    2.80    3.24
  19  -2  -2    3.04    2.22
 -19   2  -2    4.58    2.55
  19  -2  -2   -2.89    1.96
  19  -2  -2    1.33    2.20
  19   2   2    7.22    3.57
 -19  -2   2    1.97    2.46
 -20   2   2    1.78    2.44
  20  -2   2   -1.69    2.38
  20  -2   2   -1.23    2.63
  20   2  -2    0.61    2.55
 -20  -2  -2   -0.40    2.18
  20   2  -2   -1.77    2.20
  20  -2   2   -0.82    1.57
 -20  -2   2    1.21    1.83
  20  -2  -2   -0.37    2.20
  20  -2  -2   -1.05    2.45
 -20   2  -2    1.05    2.68
  20   2   2   -1.70    2.39
  20   2   2   -0.29    2.14
 -21  -2  -2    2.62    2.68
 -21   2   2    3.07    2.55
  21  -2   2    0.59    2.59
  21  -2   2    2.55    3.13
  21   2  -2    2.39    3.27
  21   2  -2   -0.28    3.00
  21  -2  -2    7.13    3.85
  21  -2  -2    9.15    4.80
  21   2   2    2.69    3.43
 -21  -2   2    0.36    2.16
  21   2   2   -0.95    2.10
 -21   2  -2    3.61    3.32
  22  -2   2   -1.46    3.21
 -22  -2  -2   -2.70    2.36
 -22   2   2   -1.96    2.12
  22   2  -2   -2.00    2.87
  22   2  -2   -1.11    2.51
 -22  -2   2    2.58    2.59
  22   2   2   -2.07    2.59
  22  -2  -2    3.95    3.70
  22   2   2    0.90    3.24
 -22   2  -2    1.19    2.66
   0  -3  -2   -0.20    0.15
   0   3  -2   -0.17    0.35
   0   3   2   -0.55    0.57
   0  -3  -2    0.26    0.45
   0   3  -2    0.00    0.41
   0   3   2    0.06    0.69
   0  -3  -2    0.21    0.44
   0  -3   2    0.23    0.34
   0  -3   2   -0.27    0.35
   0   3  -2    0.02    0.56
   1  -3   2   39.02    2.79
  -1   3   2   32.29    3.06
   1   3  -2   36.24    2.81
   1   3  -2   35.61    2.69
   1   3  -2   29.54    2.89
  -1  -3  -2   34.24    2.45
  -1  -3  -2   36.36    2.77
   1  -3   2   35.19    2.66
  -1   3   2   32.66    3.50
  -1  -3   2   38.78    2.82
   1  -3  -2   34.84    2.72
  -1  -3   2   33.16    2.41
   1   3   2   35.38    3.51
  -1   3  -2   34.90    2.95
   1   3   2   35.42    3.05
  -1   3  -2   37.47    2.90
   1  -3  -2   31.72    2.77
  -2   3   2   10.39    1.04
  -2   3   2   11.81    1.96
  -2  -3  -2   12.99    1.39
   2  -3   2   14.96    1.81
   2   3  -2   13.93    1.68
   2  -3   2   15.24    1.78
  -2  -3  -2   12.94    1.55
   2   3  -2   15.94    2.07
   2   3  -2   14.14    1.67
   2  -3   2   14.48    1.46
  -2  -3   2   13.58    1.59
  -2   3  -2   13.90    1.94
   2  -3  -2   12.23    1.64
   2  -3  -2   13.42    1.52
   2   3   2   14.36    1.81
  -2   3  -2   15.15    1.88
   2   3   2   16.49    2.22
   2   3   2   11.56    1.86
   3   3  -2  124.88    8.83
   3  -3   2  126.08    7.95
  -3  -3  -2  117.91    8.16
   3  -3   2  117.45    8.42
  -3  -3  -2  121.07    8.14
   3   3  -2  123.26    8.33
   3   3  -2  135.68    8.44
  -3   3   2  124.23    7.96
   3  -3   2  122.72    8.45
   3   3   2  114.70    8.34
   3   3   2  129.24    8.85
   3   3   2  117.47    8.74
   3  -3  -2  118.01    8.15
  -3   3  -2  118.77    8.41
  -3  -3   2  117.33    8.23
   3  -3  -2  128.04    8.47
   3  -3  -2  112.70    8.58
   4  -3   2    7.66    1.50
   4  -3   2    8.90    1.61
   4   3  -2    6.56    1.31
  -4   3   2    5.98    0.97
   4   3  -2    6.72    1.25
   4   3  -2    6.86    1.68
  -4  -3  -2    4.67    0.95
  -4  -3  -2    6.30    1.16
   4  -3   2    6.58    0.78
   4   3  -2    6.51    0.72
   4  -3  -2    8.06    1.63
  -4  -3   2    5.19    1.06
   4   3   2    7.31    1.31
   4  -3  -2    6.67    1.30
  -4   3  -2    5.46    1.25
   4   3   2    6.89    1.66
   4   3   2    7.01    1.64
   4  -3  -2    7.82    1.15
   5   3  -2  268.73   17.16
   5  -3   2  264.33   18.47
   5  -3   2  268.65   18.18
  -5  -3  -2  268.74   17.72
   5  -3   2  260.80   18.01
   5   3  -2  294.19   17.94
  -5  -3  -2  274.45   17.49
   5   3  -2  263.35   18.03
  -5   3   2  279.47   17.54
   5   3  -2  262.34   18.64
   5  -3   2  267.19   17.03
   5  -3  -2  246.63   18.55
  -5  -3   2  268.27   17.56
   5   3   2  277.70   17.69
  -5   3  -2  283.28   18.02
   5   3   2  260.95   18.38
   5  -3  -2  279.44   18.35
   5  -3  -2  266.29   17.53
   5   3   2  278.29   18.70
   5  -3  -2  273.79   17.96
  -6   3   2   46.68    3.72
   6  -3   2   44.76    4.08
   6   3  -2   43.75    3.34
   6  -3   2   48.44    5.55
   6   3  -2   47.41    4.80
   6   3  -2   39.99    5.20
  -6  -3  -2   48.16    3.93
   6  -3   2   54.09    4.54
  -6  -3  -2   43.09    3.50
   6  -3  -2   47.68    5.54
  -6   3  -2   38.83    4.34
   6   3   2   45.50    5.48
  -6  -3   2   46.64    3.63
   6  -3  -2   42.62    4.87
   6   3   2   48.43    3.81
   6  -3  -2   50.89    3.68
   6   3   2   46.87    5.06
   6  -3  -2   45.84    4.04
   7  -3   2  275.54   20.34
   7  -3   2  299.83   19.60
   7   3  -2  295.53   18.65
   7   3  -2  286.22   20.56
   7   3  -2  291.51   19.71
  -7   3   2  278.16   19.00
  -7  -3  -2  294.18   18.73
  -7  -3  -2  285.71   19.25
   7  -3   2  285.69   19.92
  -7  -3   2  303.94   18.86
   7   3   2  284.59   19.02
   7  -3  -2  283.84   19.42
   7   3   2  280.88   20.38
   7  -3  -2  289.63   20.04
   7  -3  -2  297.80   18.74
   7  -3  -2  299.06   20.69
   7   3   2  282.01   19.99
  -7   3  -2  280.05   19.37
   8   3  -2   12.50    3.17
   8   3  -2   13.25    2.54
  -8  -3  -2   13.59    1.68
   8   3  -2   12.24    1.69
   8  -3   2   12.09    2.32
  -8   3   2    6.58    1.61
  -8  -3  -2   10.82    2.06
   8  -3   2    9.69    2.37
   8  -3   2   21.63    4.01
   8  -3  -2   14.75    2.89
  -8  -3   2   11.69    1.69
  -8   3  -2   12.40    2.40
   8  -3  -2    8.70    1.90
   8  -3  -2    9.92    1.33
   8   3   2    6.97    2.09
   8   3   2   10.79    1.88
   8  -3  -2   12.05    3.12
   8   3   2   13.20    3.10
  -9  -3  -2  263.42   17.94
   9  -3   2  254.22   18.10
   9  -3   2  249.11   19.31
  -9   3   2  258.10   17.71
   9  -3   2  248.31   18.66
  -9  -3  -2  276.77   17.10
   9   3  -2  252.36   17.18
   9   3  -2  253.34   18.40
   9   3  -2  277.03   19.77
   9   3   2  269.06   18.87
   9  -3  -2  256.87   19.60
   9   3   2  251.18   17.50
   9  -3  -2  267.83   18.09
  -9   3  -2  256.94   18.02
  -9  -3   2  272.39   17.17
   9   3   2  290.72   19.72
   9  -3  -2  246.56   18.61
  10   3  -2   13.15    2.97
 -10   3   2   15.78    2.73
 -10  -3  -2   12.32    1.76
  10  -3   2   11.58    3.25
  10  -3   2   15.25    2.86
 -10  -3  -2   10.71    2.39
  10   3  -2   13.49    3.85
  10  -3   2   17.65    3.47
  10   3  -2   13.51    2.04
  10   3   2   16.10    3.87
  10  -3  -2   11.91    2.99
  10   3   2   13.99    2.25
  10   3   2   11.12    3.01
  10  -3  -2   15.22    3.80
  10  -3  -2   14.30    2.74
 -10  -3   2   14.79    1.96
 -10   3  -2   10.38    2.44
 -11   3   2  180.75   12.76
  11  -3   2  172.24   14.59
 -11  -3  -2  185.68   12.98
  11  -3   2  191.04   14.10
 -11  -3  -2  180.20   11.67
  11   3  -2  156.54   13.27
  11   3  -2  171.40   12.06
  11  -3   2  175.82   13.08
  11   3  -2  164.56   14.57
  11   3   2  172.20   13.81
  11   3   2  163.59   12.28
 -11  -3   2  173.86   12.84
  11  -3  -2  171.68   14.75
 -11   3  -2  179.04   13.04
  11  -3  -2  170.90   13.72
 -11  -3   2  161.34   11.68
  11   3   2  186.71   14.93
  11  -3  -2  186.18   13.05
  12   3  -2    6.37    2.91
  12  -3   2   10.37    3.06
  12  -3   2   11.68    2.77
  12   3  -2   12.51    3.08
 -12  -3  -2    9.00    2.48
  12   3  -2    9.87    1.94
 -12   3   2    8.06    2.21
  12  -3   2   13.29    3.85
  12  -3  -2   13.89    2.75
  12   3   2    7.00    2.94
 -12  -3   2   10.85    1.91
 -12   3  -2   13.10    2.93
  12  -3  -2    7.16    2.52
  12   3   2    8.43    2.82
 -12  -3   2   10.12    2.41
  12   3   2   11.66    2.29
  12  -3  -2    9.18    3.55
  13   3  -2   91.74   10.14
  13  -3   2   83.46    7.62
  13   3  -2   85.05   10.69
 -13  -3  -2   85.03    7.61
  13  -3   2   79.83   10.35
  13   3  -2   78.66    6.61
  13  -3   2   66.71    8.88
 -13   3   2   83.30    7.36
  13  -3  -2   80.19    8.44
  13  -3  -2  101.87   11.43
  13   3   2   76.83    6.85
 -13   3  -2   76.67    8.51
 -13  -3   2   90.02    7.63
  13   3   2   99.17   11.52
  13  -3  -2   89.15   10.01
  13   3   2   91.41   10.26
  14  -3   2    6.07    3.05
 -14  -3  -2    3.73    1.88
  14  -3   2    2.53    1.69
 -14   3   2    4.44    1.90
  14  -3   2    6.30    2.76
  14   3  -2    4.70    2.86
  14   3  -2    1.97    1.84
  14   3   2    3.08    1.41
  14  -3  -2    3.85    1.90
  14  -3  -2    3.72    2.33
  14   3   2    0.76    2.00
 -14   3  -2    6.83    2.47
 -14  -3   2    4.13    2.09
  14  -3  -2   10.76    4.16
  14   3   2    3.76    2.45
 -15  -3  -2    9.96    3.00
 -15   3   2   14.09    3.25
  15   3  -2   14.72    3.89
  15  -3   2   10.91    3.04
  15   3  -2   10.89    4.34
  15  -3   2   24.36    5.78
  15  -3   2   17.62    4.37
  15   3   2    8.31    2.27
  15  -3  -2   18.18    4.40
  15  -3  -2   19.37    5.29
  15  -3  -2   11.20    2.92
  15   3   2   23.11    6.02
 -15  -3   2   15.64    3.48
 -15   3  -2   12.44    3.20
  15   3   2   16.62    4.21
  16   3  -2    5.13    3.35
  16  -3   2    1.99    2.60
  16  -3   2    1.97    2.49
 -16  -3  -2    3.02    2.16
 -16   3   2    0.92    1.65
  16   3  -2    2.77    2.00
  16  -3   2    4.81    2.31
  16  -3  -2    1.82    1.55
  16  -3  -2    1.21    2.18
 -16  -3   2    1.19    1.85
 -16   3  -2   -0.96    1.38
  16  -3  -2    5.26    2.87
  16   3   2    1.14    2.55
  16   3   2    2.47    2.14
 -17   3   2   -0.63    1.53
 -17  -3  -2   -0.99    1.31
  17  -3   2    0.60    1.58
  17  -3   2    0.11    1.75
  17  -3   2   -0.10    1.97
  17   3  -2   -0.49    2.19
  17   3  -2    1.11    1.87
 -17  -3   2    2.11    1.92
  17   3   2    0.18    1.79
 -17   3  -2   -0.71    1.67
  17   3   2   -0.08    2.55
  17  -3  -2   -0.01    1.58
  17  -3  -2   -0.52    2.30
  17  -3  -2    0.10    1.57
  18   3  -2    0.47    2.35
 -18   3   2    0.71    1.78
 -18  -3  -2    1.63    2.37
  18   3  -2    1.60    2.65
  18  -3   2   -1.50    1.00
  18  -3   2   -0.79    1.81
  18  -3   2   -1.34    1.94
 -18   3  -2   -1.63    1.27
  18  -3  -2    0.99    1.68
  18   3   2    0.94    2.36
  18  -3  -2   -0.12    1.98
  18   3   2    0.67    2.08
 -18  -3   2   -1.92    1.37
  18  -3  -2   -0.56    1.79
  19  -3   2    9.21    3.29
  19   3  -2   22.80    7.10
 -19   3   2   16.86    4.14
  19  -3   2    9.96    4.13
 -19  -3  -2    3.25    2.54
  19  -3   2   11.66    4.72
  19   3  -2   12.31    4.49
  19  -3  -2    3.02    2.89
 -19   3  -2    6.77    3.20
  19   3   2    9.72    4.05
  19  -3  -2   10.08    4.65
  19  -3  -2   10.85    3.36
 -19  -3   2    5.29    2.79
  19   3   2   14.95    5.43
  20  -3   2    2.67    3.16
  20   3  -2    2.88    3.56
  20   3  -2   -1.98    2.12
 -20  -3  -2    6.54    3.16
  20  -3   2    5.70    3.02
 -20   3   2    1.45    2.23
 -20   3  -2    1.46    2.62
 -20  -3   2    1.32    2.32
  20   3   2    4.15    3.57
  20  -3  -2    7.97    3.67
  20   3   2    3.39    2.93
  21  -3   2   17.71    5.76
 -21   3   2   14.89    4.33
 -21  -3  -2   26.15    5.84
  21   3  -2   14.49    5.43
  21   3  -2   19.98    6.83
  21   3   2   21.72    6.43
 -21  -3   2   29.90    6.27
 -21   3  -2   29.13    6.24
  21  -3  -2   18.32    5.76
  21   3   2   18.27    5.43
  22  -3   2    0.85    5.55
 -22   3   2    3.28    3.52
  22   3  -2    3.88    3.66
  22   3   2   18.27    9.95
 -22   3  -2    4.18    3.15
 -22  -3   2   10.20    5.85
   0  -4   2   65.48    4.48
   0   4  -2   59.57    4.44
   0   4   2   62.83    4.93
   0  -4  -2   56.98    4.48
   0   4  -2   59.89    4.70
   0   4   2   55.23    4.79
   0   4  -2   61.98    4.52
   0  -4  -2   58.77    4.44
   0  -4   2   62.44    4.27
   1  -4   2  216.50   13.55
   1  -4   2  210.22   13.50
  -1   4   2  209.54   14.11
   1   4  -2  205.51   13.57
  -1  -4  -2  209.11   13.58
  -1   4   2  209.46   12.98
   1   4  -2  204.09   13.60
  -1  -4  -2  197.10   13.60
  -1   4   2  217.85   14.13
   1   4  -2  195.71   13.87
  -1   4  -2  212.88   13.70
   1   4   2  186.99   13.95
   1  -4  -2  212.68   13.69
   1  -4  -2  210.74   13.58
  -1  -4   2  204.72   13.60
  -1  -4   2  207.35   13.18
  -1   4  -2  218.13   13.94
   1   4   2  197.83   13.97
   2  -4   2    4.20    0.83
   2   4  -2    4.45    1.25
  -2  -4  -2    3.34    0.86
  -2   4   2    4.55    1.30
   2   4  -2    4.31    0.96
  -2   4   2    4.57    0.63
   2  -4   2    2.66    0.79
   2  -4   2    5.36    1.09
   2   4  -2    4.05    1.03
  -2  -4   2    7.40    1.20
  -2  -4   2    5.18    0.48
   2  -4  -2    4.38    0.90
  -2   4  -2    2.69    0.85
   2  -4  -2    3.53    0.91
   2   4   2    2.84    1.08
   2   4   2    6.09    1.53
  -2   4  -2    7.29    1.42
   3  -4   2  502.53   33.08
   3  -4   2  513.08   32.57
   3   4  -2  513.20   32.95
   3   4  -2  551.67   33.10
  -3   4   2  491.06   33.59
  -3  -4  -2  523.86   32.86
  -3   4   2  512.55   32.50
   3   4  -2  518.52   33.55
   3  -4   2  508.50   33.05
   3   4   2  524.65   33.55
   3   4   2  510.72   33.52
  -3   4  -2  535.77   33.09
  -3   4  -2  522.80   33.40
   3   4   2  527.10   32.98
   3  -4  -2  503.41   32.76
   3  -4  -2  509.60   33.08
  -3  -4   2  514.97   32.90
   4   4  -2    4.54    1.03
   4  -4   2    2.10    0.83
  -4  -4  -2    2.29    0.71
   4   4  -2    1.83    1.04
  -4   4   2    2.47    0.69
  -4  -4  -2    2.24    0.72
   4   4  -2    2.94    0.99
   4  -4   2    2.19    0.53
   4  -4   2    2.70    1.05
   4  -4  -2    2.31    0.84
   4  -4  -2    5.19    1.40
  -4  -4   2    3.11    0.85
   4  -4  -2    2.23    0.69
   4   4   2    1.17    0.97
  -4   4  -2    2.51    0.84
   4   4   2    2.65    0.89
   4   4   2    0.78    0.86
   5  -4   2  259.76   16.23
  -5  -4  -2  245.36   16.65
  -5  -4  -2  239.93   16.73
   5   4  -2  244.13   16.92
   5   4  -2  247.77   17.14
   5  -4   2  255.26   17.36
   5   4  -2  260.67   17.92
   5   4  -2  262.68   16.06
   5  -4   2  245.94   17.13
  -5   4   2  260.52   16.60
   5   4   2  248.51   17.59
   5   4   2  258.27   17.81
   5   4   2  265.45   16.76
   5  -4  -2  241.97   17.06
  -5   4  -2  256.03   17.10
   5  -4  -2  264.30   16.63
  -5  -4   2  255.08   16.75
   5  -4  -2  274.22   17.64
  -6  -4  -2    4.66    1.18
   6   4  -2    5.13    1.51
  -6  -4  -2    4.22    0.97
   6   4  -2    4.98    1.80
   6   4  -2    4.58    1.24
  -6   4   2    5.48    1.18
   6  -4   2    3.26    1.35
   6  -4   2    4.13    1.27
   6  -4   2    5.60    0.72
   6   4  -2    5.69    0.78
  -6  -4   2    4.76    1.07
   6   4   2    6.00    1.78
   6   4   2    6.42    1.91
   6  -4  -2    4.12    1.25
  -6   4  -2    7.95    1.76
   6   4   2    6.61    1.28
   6  -4  -2    4.23    1.43
   6  -4  -2    5.18    1.07
   7  -4   2   22.93    3.31
   7  -4   2   15.11    3.16
   7   4  -2   21.10    1.78
  -7  -4  -2   18.70    2.29
   7   4  -2   26.29    3.57
   7   4  -2   18.53    3.60
   7  -4   2   18.98    3.29
   7  -4   2   19.57    1.45
  -7   4   2   19.60    2.56
  -7  -4  -2   20.93    2.76
  -7  -4   2   18.96    2.36
   7  -4  -2   18.34    3.12
  -7   4  -2   23.81    3.20
   7   4   2   20.95    3.70
   7  -4  -2   20.84    2.34
   7  -4  -2   22.58    3.19
   7   4   2   24.38    3.81
   7   4   2   19.75    2.46
   8   4  -2    3.21    0.79
   8  -4   2    3.58    1.89
   8   4  -2    6.07    2.44
   8  -4   2    2.55    1.47
   8   4  -2    1.22    1.13
  -8  -4  -2    3.14    1.25
   8  -4   2    4.43    1.56
  -8   4   2    3.96    1.37
  -8  -4  -2    2.45    0.86
   8   4   2    2.91    1.78
  -8   4  -2    3.10    1.35
   8  -4  -2    2.88    0.87
   8  -4  -2    2.26    1.53
   8   4   2    4.75    1.17
  -8  -4   2    5.01    1.15
   8   4   2    7.32    2.13
   8  -4  -2    5.37    1.60
   8  -4  -2    5.57    2.11
   9   4  -2   24.60    2.47
   9  -4   2   18.00    3.12
   9   4  -2   15.58    3.19
   9   4  -2   13.63    3.52
   9  -4   2   18.12    3.74
   9  -4   2   16.09    3.33
  -9   4   2   26.30    3.31
  -9  -4  -2   21.86    2.50
  -9  -4  -2   30.27    3.67
   9   4   2   19.43    2.66
   9  -4  -2   23.54    1.88
  -9   4  -2   25.33    3.59
   9  -4  -2   19.17    3.12
   9  -4  -2   19.96    3.78
   9  -4  -2   15.53    4.00
  -9  -4   2   18.13    2.44
   9   4   2   19.72    4.22
   9   4   2   14.56    3.38
  10  -4   2    2.75    1.36
 -10  -4  -2    1.72    1.35
 -10  -4  -2    1.57    0.88
  10   4  -2    0.35    0.59
  10  -4   2   -0.92    0.82
  10   4  -2    0.94    1.75
  10  -4   2   -1.59    0.70
 -10   4   2    0.52    0.93
  10   4  -2    0.34    1.22
  10   4   2    0.79    1.35
  10   4   2    0.60    0.79
  10   4   2    1.44    1.42
  10  -4  -2   -1.03    0.65
  10  -4  -2    2.23    1.28
  10  -4  -2    2.06    2.03
 -10  -4   2    1.16    0.79
 -10   4  -2    1.27    1.16
 -11   4   2   43.46    4.84
  11   4  -2   41.23    3.46
  11  -4   2   33.30    4.84
  11  -4   2   44.47    6.16
 -11  -4  -2   36.46    3.34
  11   4  -2   41.14    5.50
 -11  -4  -2   36.34    4.71
  11  -4   2   35.72    6.10
  11   4  -2   43.31    6.82
  11   4   2   35.90    6.20
  11   4   2   33.89    4.03
  11   4   2   31.84    5.13
  11  -4  -2   38.48    4.90
 -11   4  -2   32.62    4.75
 -11  -4   2   41.70    5.09
  11  -4  -2   36.39    5.53
 -11  -4   2   35.44    3.69
  11  -4  -2   44.82    6.96
  12  -4   2    4.91    1.89
  12  -4   2   11.58    3.97
  12   4  -2    8.12    2.55
  12   4  -2    9.54    1.81
  12  -4   2    9.40    3.08
 -12  -4  -2    4.78    1.87
 -12   4   2    6.63    1.97
  12   4  -2    7.02    3.10
 -12  -4   2    7.58    2.23
  12   4   2    5.94    2.55
  12  -4  -2    5.78    2.50
  12  -4  -2    8.49    3.37
 -12  -4   2    7.81    1.58
  12  -4  -2    7.13    2.21
  12   4   2    6.59    1.75
 -12   4  -2    7.07    2.26
  12   4   2   10.36    3.62
 -13   4   2   75.10    7.75
  13   4  -2   81.79    9.11
  13  -4   2   73.39    9.85
  13  -4   2   69.40    7.91
 -13  -4  -2   69.17    7.76
  13   4  -2   57.49    9.42
  13  -4   2   75.10    9.25
 -13   4  -2   86.41    8.47
 -13  -4   2   73.36    7.66
  13  -4  -2   64.97    9.81
  13   4   2   76.33    9.17
  13   4   2   68.38    6.07
  13   4   2   69.81    9.79
  13  -4  -2   65.28    7.63
  13  -4  -2   78.48    9.20
  14  -4   2   10.79    4.22
  14   4  -2    9.93    3.26
  14  -4   2   11.25    3.54
  14   4  -2   10.92    3.96
 -14   4   2    5.32    2.17
 -14  -4  -2   12.91    3.00
  14  -4   2    4.88    1.96
  14   4   2    8.05    2.93
  14   4   2   14.62    4.38
  14  -4  -2    7.78    2.44
  14  -4  -2   11.28    3.80
 -14  -4   2    3.63    1.89
  14  -4  -2    7.65    3.42
  14   4   2    1.95    1.22
 -14   4  -2    7.66    2.61
  15   4  -2   90.13   12.31
  15   4  -2   82.84   10.00
  15  -4   2   76.40   10.93
  15  -4   2   84.30   10.94
 -15   4   2   82.27    8.77
  15  -4   2   86.21    9.35
 -15  -4  -2   79.09    8.88
  15  -4  -2   73.04    9.95
  15   4   2   89.87   12.41
  15  -4  -2   89.19    9.31
 -15   4  -2   73.36    8.77
  15  -4  -2   79.29   11.78
  15   4   2   85.13   10.44
 -15  -4   2   86.83    9.12
 -16  -4  -2    5.04    2.42
  16   4  -2    7.68    3.28
 -16   4   2   12.60    3.21
  16  -4   2    8.63    3.47
  16  -4   2    3.72    2.88
  16   4  -2    4.57    3.27
  16  -4   2    7.46    2.63
 -16  -4   2    9.24    2.87
  16  -4  -2    9.65    3.33
  16   4   2    4.90    2.68
 -16   4  -2   10.86    3.29
  16  -4  -2   13.73    5.05
  16  -4  -2    8.66    2.80
  16   4   2    8.19    4.20
  17   4  -2   80.18   12.44
  17  -4   2   84.47   12.58
  17  -4   2   88.34    9.92
 -17   4   2   78.24    9.33
 -17  -4  -2   95.58   10.27
  17  -4   2  100.92   12.23
  17   4  -2   85.25   11.06
  17   4   2   78.56   10.97
 -17  -4   2   76.77    9.33
  17  -4  -2   91.24   11.97
  17  -4  -2   96.15   10.17
  17   4   2  108.11   14.27
 -17   4  -2   90.80   10.20
  18  -4   2    7.36    3.08
  18  -4   2   10.52    4.11
  18   4  -2    7.77    4.18
  18   4  -2   16.37    4.80
 -18  -4  -2   10.84    3.61
 -18   4   2    9.42    3.20
 -18   4  -2    9.73    3.59
  18   4   2    3.25    2.95
  18   4   2    4.38    2.85
  18  -4  -2    8.28    3.07
 -18  -4   2    6.16    2.75
  18  -4  -2    2.68    2.51
 -19  -4  -2   60.05    8.66
  19   4  -2   54.92    9.48
  19  -4   2   55.49    9.54
  19   4  -2   81.65   12.52
 -19   4   2   48.70    7.47
  19  -4   2   59.87    8.34
  19   4   2   55.62   10.15
 -19   4  -2   57.45    8.35
 -19  -4   2   66.77    8.86
  19  -4  -2   74.62   11.29
  19  -4  -2   62.61    8.21
  19   4   2   57.11    9.48
  20  -4   2    1.57    2.66
  20   4  -2    1.08    2.70
  20   4  -2    5.37    4.13
 -20  -4  -2    5.31    3.21
  20  -4   2   11.81    3.85
 -20   4   2    9.20    3.68
  20  -4  -2    3.42    2.50
  20  -4  -2    0.48    2.66
 -20   4  -2    4.29    3.22
  20   4   2    4.58    3.60
 -20  -4   2    7.56    3.46
  20   4   2    3.01    3.74
 -21   4   2   27.56    5.85
  21  -4   2   38.48    7.95
  21  -4   2   29.19    5.92
  21   4  -2   33.36    8.21
  21   4  -2   24.76    6.35
 -21  -4  -2   29.84    6.31
 -21   4  -2   28.69    6.21
  21  -4  -2   31.22    7.42
  21   4   2   17.53    6.02
 -21  -4   2   20.46    5.10
  21   4   2   20.05    5.75
 -22   4   2    3.31    3.27
 -22   4  -2    5.58    3.49
   0  -5  -2   -0.85    0.28
   0  -5   2   -0.14    0.36
   0   5   2    0.01    0.77
   0  -5  -2   -0.75    0.37
   0   5   2    0.12    0.25
   0   5  -2    0.09    0.58
   0   5   2   -0.66    0.56
   0  -5   2   -0.42    0.49
   0   5  -2   -0.21    0.59
   0   5  -2    2.06    0.73
   1   5  -2   -0.28    0.45
   1  -5   2   -0.37    0.33
  -1   5   2    0.32    0.75
  -1   5   2    0.01    0.19
   1  -5   2   -0.08    0.35
   1   5  -2    0.04    0.69
   1   5  -2    0.06    0.52
  -1  -5  -2    0.52    0.52
  -1   5   2    0.70    0.87
  -1  -5  -2   -0.07    0.42
  -1  -5   2    0.30    0.32
  -1  -5   2   -0.17    0.45
   1   5   2   -0.44    0.64
  -1   5  -2   -0.23    0.52
   1   5   2   -0.72    0.62
   1  -5  -2    0.24    0.52
  -1   5  -2   -0.10    0.59
  -1   5  -2    0.42    0.58
   1  -5  -2   -0.42    0.39
   2   5  -2    0.88    0.82
  -2   5   2    0.61    0.35
   2  -5   2   -0.11    0.34
  -2   5   2    0.98    1.03
   2   5  -2    0.70    0.57
   2   5  -2    1.05    0.65
  -2  -5  -2    1.09    0.64
   2  -5   2    1.00    0.59
  -2  -5   2    0.93    0.30
   2   5   2   -0.18    0.75
   2  -5  -2    1.86    0.68
   2  -5  -2    1.38    0.70
  -2  -5   2    0.13    0.47
   2   5   2    1.93    0.96
  -2   5  -2    0.57    0.80
  -2   5  -2    0.18    0.57
  -3  -5  -2    4.05    1.00
   3   5  -2    3.26    0.92
   3   5  -2    5.01    1.28
   3  -5   2    3.31    1.06
   3  -5   2    4.18    0.85
  -3   5   2    1.62    1.09
  -3   5   2    3.61    0.72
   3   5  -2    1.88    1.11
   3  -5   2    3.84    1.09
   3  -5  -2    5.04    0.99
   3   5   2    2.74    0.91
  -3   5  -2    3.87    1.15
  -3  -5   2    2.15    0.79
   3  -5  -2    1.69    0.82
   3   5   2    4.38    1.35
  -3   5  -2    2.81    1.23
   3   5   2    3.00    1.30
  -4  -5  -2    1.58    0.73
  -4   5   2   -0.76    0.71
   4   5  -2    3.34    1.12
   4  -5   2    1.00    0.73
  -4   5   2    0.90    0.56
   4   5  -2    0.29    0.80
   4   5  -2    1.52    0.74
   4  -5   2    0.98    0.84
   4  -5   2    0.43    0.41
   4   5   2    2.22    0.85
  -4   5  -2    3.72    1.43
   4  -5  -2    0.51    0.78
   4   5   2    0.61    0.81
   4  -5  -2    2.07    0.93
  -4  -5   2    0.42    0.61
  -4   5  -2    0.89    0.69
   4   5   2    1.55    1.03
   4  -5  -2    1.19    0.61
   5   5  -2    8.29    1.81
   5  -5   2    7.54    1.07
   5  -5   2    8.96    1.94
  -5   5   2    8.36    1.38
   5   5  -2    8.36    1.59
   5  -5   2    5.79    1.47
   5   5  -2    8.07    2.16
  -5  -5  -2    8.01    1.43
   5  -5  -2    4.64    1.51
   5   5   2   12.18    2.50
   5   5   2    9.53    2.19
  -5  -5   2    7.72    1.43
   5  -5  -2    9.11    1.45
   5   5   2    9.82    1.57
  -5   5  -2   12.44    2.06
   5  -5  -2   11.88    2.00
   6   5  -2    2.27    1.46
   6  -5   2    0.48    0.37
   6   5  -2    0.62    0.67
  -6  -5  -2   -0.11    0.54
   6  -5   2    0.53    0.71
  -6   5   2   -0.15    0.53
   6  -5   2    0.35    0.86
  -6  -5  -2   -0.14    0.51
   6   5  -2   -0.39    0.61
   6  -5  -2    1.13    0.88
   6  -5  -2    0.40    0.46
  -6   5  -2    1.84    1.07
   6   5   2   -0.17    0.98
   6   5   2   -0.64    0.38
  -6  -5   2    0.47    0.57
   6  -5  -2    1.05    0.97
   6   5   2    0.58    1.01
  -7  -5  -2    6.52    1.42
  -7  -5  -2    4.87    1.42
   7  -5   2    6.18    1.96
   7   5  -2    7.46    2.01
   7  -5   2    8.67    1.91
   7   5  -2    7.93    2.58
  -7   5   2    9.05    1.70
   7  -5   2    7.05    0.94
   7   5  -2    6.65    0.87
   7   5   2    7.37    2.17
   7   5   2    6.54    1.32
   7   5   2    7.71    2.44
   7  -5  -2    7.10    1.40
   7  -5  -2    6.92    2.09
  -7   5  -2    7.49    1.88
  -7  -5   2    5.55    1.32
   7  -5  -2    5.97    1.65
   8   5  -2    6.46    2.04
   8   5  -2    5.25    0.91
  -8  -5  -2    5.53    1.57
  -8  -5  -2    5.78    1.32
  -8   5   2   10.85    1.92
   8   5  -2    7.05    2.47
   8  -5   2    6.25    0.73
   8  -5   2    5.37    1.75
   8  -5   2    6.11    2.02
   8   5   2    6.60    2.17
   8   5   2    7.35    1.45
   8   5   2    3.20    1.81
  -8   5  -2    5.07    1.74
  -8  -5   2    6.80    1.40
   8  -5  -2    4.84    1.96
   8  -5  -2    8.38    1.52
   8  -5  -2    5.30    1.69
   9  -5   2   26.29    3.96
   9   5  -2   33.25    4.66
   9   5  -2   16.81    4.23
   9   5  -2   24.28    2.22
  -9   5   2   24.73    3.34
  -9  -5  -2   23.51    2.90
   9  -5   2   25.36    4.29
  -9  -5  -2   20.32    3.29
   9  -5  -2   26.42    4.34
  -9   5  -2   21.02    3.54
   9  -5  -2   35.38    2.60
   9   5   2   24.36    2.94
   9  -5  -2   24.51    3.78
   9   5   2   20.22    3.98
   9   5   2   25.10    4.65
  -9  -5   2   30.80    3.27
 -10  -5  -2   -0.40    0.58
  10   5  -2    0.99    0.59
  10   5  -2   -0.98    0.78
 -10   5   2    0.96    1.03
  10  -5   2   -0.35    1.12
  10   5  -2    0.60    1.50
  10  -5   2   -0.54    0.69
 -10  -5  -2   -0.63    0.77
  10   5   2    0.14    1.42
 -10  -5   2    0.00    0.70
  10  -5  -2   -0.08    0.90
 -10   5  -2   -0.34    0.89
  10   5   2    0.35    0.62
  10   5   2   -0.64    1.01
  10  -5  -2   -0.64    0.92
  11  -5   2    0.38    1.01
  11  -5   2    1.98    1.77
 -11  -5  -2    0.56    1.11
 -11  -5  -2    0.25    0.70
  11   5  -2    0.07    1.57
  11   5  -2    0.10    1.03
 -11   5   2    0.12    0.92
  11   5   2   -0.05    1.35
  11  -5  -2   -1.00    0.58
 -11   5  -2    2.79    1.48
  11  -5  -2   -0.41    1.19
 -11  -5   2   -0.04    0.67
  11   5   2    0.09    0.66
  11   5   2   -0.81    0.98
  12  -5   2    2.85    1.82
 -12  -5  -2    1.45    0.95
 -12   5   2    3.95    1.50
  12   5  -2    0.81    1.25
 -12  -5  -2    0.76    1.19
  12  -5   2    3.44    2.17
  12   5  -2    2.71    2.31
  12   5   2    3.40    2.16
  12   5   2   -0.25    0.70
  12  -5  -2   -0.31    0.90
 -12  -5   2    1.20    1.21
  12   5   2    0.66    1.65
 -12  -5   2    0.40    0.80
  12  -5  -2   -0.51    1.11
 -12   5  -2    0.55    1.42
  13   5  -2    0.68    2.07
  13  -5   2    1.70    1.59
 -13  -5  -2    0.48    1.30
  13  -5   2    1.40    1.94
  13   5  -2    1.13    1.77
 -13   5   2    0.34    1.12
 -13   5  -2    1.76    1.53
  13  -5  -2   -0.33    1.31
  13   5   2   -0.71    1.18
 -13  -5   2    2.65    1.63
  13   5   2   -1.31    1.30
  13  -5  -2    0.23    1.13
  14  -5   2   -0.49    1.53
  14   5  -2   -1.70    1.16
  14   5  -2    1.88    2.43
  14  -5   2   -0.69    1.11
 -14  -5  -2    0.20    1.36
 -14   5   2   -0.37    1.11
 -14  -5   2    0.09    1.40
 -14   5  -2   -0.90    1.30
  14  -5  -2    0.04    1.11
  14   5   2    1.44    2.38
  14  -5  -2    0.49    1.78
  14   5   2   -1.61    0.98
  15  -5   2    0.16    1.42
  15   5  -2    0.90    2.06
  15   5  -2   -0.06    1.46
 -15  -5  -2    1.16    1.38
 -15   5   2    0.08    1.39
  15  -5   2   -0.28    1.49
 -15   5  -2   -1.03    1.36
  15   5   2   -1.68    1.74
  15  -5  -2   -0.91    1.23
  15   5   2    0.05    1.46
 -15  -5   2    2.42    1.78
  15  -5  -2   -1.31    1.40
  16   5  -2   -1.09    1.68
  16   5  -2    1.03    1.64
  16  -5   2    1.73    1.73
 -16   5   2    0.16    1.34
  16  -5   2   -1.04    1.43
 -16  -5  -2   -1.67    0.97
  16   5   2    3.28    2.54
  16  -5  -2    0.01    1.99
 -16  -5   2    1.08    1.56
  16  -5  -2   -0.30    1.23
  16   5   2    1.40    2.04
 -16   5  -2   -1.59    1.11
  17   5  -2   -2.19    1.59
  17  -5   2    0.27    1.74
 -17   5   2   -0.86    1.30
  17  -5   2   -0.37    1.40
 -17  -5  -2    0.31    2.05
  17   5  -2   -1.75    1.63
  17   5   2   -1.07    1.91
  17   5   2   -0.48    1.57
  17  -5  -2    0.26    2.02
 -17  -5   2   -1.83    1.15
 -17   5  -2    2.18    2.07
  17  -5  -2    0.59    1.63
  18   5  -2    0.81    2.56
 -18  -5  -2   -0.64    1.72
  18  -5   2   -0.44    2.23
  18  -5   2   -0.59    1.37
  18   5  -2   -0.11    1.86
 -18   5   2    2.20    2.12
 -18  -5   2    2.58    2.25
  18   5   2    0.83    2.26
  18  -5  -2    1.30    2.00
 -18   5  -2   -1.12    1.66
  18  -5  -2    1.28    2.24
  18   5   2   -2.35    1.76
  19  -5   2    0.66    2.22
  19  -5   2    5.02    2.78
  19   5  -2   -0.04    1.99
 -19   5   2    0.94    2.08
 -19  -5  -2   -1.83    1.57
  19   5  -2    0.83    2.65
  19  -5  -2   -0.75    1.49
 -19   5  -2    4.21    2.85
  19   5   2    9.96    3.90
  19   5   2    0.46    2.72
 -19  -5   2   -1.02    1.68
  19  -5  -2    4.92    3.34
  20  -5   2    2.96    3.10
 -20  -5  -2   -0.24    1.85
 -20   5   2   -0.73    2.03
  20   5  -2    2.43    3.06
  20   5  -2   -0.18    2.69
  20  -5   2   -0.13    1.67
  20  -5  -2   -1.73    2.02
 -20   5  -2    1.62    2.11
  20   5   2    2.14    3.23
  20   5   2    0.15    2.27
 -20  -5   2   -1.59    1.94
  20  -5  -2   -1.43    1.50
 -21  -5  -2    1.56    2.73
 -21   5   2    5.91    3.09
  21   5  -2    1.69    3.20
  21  -5   2    2.58    3.45
  21   5  -2    6.40    3.61
  21  -5   2    2.86    2.62
  21  -5  -2    3.61    2.77
 -21   5  -2    1.39    2.63
  21   5   2    1.34    3.51
  21  -5  -2    2.32    2.96
 -21  -5   2    3.72    2.68
  21   5   2    0.18    2.58
  22  -5   2    0.17    2.37
   0  -6  -2   75.15    5.44
   0  -6   2   69.75    5.12
   0   6   2   71.10    5.99
   0   6  -2   70.99    5.55
   0   6   2   71.01    4.79
   0  -6  -2   76.03    5.50
   0   6  -2   66.57    5.32
   0   6  -2   72.90    5.91
   0   6   2   70.30    6.04
   0  -6   2   77.01    5.45
  -1  -6  -2  173.85   11.45
  -1   6   2  163.68   12.12
   1   6  -2  173.88   11.57
  -1   6   2  167.78   10.70
  -1   6   2  171.88   12.11
  -1  -6  -2  156.86   11.38
   1   6  -2  167.77   11.97
   1  -6   2  174.75   11.34
   1  -6   2  165.98   11.33
   1   6  -2  164.03   11.36
  -1  -6   2  164.34   10.95
  -1   6  -2  165.39   11.91
   1   6   2  169.71   10.89
   1   6   2  168.31   12.11
   1   6   2  161.96   12.02
  -1   6  -2  176.19   11.49
  -1   6  -2  177.42   11.67
  -1  -6   2  160.78   11.40
   1  -6  -2  175.10   11.45
   1  -6  -2  162.71   11.46
   2  -6   2   62.28    5.00
  -2   6   2   64.94    4.39
   2   6  -2   68.60    5.70
   2   6  -2   64.57    5.20
   2   6  -2   68.17    5.05
  -2   6   2   59.70    5.63
  -2  -6  -2   66.74    5.07
  -2   6   2   66.35    5.71
   2  -6   2   67.23    4.90
  -2   6  -2   68.17    5.11
  -2  -6   2   63.81    5.04
  -2   6  -2   63.12    5.53
   2  -6  -2   60.82    4.92
   2  -6  -2   64.74    5.15
   2   6   2   66.10    5.62
  -2  -6   2   65.57    4.42
   2   6   2   68.07    5.72
   3   6  -2  193.12   12.89
  -3   6   2  191.05   12.05
   3  -6   2  180.10   12.31
  -3   6   2  164.99   13.30
  -3  -6  -2  193.81   12.64
   3  -6   2  189.29   12.76
   3   6  -2  176.23   13.28
   3   6  -2  186.11   12.60
   3   6   2  186.83   13.31
  -3  -6   2  192.76   12.66
   3  -6  -2  190.17   12.49
   3   6   2  197.70   12.59
  -3   6  -2  173.67   13.13
   3   6   2  156.19   13.15
  -3   6  -2  188.36   12.71
   3  -6  -2  192.09   12.84
   4   6  -2   15.16    2.14
  -4  -6  -2   17.12    2.22
   4   6  -2   11.80    2.18
   4  -6   2   16.43    2.47
  -4   6   2   15.59    1.82
   4   6  -2   12.42    2.68
   4  -6   2   15.32    1.79
   4  -6   2   12.64    2.28
  -4   6   2   11.19    2.58
  -4   6  -2   10.18    2.34
   4  -6  -2   16.20    2.38
  -4   6  -2   16.28    2.44
   4   6   2   13.63    2.68
   4  -6  -2   12.27    1.79
   4   6   2   11.24    2.50
   4   6   2   14.08    2.07
  -4  -6   2   14.28    2.14
  -5   6   2  130.03    9.13
   5   6  -2  128.20   10.40
   5  -6   2  125.57    9.89
   5  -6   2  141.90    8.98
  -5  -6  -2  131.30    9.36
   5  -6   2  154.06    9.99
  -5   6   2  126.19   10.48
   5   6  -2  127.95    9.76
   5   6  -2  124.04    9.44
   5   6   2  125.25    9.20
   5   6   2  131.59   10.34
  -5   6  -2  126.35    9.56
   5  -6  -2  144.68    9.91
   5  -6  -2  141.12    9.25
  -5   6  -2  137.46   10.44
  -5  -6   2  136.53    9.46
   5   6   2  121.95   10.30
   5  -6  -2  129.37   10.19
  -6   6   2    5.37    1.30
   6  -6   2    3.68    1.54
  -6  -6  -2    2.23    0.99
   6   6  -2    2.43    1.50
   6   6  -2    6.51    1.76
   6   6  -2    2.74    1.05
   6  -6   2    2.88    1.27
   6  -6   2    5.51    0.99
   6   6   2    3.38    1.71
  -6  -6   2    3.22    1.15
  -6   6  -2    4.02    1.36
   6   6   2    3.30    1.49
   6  -6  -2    6.91    1.77
   6   6   2    3.03    0.99
   6  -6  -2    4.59    1.10
   6  -6  -2    3.82    1.54
  -7  -6  -2    1.72    0.88
   7  -6   2    0.91    0.98
  -7  -6  -2    0.30    0.76
   7  -6   2    2.09    1.31
   7   6  -2    2.00    1.03
  -7   6   2    2.14    1.01
   7  -6   2    2.36    0.68
   7   6  -2    3.14    1.48
   7   6  -2    0.36    1.38
   7  -6  -2    1.77    1.26
  -7  -6   2    1.67    0.89
   7  -6  -2    1.70    0.83
   7  -6  -2    2.73    1.34
   7   6   2    1.88    1.41
  -7   6  -2    2.60    1.28
   7   6   2    1.60    1.43
   7   6   2    2.24    0.87
   8  -6   2    7.37    1.99
  -8  -6  -2    6.65    1.42
   8   6  -2    7.44    2.55
   8  -6   2   10.85    2.62
  -8   6   2    4.12    1.40
   8   6  -2    8.26    2.17
   8   6  -2    7.15    0.77
   8  -6   2    5.40    0.93
  -8  -6  -2    4.43    1.46
   8   6   2    8.84    1.51
   8  -6  -2    7.08    1.44
   8   6   2    5.02    2.12
   8  -6  -2    3.55    1.57
   8  -6  -2    3.71    1.79
  -8  -6   2    3.90    1.26
  -8   6  -2    6.47    1.90
   8   6   2    9.28    2.55
   9   6  -2    3.35    2.21
   9  -6   2    3.76    2.06
  -9  -6  -2    3.19    1.09
   9   6  -2    4.43    1.77
   9  -6   2    3.00    1.43
  -9  -6  -2    3.00    1.33
  -9   6   2    0.53    1.00
  -9  -6   2    2.28    1.12
   9   6   2    1.48    0.75
   9  -6  -2    1.82    1.68
  -9   6  -2    1.23    1.29
   9   6   2    3.47    2.18
   9  -6  -2    2.45    1.42
   9  -6  -2    3.26    1.00
   9   6   2    3.06    1.66
  10   6  -2    0.77    1.15
  10   6  -2   -0.37    1.33
 -10  -6  -2    2.59    1.20
  10  -6   2    0.90    1.39
  10  -6   2   -0.35    1.02
 -10  -6  -2    0.84    0.82
 -10   6   2    2.59    1.38
  10   6   2    1.02    0.73
 -10  -6   2    0.41    0.78
  10  -6  -2    2.25    1.59
  10   6   2    1.03    1.53
 -10   6  -2    2.92    1.65
  10  -6  -2    1.51    1.25
  10   6   2    3.08    1.66
  11   6  -2   14.33    3.93
 -11  -6  -2    7.44    2.16
 -11   6   2    9.09    2.31
  11   6  -2    6.86    2.38
 -11  -6  -2   10.69    1.97
  11  -6   2    9.96    3.11
  11  -6   2   11.67    2.99
  11  -6  -2    6.06    2.13
  11  -6  -2    6.09    2.53
  11   6   2    9.96    3.52
 -11   6  -2    6.74    2.28
  11   6   2   13.01    3.51
  11   6   2   11.33    1.94
 -11  -6   2    7.26    1.73
  12   6  -2    3.37    2.81
 -12  -6  -2    6.87    1.63
  12  -6   2   11.23    3.38
  12   6  -2    7.00    2.52
 -12  -6  -2    4.43    1.94
 -12   6   2    5.49    1.95
  12  -6   2    9.62    2.51
  12   6   2    5.81    2.45
  12  -6  -2    9.77    2.67
 -12  -6   2   10.32    1.89
 -12  -6   2    8.00    2.40
  12   6   2    3.69    2.46
 -12   6  -2    7.79    2.39
  12  -6  -2    6.71    2.77
  13   6  -2   18.99    5.17
 -13   6   2   23.77    3.91
  13   6  -2   26.12    4.90
  13  -6   2   17.55    3.87
 -13  -6  -2   17.44    3.55
  13  -6   2   26.43    5.37
 -13   6  -2   33.09    4.94
 -13  -6   2   25.67    4.25
  13  -6  -2   19.26    3.98
 -13  -6   2   23.42    3.08
  13   6   2   17.99    4.38
  13   6   2   18.64    5.13
  13  -6  -2   23.22    5.02
  14  -6   2   11.33    3.98
 -14  -6  -2    7.97    2.50
  14  -6   2   11.69    3.10
 -14   6   2    3.63    1.88
  14   6  -2    5.27    3.04
  14   6  -2    9.06    3.20
  14  -6  -2   15.60    4.10
  14   6   2    7.94    3.53
  14  -6  -2    4.51    2.28
 -14  -6   2    9.72    2.75
 -14   6  -2    6.35    2.67
  14   6   2    5.98    2.81
  15  -6   2   40.82    5.95
 -15  -6  -2   32.09    5.33
  15   6  -2   31.68    5.96
 -15   6   2   42.74    5.87
  15  -6   2   39.48    7.19
  15   6  -2   41.04    8.38
  15  -6  -2   39.25    6.06
 -15   6  -2   36.79    5.99
 -15  -6   2   40.34    6.03
  15   6   2   35.68    7.32
  15   6   2   36.87    6.92
  15  -6  -2   43.26    7.39
  16  -6   2    2.60    1.91
 -16   6   2    9.09    3.09
  16   6  -2    2.51    2.75
  16   6  -2    5.56    2.74
  16  -6   2    4.20    2.87
 -16  -6  -2    5.14    2.56
 -16   6  -2    9.32    3.17
  16   6   2    1.38    2.03
  16  -6  -2    5.38    2.61
  16   6   2    6.12    3.48
 -16  -6   2    5.62    2.52
  16  -6  -2    4.69    2.86
  17  -6   2   66.02   10.23
  17  -6   2   75.13    9.20
  17   6  -2   76.34    9.99
  17   6  -2   69.81   11.29
 -17   6   2   79.79    8.87
 -17  -6  -2   66.38    8.67
  17  -6  -2   66.20    8.72
 -17  -6   2   63.88    8.24
 -17   6  -2   54.01    7.92
  17   6   2   67.09   11.07
  17   6   2   67.06    9.79
  17  -6  -2   55.68    9.30
  18   6  -2    3.55    3.56
  18  -6   2   -0.65    1.95
  18   6  -2    9.26    3.78
 -18  -6  -2    1.27    2.05
 -18   6   2    8.82    3.10
  18  -6   2    7.05    3.13
  18  -6  -2    6.50    3.48
 -18  -6   2    3.20    2.27
  18   6   2    1.88    3.03
  18  -6  -2    6.63    3.12
  18   6   2    1.03    2.31
 -18   6  -2    3.29    2.53
  19  -6   2   52.58    7.87
  19   6  -2   27.86    8.34
 -19   6   2   42.43    7.03
  19   6  -2   39.74    7.74
  19  -6   2   38.65    8.05
 -19  -6  -2   49.97    7.81
  19   6   2   32.49    8.33
  19  -6  -2   40.88    6.87
 -19   6  -2   41.76    6.89
 -19  -6   2   43.83    7.09
  19  -6  -2   41.57    8.51
  19   6   2   39.46    7.81
  20  -6   2    2.66    2.42
  20  -6   2    4.19    3.39
  20   6  -2    1.66    2.49
  20   6  -2    3.53    3.28
 -20  -6  -2    0.33    1.67
 -20   6   2    2.70    2.50
 -20   6  -2    1.46    2.37
  20  -6  -2    0.71    2.97
 -20  -6   2   -1.13    1.79
  20  -6  -2   -1.03    1.72
  20   6   2    1.23    2.61
  20   6   2    3.42    3.61
  21  -6   2   12.76    4.19
  21  -6   2   14.00    5.17
  21   6  -2   10.27    4.37
 -21  -6  -2   22.35    5.37
  21   6  -2    8.06    4.72
 -21   6  -2   13.88    4.45
  21   6   2   12.24    5.71
  21  -6  -2   19.56    4.75
  21   6   2   14.28    4.89
 -21  -6   2   16.98    4.79
  21  -6  -2   17.48    5.81
   0   7  -2    0.53    0.79
   0   7   2   -0.09    0.82
   0  -7  -2   -0.52    0.39
   0  -7   2   -0.22    0.34
   0   7  -2   -0.71    0.39
   0   7   2    0.22    0.28
   0   7   2    0.26    0.93
   0  -7  -2   -0.05    0.44
   0  -7   2    0.49    0.63
   0   7  -2   -0.36    0.65
   1  -7   2   29.87    2.66
  -1   7   2   33.04    4.30
   1   7  -2   31.64    3.18
  -1   7   2   27.34    2.07
  -1  -7  -2   24.77    2.99
  -1  -7  -2   33.40    3.38
  -1   7   2   32.12    4.24
   1   7  -2   24.18    3.69
   1  -7   2   26.31    2.99
   1   7  -2   26.06    3.25
  -1  -7   2   28.95    3.11
  -1   7  -2   27.41    3.05
   1   7   2   25.41    3.82
   1  -7  -2   25.65    3.05
   1   7   2   19.53    3.35
  -1   7  -2   29.73    3.40
  -1   7  -2   28.89    3.95
   1   7   2   26.36    2.20
  -1  -7   2   26.65    2.31
   1  -7  -2   30.24    3.31
  -2  -7  -2   10.46    1.81
   2  -7   2    8.51    1.52
  -2   7   2   11.76    1.20
   2   7  -2    9.06    2.20
  -2  -7  -2   11.31    1.92
  -2   7   2   11.64    2.48
   2   7  -2   10.52    1.74
  -2   7   2   14.15    2.82
   2   7  -2   10.42    1.93
   2  -7   2    7.00    1.50
  -2  -7   2    8.27    1.64
   2  -7  -2    8.55    1.68
  -2  -7   2    8.56    1.16
  -2   7  -2   13.48    2.32
  -2   7  -2   15.52    2.18
  -2   7  -2   13.27    2.51
   2   7   2    9.35    2.23
   2  -7  -2    7.57    1.52
   2   7   2   12.06    2.48
  -3  -7  -2   85.53    6.78
   3   7  -2   82.07    6.69
   3   7  -2   88.91    7.09
   3   7  -2  103.97    7.83
  -3   7   2   91.07    6.18
  -3   7   2   89.60    7.69
   3  -7   2   94.76    6.99
   3  -7   2   91.13    6.61
   3   7   2   93.43    7.74
   3  -7  -2   97.94    7.09
  -3   7  -2   88.54    7.48
   3   7   2   91.79    7.54
  -3   7  -2   87.78    6.85
   3  -7  -2   87.39    6.67
  -3  -7   2   96.00    6.94
   4   7  -2   31.81    3.58
  -4   7   2   33.68    4.75
   4   7  -2   33.51    4.68
   4  -7   2   29.15    3.23
  -4  -7  -2   36.76    3.76
   4   7  -2   36.51    4.14
  -4   7   2   28.74    2.73
   4  -7   2   34.92    3.94
  -4   7  -2   33.35    3.82
   4  -7  -2   39.02    4.13
  -4  -7   2   41.16    3.45
   4   7   2   34.84    4.62
  -4   7  -2   36.01    4.70
   4  -7  -2   32.16    3.45
   4   7   2   36.10    3.21
   4   7   2   29.80    4.34
   5  -7   2  186.63   13.97
   5   7  -2  185.27   14.49
   5   7  -2  188.80   13.82
  -5   7   2  194.20   13.04
  -5  -7  -2  195.16   13.44
   5   7  -2  210.29   13.59
   5  -7   2  189.12   12.97
  -5   7   2  194.89   14.72
   5  -7   2  201.88   13.87
   5   7   2  188.89   14.52
  -5   7  -2  197.95   13.64
  -5  -7   2  206.91   13.55
   5  -7  -2  191.82   13.20
   5   7   2  206.46   13.24
   5   7   2  192.68   14.38
   5  -7  -2  182.19   13.75
  -5   7  -2  200.59   14.48
   6   7  -2   49.83    6.14
  -6  -7  -2   35.11    4.03
  -6   7   2   47.45    5.99
   6  -7   2   39.71    5.10
   6  -7   2   38.89    4.68
   6   7  -2   48.80    4.80
   6   7  -2   42.65    4.99
   6  -7   2   41.50    3.33
  -6   7   2   37.34    3.53
  -6  -7   2   38.50    4.14
   6   7   2   31.76    5.08
   6   7   2   54.84    6.05
   6  -7  -2   37.42    3.50
  -6   7  -2   50.49    5.04
   6   7   2   42.29    3.49
   6  -7  -2   41.40    4.73
  -6   7  -2   39.79    5.43
  -7   7   2  294.89   21.55
   7  -7   2  307.70   20.88
  -7  -7  -2  302.99   19.72
   7   7  -2  293.99   21.46
   7   7  -2  287.00   20.34
   7   7  -2  300.03   19.95
  -7  -7  -2  280.96   19.61
   7  -7   2  267.42   20.18
  -7   7   2  299.44   19.63
   7  -7   2  295.04   19.03
  -7   7  -2  306.82   20.11
   7   7   2  278.64   20.77
   7   7   2  292.55   19.17
   7  -7  -2  303.29   21.01
   7   7   2  279.18   21.19
   7  -7  -2  311.39   19.46
   7  -7  -2  302.44   20.39
  -7   7  -2  280.42   21.06
  -7  -7   2  290.93   19.70
   8  -7   2   40.79    5.70
  -8   7   2   36.91    4.16
  -8  -7  -2   26.31    3.48
   8   7  -2   27.31    5.17
   8  -7   2   31.63    2.57
   8  -7   2   25.52    4.03
  -8  -7  -2   33.70    4.00
   8   7  -2   29.71    4.35
   8   7   2   28.88    5.17
   8   7   2   25.77    4.51
  -8   7  -2   32.85    4.21
   8  -7  -2   27.20    3.23
   8  -7  -2   29.87    4.31
   8  -7  -2   23.64    4.33
   8   7   2   33.47    2.81
  -8  -7   2   24.90    3.44
   9   7  -2  263.03   19.07
  -9  -7  -2  268.23   18.36
  -9  -7  -2  267.52   18.01
   9  -7   2  263.38   19.55
   9  -7   2  238.92   18.76
   9   7  -2  291.45   20.57
  -9   7   2  268.61   18.27
   9  -7  -2  266.64   18.94
   9   7   2  273.72   17.51
   9   7   2  248.18   19.94
   9   7   2  246.47   19.35
  -9  -7   2  270.10   18.11
   9  -7  -2  273.12   17.75
  -9   7  -2  261.77   18.61
   9  -7  -2  278.87   19.77
 -10  -7  -2   22.57    3.11
  10  -7   2   27.91    4.96
  10  -7   2   24.72    3.97
 -10   7   2   19.15    3.25
  10   7  -2   26.38    4.43
  10   7  -2   23.58    5.13
 -10  -7  -2   26.15    3.84
  10   7   2   34.07    6.01
  10   7   2   27.20    4.76
 -10  -7   2   24.83    3.29
  10  -7  -2   23.61    4.73
 -10   7  -2   19.67    3.64
  10  -7  -2   22.49    3.99
 -11   7   2  159.89   11.46
 -11  -7  -2  162.98   10.95
 -11  -7  -2  141.44   11.32
  11   7  -2  151.73   12.25
  11   7  -2  144.70   13.35
  11  -7   2  131.37   12.40
  11  -7   2  133.96   11.75
  11  -7  -2  163.03   12.15
  11   7   2  136.79   13.01
  11   7   2  154.73   12.79
  11  -7  -2  145.28   12.76
 -11  -7   2  144.66   10.82
 -11   7  -2  153.54   11.75
  12   7  -2   33.41    6.34
  12   7  -2   29.56    5.17
 -12  -7  -2   35.36    4.87
  12  -7   2   38.07    6.62
 -12  -7  -2   45.17    4.60
  12  -7   2   33.22    5.37
 -12   7   2   37.71    5.02
 -12   7  -2   34.45    5.27
  12   7   2   24.74    5.19
 -12  -7   2   37.05    4.24
  12  -7  -2   34.80    6.34
  12   7   2   33.87    6.54
  12  -7  -2   37.86    5.75
 -13   7   2   58.00    6.94
  13  -7   2   53.36    8.26
  13  -7   2   65.76    7.96
 -13  -7  -2   58.49    6.98
  13   7  -2   62.43    8.08
  13   7  -2   83.87   11.22
  13  -7  -2   46.25    7.75
 -13  -7   2   67.91    5.62
 -13   7  -2   73.05    7.94
 -13  -7   2   71.43    7.53
  13  -7  -2   66.12    7.99
  13   7   2   70.85    9.21
  13   7   2   58.86    9.44
 -14  -7  -2    4.25    1.98
  14   7  -2   10.53    4.38
  14  -7   2   13.38    4.27
  14   7  -2   10.52    3.29
 -14   7   2    6.79    2.59
  14  -7   2   10.44    3.10
  14  -7  -2    4.89    2.69
  14   7   2    4.59    2.72
 -14   7  -2   14.05    3.59
 -14  -7   2    3.29    1.92
  14   7   2    3.19    2.74
  14  -7  -2   11.47    3.18
  15  -7   2   31.75    6.41
 -15   7   2   27.89    4.89
  15  -7   2   22.17    4.60
 -15  -7  -2   25.54    4.64
  15   7  -2   21.22    6.05
  15   7  -2   26.96    5.38
  15   7   2   31.47    6.15
 -15   7  -2   19.92    4.27
  15  -7  -2   23.97    4.86
  15   7   2   17.33    5.32
  15  -7  -2   32.97    6.68
 -15  -7   2   33.36    5.26
 -16  -7  -2    1.70    1.72
  16   7  -2    0.32    1.71
  16   7  -2    6.78    3.93
 -16   7   2    0.83    2.00
  16  -7   2    0.24    2.01
  16  -7   2   -0.15    1.49
  16   7   2    0.62    2.03
  16  -7  -2    0.70    1.83
 -16   7  -2   -1.73    1.11
 -16  -7   2    0.66    1.65
  16  -7  -2   -1.60    1.83
  16   7   2   -0.27    2.19
  17  -7   2    5.22    2.79
  17   7  -2   -2.01    1.59
 -17  -7  -2    1.89    1.91
 -17   7   2    1.84    2.30
  17   7  -2    0.59    2.07
  17  -7   2    2.00    2.73
  17   7   2    2.72    2.74
  17  -7  -2    3.60    3.01
  17  -7  -2    3.49    2.23
  17   7   2    1.69    2.73
 -17  -7   2    0.20    1.58
 -17   7  -2    0.76    1.95
 -18  -7  -2   -0.72    1.48
 -18   7   2    3.04    2.32
  18   7  -2    0.88    2.21
  18  -7   2   -0.14    2.19
  18  -7   2    0.17    1.66
  18   7  -2    2.01    3.12
  18  -7  -2    1.22    2.37
  18   7   2    0.39    2.38
  18   7   2    0.97    2.16
 -18  -7   2   -2.01    1.16
 -18   7  -2    2.91    2.49
  18  -7  -2   -0.40    1.44
  19   7  -2   11.54    4.42
  19  -7   2    5.40    3.60
  19   7  -2   10.08    5.08
 -19  -7  -2    3.26    2.21
  19  -7   2   12.10    4.10
  19   7   2    9.49    4.71
 -19   7  -2    7.49    3.39
  19  -7  -2    5.47    3.56
 -19  -7   2    6.29    2.90
  19   7   2    7.63    3.72
  19  -7  -2    5.97    2.95
  20  -7   2   -2.20    2.74
  20  -7   2   -0.72    1.86
  20   7  -2   -0.87    2.52
  20   7  -2    1.75    2.48
 -20  -7  -2    0.54    2.36
  20  -7  -2    0.15    2.36
 -20   7  -2   -1.34    1.97
 -20  -7   2    1.70    2.29
  20  -7  -2    0.09    1.85
  20   7   2    2.97    3.38
  20   7   2    0.72    2.36
  21  -7   2   21.72    5.49
  21   7  -2   19.64    5.97
 -21  -7  -2   25.33    5.87
  21  -7   2   20.28    6.82
  21   7  -2   32.83    9.46
  21   7   2   19.46    6.76
  21   7   2   23.45    6.71
 -21   7  -2   27.32    5.75
 -21  -7   2   15.87    4.59
  21  -7  -2   30.80    8.13
  21  -7  -2   23.89    5.25
   0   8  -2    1.86    0.85
   0   8  -2    1.90    1.17
   0  -8   2    2.54    0.83
   0  -8  -2    2.14    0.93
   0   8   2    1.00    1.17
   0   8   2    3.28    0.66
   0   8   2   -0.31    0.81
   0  -8  -2    1.67    0.91
   0  -8   2    3.37    1.13
   0   8  -2    2.38    1.40
   1   8  -2  141.92   10.30
  -1   8   2  128.97   11.07
  -1  -8  -2  152.33   10.58
   1  -8   2  150.86   10.31
  -1   8   2  153.79    9.63
   1   8  -2  143.89   10.68
  -1  -8  -2  145.16   10.42
   1   8  -2  140.38   11.17
  -1   8   2  140.89   11.33
   1  -8   2  151.49   10.45
   1   8   2  156.28   11.37
  -1   8  -2  133.36   11.10
   1   8   2  164.83   11.62
   1  -8  -2  146.00   10.52
  -1   8  -2  157.31   10.91
  -1   8  -2  155.48   10.43
  -1  -8   2  156.04   10.57
  -1  -8   2  153.86    9.99
   1   8   2  137.77    9.74
   1  -8  -2  147.23   10.45
   2   8  -2   19.00    3.51
   2  -8   2   15.59    2.21
   2   8  -2   14.99    2.60
   2  -8   2   14.81    2.26
  -2   8   2   20.05    3.59
  -2  -8  -2   13.39    2.28
  -2   8   2   16.38    1.42
   2   8  -2   17.31    2.37
  -2  -8  -2   23.87    2.72
  -2   8   2   20.34    3.32
  -2   8  -2   14.20    2.82
  -2   8  -2   15.90    2.35
   2  -8  -2   11.57    2.27
  -2  -8   2   19.39    2.69
   2   8   2   21.58    3.41
   2   8   2   12.23    2.74
  -2  -8   2   14.82    1.77
   2  -8  -2   13.58    2.19
  -2   8  -2   15.18    2.71
   3   8  -2   53.03    5.85
  -3   8   2   63.96    4.40
   3   8  -2   59.60    5.01
   3  -8   2   64.70    4.98
  -3   8   2   67.78    7.38
   3   8  -2   65.83    7.08
  -3  -8  -2   60.78    5.15
   3  -8   2   64.68    5.23
  -3   8   2   55.23    6.70
  -3   8  -2   60.57    5.10
  -3  -8   2   51.70    4.99
  -3   8  -2   64.79    6.87
  -3   8  -2   62.80    6.39
   3   8   2   68.43    7.08
   3  -8  -2   62.75    5.03
   3   8   2   65.31    6.76
   3  -8  -2   61.64    5.29
  -3  -8   2   62.48    4.28
  -4   8   2   10.03    1.42
   4  -8   2    8.40    1.88
  -4  -8  -2    7.29    1.72
   4   8  -2    9.99    2.42
   4  -8   2    6.85    1.39
  -4   8   2    3.93    1.98
   4   8  -2    5.64    1.49
   4   8  -2    6.66    2.21
   4   8   2    7.48    2.38
  -4  -8   2    9.77    1.87
   4   8   2    6.54    1.53
   4  -8  -2    7.68    1.91
   4  -8  -2    6.34    1.45
  -4   8  -2    7.40    2.26
   4   8   2    5.73    2.12
  -4   8  -2    7.94    1.82
   5   8  -2   10.23    2.71
   5  -8   2    9.74    2.11
  -5   8   2   13.24    1.85
   5  -8   2    8.81    1.57
   5   8  -2    9.86    2.17
  -5  -8  -2   12.53    2.30
  -5   8   2    8.35    2.83
   5   8  -2   12.50    2.16
   5   8   2    8.24    2.60
  -5   8  -2    9.32    2.08
   5   8   2    6.63    1.54
  -5  -8   2   10.91    2.04
   5   8   2    8.35    2.54
  -5   8  -2   10.85    2.80
   5  -8  -2    8.81    1.70
   5  -8  -2    9.28    2.11
   6   8  -2    9.23    2.21
  -6   8   2    4.87    1.41
  -6  -8  -2   12.13    2.13
   6   8  -2    9.13    1.90
   6  -8   2    4.46    1.61
   6   8  -2    6.38    2.17
  -6   8   2    2.06    1.89
   6  -8   2    6.18    1.30
   6   8   2    8.48    1.53
  -6  -8   2    8.95    2.01
  -6   8  -2    9.35    2.66
   6   8   2    5.55    2.23
   6  -8  -2    5.79    1.41
  -6   8  -2    4.53    1.63
   6  -8  -2    3.74    1.57
   6   8   2    5.94    2.25
  -7   8   2   11.36    3.26
   7   8  -2   14.17    3.73
   7   8  -2   18.46    2.85
  -7  -8  -2    9.81    2.11
   7  -8   2   16.92    3.10
   7   8  -2   12.77    2.80
   7  -8   2   11.72    1.81
   7  -8   2   10.43    2.79
  -7   8   2   14.17    2.33
   7  -8  -2   15.58    2.23
  -7   8  -2   15.23    3.58
   7   8   2   15.15    1.98
   7   8   2   12.48    3.16
   7  -8  -2   10.02    2.39
  -7  -8   2   12.03    2.29
   7   8   2   10.16    2.83
  -7   8  -2   16.35    2.78
  -8  -8  -2    6.56    1.72
   8  -8   2    2.80    1.51
   8   8  -2    6.86    2.55
   8   8  -2    4.99    2.06
  -8  -8  -2    2.77    1.32
   8  -8   2    4.71    2.14
  -8   8   2    7.34    2.85
  -8   8   2    3.03    1.34
   8  -8   2    3.44    0.96
   8  -8  -2    3.55    1.14
  -8  -8   2    3.56    1.35
   8  -8  -2    5.72    2.34
   8   8   2    3.88    1.02
  -8   8  -2    9.49    3.03
   8  -8  -2    5.59    2.01
   8   8   2    5.73    2.13
  -8   8  -2    5.79    1.88
   8   8   2    3.13    1.98
  -9  -8  -2    1.65    1.08
   9   8  -2    0.75    1.55
   9   8  -2    0.53    1.04
  -9  -8  -2    1.86    1.25
   9  -8   2    0.58    1.29
  -9   8   2    0.85    1.70
   9  -8   2    1.27    1.22
  -9   8   2    4.22    1.56
   9  -8  -2    1.39    0.84
   9   8   2    0.75    1.33
   9  -8  -2    2.61    1.85
   9  -8  -2    2.55    1.56
  -9   8  -2    1.28    1.83
   9   8   2    0.94    1.54
  -9  -8   2    0.79    0.96
  -9   8  -2   -0.35    0.88
  10   8  -2   -1.07    0.93
 -10   8   2   -0.75    1.02
 -10  -8  -2    0.87    1.03
  10  -8   2   -0.56    0.83
 -10  -8  -2    0.64    0.71
  10  -8   2   -1.52    1.19
  10   8  -2    0.52    1.81
  10  -8  -2   -1.41    1.22
  10   8   2   -0.96    1.20
 -10   8  -2    0.10    1.20
 -10  -8   2    0.24    0.88
  10  -8  -2    2.81    1.61
  10   8   2   -0.48    1.42
 -10   8  -2    1.12    1.84
  11   8  -2   11.20    3.06
  11  -8   2   12.78    3.87
  11   8  -2    7.77    3.36
 -11  -8  -2   10.98    2.28
  11  -8   2   10.88    2.88
 -11   8   2   11.48    2.73
 -11  -8  -2   10.23    2.51
  11   8   2   16.82    4.08
 -11  -8   2    8.33    2.13
  11  -8  -2    5.96    2.80
  11   8   2    8.22    3.24
  11  -8  -2   10.24    2.85
 -11   8  -2   11.15    2.68
  12  -8   2   -0.61    1.09
  12   8  -2   -0.45    1.00
 -12   8   2    1.06    1.39
 -12  -8  -2    0.11    0.96
  12  -8   2   -0.36    1.34
 -12  -8  -2    1.55    1.31
  12   8  -2    1.62    2.20
  12   8   2    0.99    1.53
  12  -8  -2    0.04    1.04
  12   8   2    1.03    1.75
 -12   8  -2   -1.23    1.05
  12  -8  -2   -1.52    1.48
 -12  -8   2    0.00    0.89
 -13   8   2   37.15    5.36
 -13  -8  -2   34.14    5.24
  13  -8   2   42.79    6.10
  13  -8   2   52.00    8.35
 -13  -8  -2   38.57    4.65
  13   8  -2   39.17    6.14
  13   8  -2   35.30    6.80
  13  -8  -2   47.05    6.35
  13   8   2   26.52    5.55
 -13   8  -2   41.53    5.71
 -13  -8   2   33.83    4.40
 -13  -8   2   36.30    5.18
  13   8   2   37.71    7.44
  13  -8  -2   38.53    6.53
  14  -8   2    1.87    2.55
 -14   8   2    3.61    1.99
  14   8  -2    0.25    1.45
  14   8  -2    0.28    1.79
 -14  -8  -2    0.01    1.29
  14  -8   2   -1.26    1.16
  14   8   2    1.52    2.01
 -14  -8   2    1.93    1.92
  14  -8  -2    1.18    1.66
  14  -8  -2   -1.79    1.16
 -14   8  -2    0.06    1.24
  14   8   2   -1.17    1.52
  15  -8   2   31.12    5.79
  15  -8   2   48.18    8.35
  15   8  -2   27.54    6.68
 -15   8   2   37.73    5.60
  15   8  -2   33.84    6.19
 -15  -8  -2   29.64    5.23
 -15  -8   2   21.41    4.68
 -15   8  -2   26.88    5.03
  15   8   2   38.56    6.75
  15  -8  -2   22.83    4.94
  15  -8  -2   38.63    6.94
  15   8   2   45.07    8.30
  16  -8   2   12.10    3.71
  16   8  -2    8.67    3.94
 -16  -8  -2    4.44    2.66
  16   8  -2    3.50    2.60
  16  -8   2   11.85    4.29
 -16   8   2    4.96    2.63
  16  -8  -2    7.13    2.94
 -16  -8   2    7.31    2.85
  16   8   2    3.16    2.86
 -16   8  -2    6.72    2.94
  16  -8  -2    6.40    3.29
  16   8   2    4.36    3.28
  17   8  -2   23.08    6.53
 -17  -8  -2   18.69    4.42
  17   8  -2   23.95    5.63
  17  -8   2   25.91    6.65
  17  -8   2   14.93    4.14
 -17  -8   2   16.03    4.10
  17  -8  -2   26.51    6.32
  17   8   2   21.61    5.94
  17  -8  -2   19.70    4.68
  17   8   2   10.60    4.22
 -17   8  -2   18.48    4.61
  18  -8   2   11.66    4.63
 -18  -8  -2    2.83    2.40
  18   8  -2   12.62    5.65
  18  -8   2    7.02    3.21
  18   8  -2    6.86    3.32
  18   8   2   10.85    4.32
  18  -8  -2   10.81    3.46
  18   8   2    4.16    3.52
 -18   8  -2    8.20    3.48
 -18  -8   2    4.15    2.59
  18  -8  -2    8.48    4.20
  19   8  -2    2.34    2.93
  19   8  -2    6.07    3.34
 -19  -8  -2    7.47    3.30
  19  -8   2    9.22    4.73
  19  -8   2   10.60    3.79
 -19  -8   2   11.81    3.81
  19   8   2    1.10    2.47
 -19   8  -2    9.29    3.49
  19  -8  -2    7.11    4.04
  19  -8  -2   10.21    3.71
  19   8   2    5.70    3.82
  20   8  -2   -0.10    3.26
  20  -8   2    3.41    3.46
 -20  -8  -2    3.75    2.72
  20  -8   2    4.77    2.99
  20   8  -2    3.92    2.94
  20   8   2    1.64    3.19
 -20   8  -2    3.12    3.03
  20  -8  -2    3.76    2.82
 -20  -8   2    1.66    2.21
  20   8   2    3.67    3.63
  20  -8  -2    4.61    3.66
  21   8  -2    7.70    6.20
  21  -8   2    7.13    3.99
 -21   8  -2   16.43    6.73
  21  -8  -2    9.10    3.88
   0   9   2   -0.04    0.36
   0  -9  -2   -0.10    0.63
   0   9  -2    0.40    1.20
   0  -9  -2   -0.29    0.64
   0  -9   2    0.07    0.69
   0   9  -2    0.34    0.97
   0   9   2   -0.81    0.84
   0   9  -2   -0.92    0.46
   0   9   2   -1.50    0.90
   0  -9   2    0.27    0.60
  -1  -9  -2    1.50    0.98
   1   9  -2    2.84    1.31
   1   9  -2    0.45    0.78
  -1   9   2    0.43    1.27
   1   9  -2    0.80    1.24
  -1   9   2    2.17    0.57
  -1   9   2    1.34    1.56
   1  -9   2    0.62    0.74
   1  -9   2    0.47    0.77
  -1  -9  -2    1.02    0.89
  -1   9  -2    0.97    1.32
  -1   9  -2    2.89    1.46
   1   9   2    0.29    1.07
  -1   9  -2    3.11    1.09
   1   9   2    2.53    1.60
   1   9   2    1.59    0.61
  -1  -9   2    0.67    0.85
   1  -9  -2    0.78    0.82
  -1  -9   2    1.12    0.66
   1  -9  -2    1.09    0.90
  -2   9   2    0.84    0.45
   2   9  -2   -0.20    0.96
   2   9  -2    0.01    1.07
  -2   9   2   -0.02    1.10
  -2  -9  -2    0.83    0.83
   2   9  -2    0.38    0.63
   2  -9   2    0.18    0.68
  -2  -9  -2    1.48    0.96
   2  -9   2    0.50    0.79
  -2   9   2    2.82    1.73
  -2   9  -2    0.18    0.64
  -2  -9   2    0.76    0.58
   2  -9  -2    0.69    0.79
  -2   9  -2   -0.66    1.01
   2   9   2    2.45    1.45
   2   9   2    1.03    1.38
  -2  -9   2    1.15    0.87
  -2   9  -2    0.43    1.33
   2  -9  -2   -0.55    0.49
   3  -9   2    7.72    1.73
   3   9  -2    9.53    2.63
  -3   9   2   10.25    2.78
  -3   9   2   13.98    1.55
  -3   9   2   16.90    3.53
   3  -9   2   12.05    2.17
   3   9  -2   11.36    2.10
  -3  -9  -2   14.67    2.54
   3   9  -2   10.06    2.33
   3  -9  -2   11.47    2.32
  -3   9  -2   14.15    2.82
   3   9   2   11.86    2.82
  -3  -9   2   13.50    1.56
   3   9   2   16.97    3.25
  -3   9  -2    5.56    2.26
  -3   9  -2   13.70    2.25
   3  -9  -2   14.46    2.23
  -3  -9   2   13.74    2.42
  -4   9   2    2.37    1.64
   4  -9   2    4.04    1.43
   4   9  -2    6.93    1.57
   4   9  -2    4.18    1.89
  -4   9   2    3.87    1.92
   4   9  -2    7.47    2.03
   4  -9   2    3.27    1.23
  -4  -9  -2    4.99    1.47
  -4   9   2    6.33    1.16
   4  -9  -2    6.51    1.81
  -4   9  -2    3.84    1.40
   4   9   2    4.78    1.83
  -4   9  -2    7.42    2.37
   4  -9  -2    6.30    1.60
  -4  -9   2    4.84    1.53
   4   9   2    5.31    1.45
   4   9   2    7.33    2.33
   5  -9   2   19.11    3.12
  -5   9   2   20.60    2.44
   5   9  -2   16.00    2.62
   5   9  -2   20.78    3.32
  -5  -9  -2   18.42    2.85
   5  -9   2   17.38    2.40
   5   9  -2   16.54    3.69
  -5   9   2   17.03    3.70
   5  -9  -2   21.99    3.29
   5   9   2   17.21    3.56
  -5   9  -2   16.97    2.79
  -5   9  -2   19.40    3.78
   5   9   2   14.96    3.73
   5   9   2   19.33    2.59
   5  -9  -2   17.53    2.59
  -5  -9   2   20.50    3.01
   6   9  -2    3.64    1.68
  -6  -9  -2    8.47    2.09
  -6   9   2    2.98    2.44
   6   9  -2    5.73    1.64
   6   9  -2    7.82    2.73
   6  -9   2    7.72    1.55
   6  -9   2    4.41    1.66
  -6   9   2    7.01    1.54
   6  -9  -2    5.51    1.91
   6   9   2    5.49    2.37
   6   9   2    6.16    1.37
   6   9   2    5.09    2.30
  -6   9  -2    5.55    2.35
  -6   9  -2    6.78    1.97
  -6  -9   2    5.07    1.61
   6  -9  -2    8.10    1.76
   7   9  -2   42.71    5.43
  -7   9   2   35.07    6.13
   7  -9   2   43.02    3.74
  -7  -9  -2   40.54    4.81
   7   9  -2   51.15    5.25
   7  -9   2   43.04    5.35
  -7   9   2   47.26    4.06
   7   9  -2   43.69    6.39
  -7   9  -2   40.82    5.02
   7   9   2   41.72    5.99
   7   9   2   54.48    7.10
  -7   9  -2   36.43    5.89
   7   9   2   44.93    3.72
   7  -9  -2   39.56    4.36
  -7  -9   2   52.31    5.27
   7  -9  -2   32.54    4.93
  -8   9   2    1.64    1.08
  -8  -9  -2    0.60    0.89
   8  -9   2    0.95    0.70
  -8   9   2    2.37    1.88
  -8  -9  -2    0.54    0.83
   8  -9   2    2.47    1.68
   8   9  -2    0.76    1.28
   8   9  -2    6.72    2.56
   8  -9   2    1.96    1.32
  -8  -9   2    1.47    1.12
  -8   9  -2    1.80    1.20
   8   9   2   -1.27    0.93
   8  -9  -2    0.04    0.68
   8  -9  -2    2.00    1.33
   8   9   2   -0.80    1.01
  -8   9  -2    0.41    1.42
   9  -9   2   18.44    4.29
  -9  -9  -2   20.49    3.41
  -9  -9  -2   26.60    3.65
   9  -9   2   29.70    4.67
   9   9  -2   27.10    4.54
   9   9  -2   25.23    5.33
  -9   9   2   24.82    5.41
  -9   9   2   24.33    3.59
   9   9   2   27.21    5.50
  -9   9  -2   32.74    4.51
   9   9   2   28.74    4.95
  -9   9  -2   20.69    4.90
  -9  -9   2   27.22    3.76
   9  -9  -2   34.41    4.91
   9  -9  -2   25.15    3.40
 -10   9   2    3.05    2.51
  10   9  -2    4.87    2.10
 -10  -9  -2    3.35    1.52
  10  -9   2    4.40    2.43
 -10  -9  -2    3.51    1.40
 -10   9   2    6.18    1.95
  10  -9   2    3.58    1.98
  10   9  -2    4.77    2.57
 -10  -9   2   -0.43    0.93
  10  -9  -2    0.58    1.39
 -10   9  -2    3.10    1.62
 -10   9  -2    2.20    2.40
  10   9   2    7.42    2.74
  10  -9  -2    5.36    2.57
  10   9   2    6.94    2.97
 -11  -9  -2   21.33    3.23
  11  -9   2   14.58    3.43
 -11   9   2   16.12    4.96
  11   9  -2   12.92    3.34
  11   9  -2    8.75    3.59
  11  -9   2   17.41    4.62
 -11  -9  -2   19.85    3.38
 -11   9   2   14.11    3.01
 -11   9  -2   13.61    3.07
  11   9   2   11.45    3.49
  11  -9  -2   16.49    3.92
 -11   9  -2    5.31    3.13
  11  -9  -2   20.92    4.76
 -11  -9   2   14.18    2.65
  11   9   2   10.14    3.98
 -12   9   2    1.47    1.48
 -12   9   2    8.33    3.87
 -12  -9  -2    2.98    1.52
  12  -9   2    0.70    1.57
  12   9  -2    3.16    2.14
  12   9  -2   -0.83    1.71
 -12  -9  -2    3.44    1.85
  12  -9   2    0.52    1.32
  12   9   2    2.64    2.22
  12   9   2    0.93    1.75
 -12   9  -2    4.96    2.13
 -12  -9   2    1.89    1.41
 -12   9  -2    2.60    2.77
  12  -9  -2    3.18    2.27
  12  -9  -2    0.56    1.29
 -13  -9  -2    3.41    1.58
 -13   9   2    5.44    2.19
  13   9  -2    6.10    2.55
 -13  -9  -2    8.68    2.72
 -13   9   2    2.41    2.78
  13  -9   2    5.47    2.60
  13   9  -2    4.03    3.02
  13  -9   2    2.59    2.29
 -13   9  -2    7.32    2.53
 -13   9  -2    5.08    3.33
  13  -9  -2    3.14    2.11
  13   9   2    6.78    3.41
  13   9   2    7.56    3.16
  13  -9  -2    3.14    2.51
 -13  -9   2    3.28    1.68
 -13  -9   2    2.80    1.78
 -14  -9  -2   -0.14    1.46
  14   9  -2   -1.36    1.44
  14  -9   2    0.86    1.56
 -14   9   2    4.24    2.81
  14  -9   2    2.06    2.56
  14   9  -2   -0.28    1.37
  14  -9  -2    0.41    1.62
  14   9   2    0.22    1.70
 -14  -9   2    3.66    2.16
  14   9   2   -0.71    1.35
  14  -9  -2   -0.78    1.65
 -14   9  -2    0.43    2.13
 -14   9  -2    1.73    1.89
  15  -9   2    7.59    3.33
  15   9  -2    7.56    3.07
 -15  -9  -2   14.29    3.50
 -15   9   2    1.38    2.57
  15   9  -2   12.04    4.52
  15  -9   2    7.85    3.63
  15   9   2    3.79    3.02
 -15  -9   2    2.14    1.97
  15  -9  -2    4.72    3.10
 -15   9  -2   10.61    3.18
  15  -9  -2    8.37    3.11
 -15   9  -2    5.03    3.35
  15   9   2    5.10    2.98
  16  -9   2   -0.30    1.85
  16   9  -2    0.82    1.92
 -16   9   2    4.72    3.51
 -16  -9  -2   -0.43    1.36
  16  -9   2    2.36    2.50
  16   9  -2    1.95    2.85
  16  -9  -2   -0.94    1.32
  16  -9  -2    3.35    3.29
 -16   9  -2    0.53    1.77
 -16  -9   2   -1.35    1.22
 -16   9  -2    2.39    2.76
  16   9   2    4.57    2.77
  16   9   2    3.19    3.22
  17  -9   2    0.27    2.72
  17  -9   2    0.49    1.77
 -17  -9  -2    2.49    2.04
  17   9  -2   -1.26    2.43
 -17   9   2    3.31    2.99
  17   9  -2    2.71    2.26
  17  -9  -2   -0.03    2.34
  17  -9  -2   -1.03    1.43
 -17   9  -2    0.33    2.27
  17   9   2    0.17    2.63
  17   9   2    1.96    2.58
 -17   9  -2    0.49    1.86
 -17  -9   2    0.94    1.88
  18   9  -2    9.47    4.67
  18  -9   2    3.44    3.33
 -18   9   2    3.11    3.21
  18   9  -2    4.04    3.01
 -18  -9  -2    0.30    1.82
  18  -9   2    1.55    2.14
  18  -9  -2   -1.59    1.94
 -18  -9   2    4.84    2.49
  18   9   2   -2.25    2.10
  18   9   2   -1.72    1.53
  18  -9  -2   -2.02    1.27
 -18   9  -2    0.45    2.81
 -18   9  -2   -0.65    1.88
 -19  -9  -2    2.27    2.54
  19  -9   2    3.76    3.06
 -19   9   2    7.69    4.42
  19   9  -2    2.51    3.31
  19  -9   2    4.38    3.92
  19   9  -2    2.91    3.05
 -19   9  -2    5.52    4.27
  19  -9  -2    6.61    4.07
 -19  -9   2   -1.23    1.96
  19  -9  -2   -0.76    2.03
  19   9   2    0.87    3.12
  19   9   2    7.19    3.90
  20  -9   2    1.75    2.67
  20  -9   2    0.83    3.72
  20   9  -2   -2.62    1.63
 -20  -9  -2   -0.24    2.07
  20   9  -2    0.14    3.23
 -20   9   2    1.36    3.39
 -20  -9   2    2.06    2.76
  20  -9  -2   -2.24    2.58
 -20   9  -2   -0.10    2.86
  20  -9  -2    0.68    2.03
  20   9   2   -2.10    2.67
  20   9   2   -0.37    2.62
   0 -10  -2   12.41    2.51
   0  10   2   15.69    3.32
   0 -10  -2   14.26    2.53
   0  10   2   18.22    3.52
   0 -10   2   16.61    2.70
   0 -10   2   19.14    2.48
   0  10  -2   17.41    3.20
   0  10   2   16.88    1.87
   0  10  -2   21.08    2.80
   0  10  -2   18.23    3.74
   1 -10   2  390.42   25.28
   1  10  -2  407.20   25.98
  -1  10   2  372.92   26.54
   1 -10   2  388.07   25.50
   1  10  -2  385.91   25.23
  -1  10   2  381.64   24.40
  -1  10   2  365.04   26.70
   1  10  -2  389.75   26.61
  -1 -10  -2  365.62   25.36
  -1 -10  -2  375.18   25.56
  -1  10  -2  406.71   26.13
   1  10   2  382.05   24.59
  -1 -10   2  384.94   25.59
  -1  10  -2  391.42   25.26
  -1  10  -2  372.96   26.49
   1 -10  -2  361.85   25.46
   1  10   2  393.75   26.59
   1 -10  -2  388.76   25.54
  -1 -10   2  387.43   24.91
   1  10   2  395.51   26.85
   2  10  -2    5.78    1.54
  -2  10   2   12.01    2.98
  -2  10   2   16.50    3.75
   2  10  -2    9.35    2.73
  -2 -10  -2    9.37    1.89
   2 -10   2    8.94    1.93
   2 -10   2    5.29    1.57
  -2 -10  -2    8.24    1.98
  -2  10   2    8.16    1.18
   2  10  -2   14.56    2.68
  -2  10  -2   13.60    2.79
  -2  10  -2   13.81    2.21
  -2  10  -2   10.66    2.86
   2 -10  -2    8.60    2.03
  -2 -10   2   10.58    1.66
  -2 -10   2    7.26    1.81
   2  10   2   13.23    3.12
   2 -10  -2    8.30    1.90
   2  10   2    9.16    2.72
   3 -10   2  180.97   12.35
   3 -10   2  169.04   12.49
  -3  10   2  185.77   13.77
  -3 -10  -2  173.50   12.61
   3  10  -2  157.98   13.40
   3  10  -2  185.50   13.04
  -3  10   2  175.04   11.39
   3  10  -2  173.37   12.26
  -3  10   2  174.86   13.88
   3 -10  -2  180.84   12.73
   3  10   2  195.89   14.06
  -3 -10   2  163.49   12.54
  -3 -10   2  177.07   11.54
  -3  10  -2  181.09   12.35
  -3  10  -2  157.53   13.28
   3  10   2  172.56   13.45
  -3  10  -2  165.07   13.00
   3 -10  -2  165.94   12.35
  -4 -10  -2    3.38    1.53
   4 -10   2    8.13    2.02
   4  10  -2   10.52    2.56
   4 -10   2    9.43    1.87
   4  10  -2    7.67    1.80
  -4  10   2    9.42    1.36
   4  10  -2    8.71    2.66
  -4  10   2    7.31    2.56
  -4  10   2   11.31    3.17
   4  10   2   12.10    3.28
  -4  10  -2   10.28    2.11
  -4 -10   2    6.21    1.79
   4  10   2    9.94    1.97
  -4  10  -2    6.31    2.24
  -4  10  -2    7.02    2.59
   4 -10  -2    8.16    2.09
   4  10   2    7.40    2.52
   4 -10  -2    8.05    1.82
   5  10  -2   45.55    6.39
  -5  10   2   46.06    6.62
  -5  10   2   47.06    3.71
   5  10  -2   40.83    4.70
  -5 -10  -2   37.23    4.70
   5 -10   2   37.26    4.97
   5 -10   2   45.69    4.10
   5  10  -2   40.76    5.34
  -5  10   2   34.97    5.84
   5  10   2   40.73    6.15
  -5 -10   2   45.33    5.10
   5 -10  -2   39.89    4.60
   5  10   2   57.29    4.27
  -5  10  -2   38.31    5.90
  -5  10  -2   54.37    5.39
   5  10   2   49.35    6.39
   5 -10  -2   57.28    5.98
  -6  10   2   13.93    2.09
   6  10  -2   10.30    2.31
  -6  10   2   10.00    2.96
   6 -10   2    9.11    2.41
  -6 -10  -2   10.13    2.26
   6 -10   2   10.00    1.91
   6  10  -2    9.27    2.43
   6  10  -2    5.23    2.35
   6  10   2   13.48    3.23
  -6  10  -2   10.41    3.16
  -6 -10   2    7.72    1.99
   6 -10  -2    8.27    1.88
   6 -10  -2   11.66    2.56
  -6  10  -2    9.43    2.23
   6  10   2    9.96    3.16
   7 -10   2   12.41    2.83
  -7  10   2   12.59    3.70
   7 -10   2   15.65    2.32
   7  10  -2   11.75    2.38
   7  10  -2    9.73    3.23
   7  10  -2   12.61    3.02
  -7  10   2   12.91    2.22
  -7 -10  -2   12.97    2.49
   7 -10  -2   14.94    3.20
   7  10   2    8.94    2.86
  -7  10  -2   15.89    3.77
   7  10   2   17.35    3.98
  -7  10  -2    8.90    2.29
  -7 -10   2   11.48    2.49
   7 -10  -2   15.77    2.47
  -8 -10  -2    0.72    1.05
  -8  10   2    4.49    2.59
   8 -10   2    0.68    0.70
   8 -10   2    1.69    1.36
  -8 -10  -2    1.75    1.22
   8  10  -2    0.72    1.65
  -8  10   2    1.22    1.18
   8  10  -2    1.28    1.28
  -8  10  -2   -0.20    0.99
  -8 -10   2    1.10    1.16
   8 -10  -2    0.58    0.89
   8  10   2    0.23    1.37
   8  10   2    2.60    2.21
  -8  10  -2    1.32    1.76
   8 -10  -2    3.58    1.75
  -9  10   2   -0.66    1.68
   9  10  -2   -0.55    1.18
  -9 -10  -2    3.01    1.42
  -9  10   2   -0.29    1.61
  -9 -10  -2    0.19    1.03
   9  10  -2    1.36    1.60
   9 -10   2    1.73    1.58
   9  10   2    1.85    2.02
  -9  10  -2    0.41    1.09
   9 -10  -2    1.65    1.38
  -9  10  -2   -1.96    1.10
   9  10   2   -0.67    1.01
  -9 -10   2   -0.41    1.03
 -10  10   2    0.22    1.91
  10  10  -2    1.04    1.42
 -10 -10  -2    4.02    1.81
  10  10  -2    0.14    1.51
  10 -10   2    1.53    1.62
 -10 -10  -2    8.17    2.04
  10 -10   2    2.38    2.40
 -10  10  -2    3.32    1.77
  10  10   2    2.74    2.28
  10 -10  -2    6.24    2.34
 -10  10  -2    1.66    2.39
  10  10   2    6.10    2.73
 -10 -10   2    1.50    1.17
  11 -10   2   26.15    4.91
  11  10  -2   27.84    6.12
  11 -10   2   25.97    5.77
 -11 -10  -2   19.79    3.69
 -11 -10  -2   28.00    4.00
 -11  10   2   22.25    5.46
  11  10  -2   23.56    4.73
  11  10   2   26.82    5.18
 -11  10  -2   25.94    4.32
  11 -10  -2   23.32    4.41
 -11 -10   2   16.55    3.23
 -11  10  -2   27.27    5.65
  11  10   2   18.99    4.99
  12  10  -2    7.80    3.68
  12 -10   2    4.12    2.32
  12  10  -2    5.15    2.39
 -12 -10  -2    5.49    1.94
 -12 -10  -2    5.37    2.11
 -12  10   2    6.94    3.64
  12 -10   2    4.88    3.12
 -12 -10   2    2.73    1.48
  12  10   2    5.31    2.71
 -12  10  -2    5.72    2.33
  12  10   2    1.53    2.28
  12 -10  -2    3.87    2.35
 -12  10  -2    2.43    2.70
  13  10  -2   73.85    9.24
  13 -10   2   89.07   10.98
 -13 -10  -2   62.06    7.78
  13  10  -2   66.87   10.50
 -13 -10  -2   77.14    6.87
 -13  10   2   77.04   11.42
  13 -10   2   78.42    9.25
 -13  10  -2   61.78    9.78
  13 -10  -2   75.93    9.11
 -13 -10   2   83.07    6.99
 -13 -10   2   68.17    8.13
 -13  10  -2  100.24    9.57
  13  10   2   69.37    9.48
  13  10   2   88.33   11.60
  14  10  -2    3.20    2.39
  14  10  -2    4.37    3.00
  14 -10   2    0.98    2.49
 -14  10   2    3.98    3.28
 -14 -10  -2    4.34    2.14
  14 -10   2    7.40    2.90
 -14 -10   2    6.70    2.55
  14 -10  -2    5.31    3.55
 -14  10  -2    5.09    3.62
  14  10   2    5.35    3.33
 -14  10  -2    6.61    2.71
  14  10   2   11.54    3.87
  14 -10  -2    3.03    2.07
 -14 -10   2    7.29    2.18
  15 -10   2   87.16   12.30
 -15 -10  -2  110.96    9.72
  15  10  -2  107.56   13.90
 -15  10   2   87.42   12.94
  15 -10   2   95.93   11.20
  15  10  -2  101.97   11.64
 -15 -10   2  114.75   11.31
 -15  10  -2   99.26   13.47
  15 -10  -2   97.22   13.09
  15  10   2   89.77   11.97
 -15  10  -2  127.59   12.01
  15 -10  -2  106.52   11.86
  15  10   2  110.39   14.19
  16  10  -2   11.01    3.64
  16  10  -2    7.45    3.97
  16 -10   2   14.72    4.81
 -16 -10  -2   13.61    3.83
  16 -10   2   10.50    3.45
 -16  10   2   10.57    5.06
  16  10   2   10.62    4.10
  16  10   2   13.01    5.30
 -16  10  -2    6.56    2.96
  16 -10  -2    5.34    2.92
  16 -10  -2   10.52    4.57
 -16 -10   2    8.54    3.37
 -16  10  -2    3.77    3.63
 -17 -10  -2   72.18    9.06
  17  10  -2   67.09   11.34
  17 -10   2   81.94   10.40
  17  10  -2   68.30    9.73
  17 -10   2   96.09   12.67
 -17  10   2   54.88   11.08
  17 -10  -2   57.68    8.86
 -17  10  -2   51.22    9.86
  17  10   2   72.22   11.98
  17 -10  -2   64.44   10.69
 -17 -10   2   60.26    8.44
  17  10   2   80.08   11.34
  18 -10   2   10.53    3.67
 -18 -10  -2   10.52    3.76
  18  10  -2    5.52    3.90
  18  10  -2   21.69    5.34
  18 -10   2   16.95    5.53
 -18  10   2   12.88    5.08
 -18 -10   2   20.12    4.54
  18  10   2    7.06    3.65
  18 -10  -2   14.36    4.49
  18 -10  -2    3.37    3.33
  18  10   2   18.79    6.46
 -18  10  -2   20.52    6.09
  19  10  -2   55.63   10.88
  19 -10   2   33.40    6.98
 -19  10   2   50.02    9.97
  19 -10   2   45.16    9.12
 -19 -10  -2   38.83    6.96
  19  10  -2   53.18    8.66
 -19  10  -2   46.65    9.67
  19  10   2   48.74    8.76
 -19 -10   2   41.38    7.28
  19  10   2   55.16   10.89
  19 -10  -2   48.56    8.07
 -20  10   2    2.14    5.80
  20 -10   2   11.63    5.13
  20 -10   2    6.33    3.47
 -20 -10  -2    8.36    3.75
  20  10  -2    3.57    3.16
  20  10   2    2.47    3.34
 -20  10  -2   -3.15    2.95
 -20 -10   2    7.29    4.16
  20 -10  -2    2.98    2.47
   0  11   2   -0.94    1.18
   0  11  -2    0.04    1.20
   0  11   2    0.35    1.68
   0  11   2   -0.08    0.44
   0  11  -2    0.23    0.75
   0 -11  -2   -0.20    0.68
   0  11  -2    0.63    1.53
   0 -11   2   -0.42    0.77
   0 -11   2   -0.25    0.65
   0 -11  -2   -0.01    0.79
   1  11  -2   14.62    2.36
  -1 -11  -2    7.56    2.04
  -1  11   2   11.61    3.25
  -1  11   2   13.59    1.52
   1 -11   2    9.43    1.98
   1  11  -2    9.84    2.49
  -1 -11  -2   13.71    2.40
   1  11  -2    4.93    2.22
   1 -11   2    8.93    2.06
  -1  11   2    6.27    2.49
  -1  11  -2    8.81    1.94
  -1 -11   2    8.15    2.07
   1 -11  -2    8.74    2.26
   1  11   2    8.34    2.67
   1 -11  -2    8.95    2.11
  -1  11  -2   14.15    3.52
   1  11   2   10.11    1.53
  -1 -11   2   11.33    1.95
  -1  11  -2   10.83    2.65
   1  11   2    4.96    2.47
   2  11  -2    1.47    1.64
  -2  11   2    1.45    0.58
  -2 -11  -2    1.17    1.13
   2  11  -2    0.85    0.85
  -2  11   2    1.03    1.57
  -2 -11  -2    0.61    0.95
   2  11  -2    0.34    1.11
   2 -11   2    0.32    0.84
   2 -11   2   -0.02    0.79
  -2  11   2   -0.20    1.39
  -2  11  -2    2.58    1.71
   2  11   2    0.05    1.36
  -2  11  -2    1.51    1.67
   2 -11  -2    0.54    0.92
  -2  11  -2    1.39    0.98
  -2 -11   2    0.66    0.68
   2  11   2   -0.01    1.51
  -2 -11   2   -1.37    0.69
   2 -11  -2    0.81    1.05
  -3 -11  -2   93.76    7.37
  -3  11   2   78.76    9.12
   3  11  -2   74.78    8.09
   3  11  -2   97.16    9.95
   3 -11   2   85.35    7.01
   3  11  -2   80.34    6.66
   3 -11   2   85.76    6.91
  -3  11   2   82.22    9.15
   3  11   2   91.34    9.93
   3 -11  -2   86.78    7.21
  -3  11  -2   97.88    9.73
  -3 -11   2   82.70    7.15
   3  11   2   80.32    8.99
   3 -11  -2   74.61    6.78
  -3  11  -2   82.12    7.60
  -3  11  -2   91.04    6.83
  -4 -11  -2    0.83    0.99
   4  11  -2    1.13    1.64
  -4  11   2   -0.30    1.46
   4  11  -2    1.57    1.42
  -4  11   2    1.27    1.63
   4  11  -2    0.38    0.75
   4 -11   2   -0.20    0.62
   4 -11   2   -0.81    0.74
  -4 -11   2    2.79    1.43
  -4  11  -2    1.16    1.62
   4  11   2    1.46    1.43
  -4  11  -2    3.05    1.27
   4 -11  -2   -0.99    0.51
   4 -11  -2    0.19    0.98
   4  11   2    0.15    0.81
  -4  11  -2    1.70    1.52
   4  11   2    1.20    1.60
  -5  11   2  105.61   11.84
   5 -11   2  113.01    9.22
   5 -11   2  121.37    8.74
  -5  11   2  112.85   10.21
   5  11  -2  120.82    9.64
   5  11  -2   88.62   10.76
   5  11  -2  113.74    8.81
  -5 -11  -2  106.03    8.99
  -5  11  -2  118.16    9.95
  -5  11  -2  126.27    9.02
   5 -11  -2  111.91    8.76
  -5  11  -2  113.15   10.23
   5 -11  -2  112.07    9.32
  -5 -11   2  112.95    9.10
   5  11   2  124.76   10.32
   5  11   2  114.15   12.16
   6  11  -2    8.95    2.49
   6 -11   2    6.39    1.81
   6 -11   2    7.58    2.19
   6  11  -2   11.05    3.34
  -6  11   2    7.83    3.25
   6  11  -2    7.52    2.04
  -6 -11  -2   13.72    2.63
  -6  11   2    9.24    3.17
   6 -11  -2   10.30    2.55
  -6  11  -2   14.33    2.70
  -6 -11   2    8.32    2.23
   6  11   2    6.55    2.45
  -6  11  -2   14.04    3.82
   6 -11  -2    8.87    1.98
   6  11   2   11.16    3.32
  -7 -11  -2  106.21    8.18
  -7  11   2   76.92   10.29
   7  11  -2  101.95    7.95
   7 -11   2  102.24    8.56
   7  11  -2   84.29   10.21
   7  11  -2   98.01    8.52
   7 -11   2   85.72    7.28
   7  11   2   98.49   11.18
  -7  11  -2   88.87    7.83
   7 -11  -2   95.96    8.50
  -7 -11   2   89.94    7.92
  -7  11  -2   91.22   10.38
   7  11   2  109.36    9.39
   7 -11  -2  100.75    7.68
   8  11  -2    7.46    3.21
   8  11  -2   18.05    3.72
   8 -11   2   19.22    3.73
  -8 -11  -2   16.00    3.09
  -8 -11  -2   17.47    2.97
   8 -11   2   18.34    2.63
  -8  11   2   19.44    4.60
   8 -11  -2   23.00    4.32
  -8  11  -2   15.19    3.00
  -8 -11   2   14.57    3.04
   8 -11  -2   20.91    3.05
   8  11   2   16.90    4.24
   8  11   2   19.64    4.17
  -8  11  -2   14.49    3.93
  -9 -11  -2  112.06    9.05
   9  11  -2  107.56   12.48
   9  11  -2  117.21   10.06
   9 -11   2  115.58   10.03
  -9  11   2  103.40   12.63
  -9 -11  -2  121.12    9.36
   9 -11  -2  120.60   10.17
  -9  11  -2  102.81   12.20
  -9 -11   2  133.55    9.59
   9  11   2  110.66   13.04
   9  11   2  102.85   11.59
  -9  11  -2  102.92    9.35
  10  11  -2   11.70    3.83
 -10  11   2   10.77    4.02
  10  11  -2    7.94    2.57
  10 -11   2    7.53    2.45
 -10 -11  -2    9.47    2.46
 -10 -11  -2    6.34    2.07
 -10 -11   2    8.59    2.34
 -10  11  -2    7.82    2.54
 -10  11  -2   16.14    4.58
  10  11   2   12.67    3.54
  10 -11  -2    8.61    2.74
  10  11   2    5.81    2.87
 -11 -11  -2   75.06    8.46
 -11  11   2   80.07   11.21
  11 -11   2   68.25    8.99
  11  11  -2   92.51   10.07
  11  11  -2  111.91   12.99
 -11 -11  -2   96.35    7.95
 -11 -11   2   85.42    7.69
  11  11   2   98.64   10.79
 -11  11  -2  101.29    8.55
  11  11   2   88.03   11.29
  11 -11  -2   90.18    9.80
 -11  11  -2  101.43   11.81
  12  11  -2    1.54    1.90
 -12 -11  -2    2.50    1.48
  12 -11   2    3.02    1.96
 -12  11   2    8.57    4.09
  12  11  -2    1.00    2.10
 -12 -11  -2    3.20    1.87
 -12 -11   2    1.26    1.50
 -12  11  -2    7.84    2.57
 -12  11  -2   -1.13    1.91
  12  11   2   12.74    4.75
  12 -11  -2    4.54    2.13
  12  11   2    2.16    2.29
  13 -11   2   62.39    8.27
  13  11  -2   41.91    7.01
  13  11  -2   34.43    7.47
 -13 -11  -2   60.03    6.35
 -13 -11  -2   40.42    5.91
 -13  11   2   48.12    8.49
 -13 -11   2   53.11    6.16
  13  11   2   36.30    6.85
 -13 -11   2   47.93    6.35
 -13  11  -2   51.86    8.68
  13 -11  -2   36.86    6.67
 -13  11  -2   54.63    7.02
  13  11   2   65.63    9.96
  14  11  -2    0.62    1.55
 -14 -11  -2    1.02    1.44
  14  11  -2    3.28    3.29
 -14  11   2    0.92    3.07
  14 -11   2    1.88    2.07
  14 -11   2    1.54    2.55
  14 -11  -2    0.66    1.66
 -14 -11   2    2.58    1.98
  14  11   2    1.60    2.24
 -14  11  -2    3.13    3.16
 -14 -11   2    3.66    1.87
  14  11   2    6.17    3.93
  15 -11   2    4.36    2.62
  15 -11   2    0.46    2.57
  15  11  -2    2.27    2.16
 -15 -11  -2   10.04    3.19
 -15  11   2    2.45    3.09
  15  11  -2    5.40    3.26
 -15 -11   2    8.73    3.19
  15  11   2   10.03    3.71
  15 -11  -2    4.12    2.49
  15  11   2   19.99    5.97
 -15  11  -2   15.48    5.11
 -16  11   2    1.93    3.12
  16 -11   2    0.54    2.27
  16  11  -2    1.10    2.54
  16 -11   2   -1.47    2.24
 -16 -11  -2    0.60    2.00
  16  11  -2    0.67    1.89
 -16  11  -2    0.90    2.50
  16  11   2    1.51    2.44
  16  11   2    0.43    2.09
  16 -11  -2   -0.16    1.63
 -16 -11   2    1.01    2.11
 -17 -11  -2    1.72    2.17
  17 -11   2   -4.76    2.02
  17  11  -2    0.09    1.92
  17 -11   2   -0.29    1.88
  17  11  -2    2.38    3.18
 -17  11   2    1.79    3.31
  17  11   2    0.84    2.82
  17  11   2    1.42    2.45
 -17 -11   2    0.34    1.98
  17 -11  -2    1.44    2.17
 -17  11  -2    1.58    2.83
 -18  11   2   -0.89    2.46
  18  11  -2   -1.65    2.08
  18 -11   2   -1.20    1.62
  18  11  -2   -0.81    2.42
 -18 -11  -2    0.36    1.99
  18  11   2   -0.76    2.94
  18 -11  -2    0.95    2.43
  18  11   2    1.18    2.74
 -18  11  -2    1.11    2.81
 -18 -11   2    2.85    2.57
 -19  11   2    6.23    4.27
  19  11  -2    4.35    3.64
  19  11  -2    0.48    2.21
 -19 -11  -2   -0.64    1.60
  19 -11   2    6.36    3.26
 -19 -11   2    1.11    2.40
 -19  11  -2    0.69    3.12
  19 -11  -2    1.14    2.32
  19  11   2    8.46    4.01
  19  11   2    1.90    3.28
   0  12  -2    5.49    2.02
   0  12  -2    4.12    2.06
   0  12  -2    4.04    1.28
   0 -12   2    3.97    1.35
   0 -12   2    1.94    1.14
   0  12   2    4.07    2.10
   0 -12  -2    2.59    1.38
   0 -12  -2    2.39    1.32
   0  12   2    0.72    1.67
   1 -12   2    0.90    0.89
   1  12  -2    0.69    0.83
   1 -12   2   -1.02    0.66
  -1  12   2    1.30    1.60
   1  12  -2    0.16    1.23
  -1 -12  -2    0.37    0.87
  -1  12   2    0.85    1.34
  -1 -12  -2   -1.11    0.70
   1  12  -2    0.30    1.39
  -1  12  -2   -1.29    1.14
   1  12   2   -0.62    1.16
  -1 -12   2   -0.09    0.69
  -1  12  -2    0.54    0.86
  -1 -12   2   -0.41    0.82
   1  12   2    0.78    1.67
   1  12   2   -0.35    0.50
   1 -12  -2   -0.49    0.73
  -1  12  -2   -0.40    1.13
   1 -12  -2   -0.11    0.83
   2 -12   2   -0.18    0.78
  -2 -12  -2    0.80    0.91
   2 -12   2    0.34    1.00
   2  12  -2   -0.14    1.07
  -2 -12  -2   -0.01    0.76
  -2  12   2    0.02    1.51
   2  12  -2    0.06    0.69
   2  12  -2   -0.30    0.90
  -2  12   2   -0.46    1.37
  -2  12  -2   -0.34    1.10
   2 -12  -2    0.70    0.93
   2  12   2    0.05    1.39
  -2 -12   2    0.12    0.76
  -2  12  -2   -0.30    0.70
   2 -12  -2   -0.39    0.85
   2  12   2   -1.30    1.11
  -2  12  -2    1.40    1.44
  -2 -12   2    0.61    0.97
   3 -12   2    4.18    1.57
  -3 -12  -2    4.60    1.67
   3  12  -2    5.93    2.53
   3 -12   2    4.42    1.54
  -3  12   2    1.55    1.93
   3  12  -2    3.20    1.64
   3  12  -2    0.60    0.94
  -3  12   2    1.72    1.80
  -3  12  -2    5.11    2.25
   3 -12  -2    3.60    1.57
  -3  12  -2    4.34    2.02
  -3  12  -2    4.85    1.45
   3  12   2    3.89    2.23
  -3 -12   2    4.06    1.70
   3 -12  -2    4.60    1.54
   3  12   2    6.79    2.45
   4  12  -2   -0.26    1.35
  -4 -12  -2    0.18    0.97
   4  12  -2   -0.16    0.76
   4 -12   2   -0.07    0.90
   4 -12   2   -0.27    0.64
  -4  12   2   -0.38    1.27
  -4  12   2   -0.07    1.60
   4  12  -2   -0.35    1.17
   4  12   2   -0.19    1.15
   4 -12  -2   -0.13    0.74
  -4  12  -2    0.64    0.93
  -4  12  -2    1.38    1.44
  -4 -12   2   -0.99    0.66
   4  12   2    0.56    1.59
  -4  12  -2    1.52    1.92
   4 -12  -2   -0.44    0.72
  -5 -12  -2   -1.01    0.80
   5 -12   2    0.21    0.89
   5 -12   2    0.38    1.10
   5  12  -2    1.06    1.21
   5  12  -2    0.30    0.79
  -5  12   2    1.22    1.68
  -5  12   2    0.63    1.61
   5  12  -2   -0.39    1.37
   5 -12  -2    0.60    0.99
  -5  12  -2    0.86    1.35
  -5 -12   2    2.00    1.30
   5 -12  -2    0.29    1.07
   5  12   2    2.07    1.66
  -5  12  -2    2.27    1.22
  -5  12  -2    0.25    1.58
   5  12   2   -1.32    1.24
  -6 -12  -2   -1.09    0.71
   6  12  -2    1.45    1.99
   6 -12   2    0.68    0.98
  -6  12   2    1.98    2.28
   6  12  -2    0.68    1.04
   6 -12   2   -0.19    0.96
  -6  12   2    1.06    1.64
   6  12  -2    0.57    1.15
   6 -12  -2    0.43    0.86
  -6  12  -2   -0.29    1.39
   6  12   2    0.66    1.73
  -6  12  -2   -0.91    1.45
  -6  12  -2    1.46    1.19
  -6 -12   2   -0.66    0.84
   6  12   2    0.19    1.59
   6 -12  -2    0.55    1.06
   7 -12   2   -0.53    0.68
  -7 -12  -2    1.76    1.28
  -7  12   2    1.94    2.09
  -7  12   2   -0.51    1.35
   7  12  -2   -0.04    1.60
   7 -12   2    1.06    1.30
   7  12  -2    1.30    1.45
   7  12  -2    0.40    0.97
   7  12   2    0.42    1.38
  -7  12  -2   -1.74    1.52
  -7 -12   2    1.38    1.44
   7  12   2    0.77    1.68
  -7  12  -2    0.61    1.19
   7 -12  -2   -0.07    1.13
   7 -12  -2   -0.92    0.70
   8 -12   2   -0.95    0.80
   8 -12   2    1.63    0.94
   8  12  -2   -0.27    1.20
  -8 -12  -2   -0.42    0.87
  -8  12   2    1.43    2.36
   8  12  -2   -1.39    1.26
  -8 -12  -2    1.23    1.30
   8  12   2    0.16    1.63
  -8 -12   2   -0.55    0.96
   8 -12  -2    1.63    1.61
  -8  12  -2    2.56    2.18
   8 -12  -2    0.19    0.90
   8  12   2    1.53    1.71
  -8  12  -2    1.48    1.46
  -9 -12  -2    2.20    1.61
   9  12  -2    2.68    2.41
   9 -12   2    2.05    1.69
  -9 -12  -2    2.79    1.52
   9  12  -2    4.30    2.29
  -9  12   2    4.25    2.67
  -9  12  -2    1.88    2.40
  -9  12  -2    3.78    1.87
   9  12   2    3.49    2.57
   9 -12  -2    5.91    2.41
  -9 -12   2    1.65    1.47
   9  12   2    3.78    2.48
  10 -12   2   -1.11    1.13
  10  12  -2    0.39    1.75
 -10 -12  -2    1.05    1.36
  10  12  -2    0.00    1.29
 -10 -12  -2   -1.02    0.76
 -10  12   2    1.90    2.57
 -10  12  -2   -0.79    1.78
 -10  12  -2    0.16    1.43
  10 -12  -2   -1.33    0.77
 -10 -12   2   -1.14    0.78
  10  12   2    0.20    1.50
  10  12   2    5.66    2.86
 -11 -12  -2    1.08    1.40
  11  12  -2   -1.55    0.80
 -11  12   2    4.13    3.39
 -11 -12  -2    0.43    1.31
  11 -12   2    0.03    1.45
  11  12  -2   -1.24    1.35
  11  12   2    1.11    2.10
 -11  12  -2    0.76    1.96
  11 -12  -2    3.77    2.11
 -11 -12   2    0.66    1.15
  11  12   2    1.45    2.20
  12  12  -2    4.34    2.43
 -12 -12  -2   -0.97    0.94
 -12  12   2    0.75    2.24
  12 -12   2   -1.07    1.12
  12  12  -2    2.80    2.96
 -12 -12  -2    0.52    1.27
  12  12   2    0.77    2.15
  12 -12  -2   -0.14    1.43
 -12 -12   2   -1.32    0.76
 -12  12  -2   -1.79    1.87
  12  12   2    0.06    1.53
  13  12  -2    0.86    1.92
  13 -12   2    1.07    1.78
  13  12  -2    1.50    1.94
 -13  12   2    0.82    2.36
 -13 -12  -2    1.85    1.69
 -13 -12  -2    0.93    1.43
  13  12   2   -0.17    2.35
 -13  12  -2    0.28    2.40
  13 -12  -2    0.28    1.38
 -13 -12   2    2.35    1.99
  13  12   2    3.34    2.46
 -13 -12   2    1.48    1.51
 -14 -12  -2   -0.68    1.54
  14 -12   2   -0.92    1.50
  14  12  -2    0.85    1.79
 -14  12   2    1.94    3.72
  14  12  -2   -0.35    1.97
 -14 -12   2   -1.26    1.41
  14  12   2    2.80    2.74
 -14  12  -2   -1.09    2.64
 -14 -12   2   -0.20    1.22
  14 -12  -2   -0.63    1.47
  14  12   2   -0.26    1.71
 -15 -12  -2    0.42    1.44
  15  12  -2    0.83    2.94
 -15  12   2    0.62    2.59
  15  12  -2    1.23    2.16
  15 -12   2    0.75    1.99
  15  12   2   -0.31    2.16
  15 -12  -2    0.70    1.85
 -15  12  -2    1.90    3.22
 -15 -12   2    0.79    1.73
  15  12   2   -1.03    1.73
  16  12  -2    0.16    2.15
  16  12  -2   -0.73    2.42
 -16 -12  -2   -2.28    1.36
 -16  12   2   -1.33    2.71
  16 -12   2   -0.72    1.80
  16 -12  -2   -0.40    1.59
 -16 -12   2   -0.69    1.45
  16  12   2    1.16    1.89
 -16  12  -2   -0.80    2.10
  16  12   2   -0.16    2.36
  17  12  -2    2.62    3.32
  17  12  -2    3.38    2.33
 -17 -12  -2    2.53    2.27
 -17  12   2    0.59    2.93
  17 -12   2    3.68    2.74
  17  12   2    2.30    3.58
 -17 -12   2    3.05    2.25
  17  12   2    2.99    2.65
  17 -12  -2    1.91    2.36
 -17  12  -2    1.20    3.18
  18 -12   2    0.58    2.08
  18  12  -2    0.02    2.19
 -18 -12  -2    0.94    1.88
 -18  12   2   -1.83    2.88
  18  12  -2   -1.67    2.36
  18  12   2    1.04    3.20
  18  12   2    2.12    3.03
 -18 -12   2    1.80    2.08
 -18  12  -2    0.69    2.74
  18 -12  -2    1.54    2.43
 -19 -12  -2    0.28    2.07
  19  12  -2   -0.49    2.50
 -19  12  -2   -0.57    3.37
 -19 -12   2   -1.74    1.72
  19  12   2    3.38    3.18
   0  13   2    0.83    1.53
   0  13   2    1.69    2.03
   0 -13  -2   -0.90    0.80
   0  13  -2    1.22    0.85
   0  13  -2    0.18    1.57
   0  13  -2    0.06    1.14
   0 -13   2   -0.75    0.72
   0 -13  -2   -0.10    0.86
   0 -13   2    1.37    0.99
  -1 -13  -2    2.98    1.53
  -1 -13  -2    4.17    1.73
   1  13  -2    1.24    0.97
  -1  13   2    4.03    2.31
   1  13  -2    2.74    1.96
   1 -13   2    5.18    1.75
   1 -13   2    4.58    1.52
   1  13  -2    5.61    2.16
  -1  13   2    0.90    1.84
   1  13   2    3.13    2.20
  -1 -13   2    3.81    1.66
  -1  13  -2    2.60    2.06
  -1  13  -2    5.26    1.55
   1  13   2    8.19    2.77
   1 -13  -2    4.59    1.76
  -1 -13   2    3.61    1.33
  -1  13  -2    7.86    2.52
   1 -13  -2    6.59    2.03
   2  13  -2    0.31    1.35
   2 -13   2    0.98    1.08
   2 -13   2    1.54    1.19
  -2  13   2    1.24    1.81
  -2  13   2   -1.28    1.02
   2  13  -2    0.40    0.78
  -2 -13  -2    1.17    1.12
   2  13  -2    0.53    1.38
   2  13   2    0.52    1.34
   2  13   2    3.93    2.17
  -2  13  -2   -0.28    0.71
  -2 -13   2    1.32    1.19
   2 -13  -2    1.66    1.37
   2 -13  -2    0.02    0.90
  -2  13  -2    1.14    1.47
  -2  13  -2   -0.22    1.60
  -3  13   2   66.24    8.45
  -3 -13  -2   60.10    6.77
   3 -13   2   64.79    6.46
   3  13  -2   57.41    7.98
   3  13  -2   61.40    5.29
  -3  13   2   62.63    8.55
   3 -13   2   52.76    6.16
   3  13  -2   66.94    7.40
   3 -13  -2   54.09    6.48
  -3 -13   2   56.52    6.68
  -3  13  -2   56.77    5.17
  -3  13  -2   55.79    7.11
   3 -13  -2   61.99    6.57
  -3  13  -2   54.16    7.56
   3  13   2   76.76    9.48
   3  13   2   52.16    7.20
   4 -13   2   13.39    2.69
   4  13  -2   14.09    3.81
  -4 -13  -2   10.76    2.63
  -4  13   2   14.78    4.05
  -4  13   2    8.90    3.27
   4  13  -2   10.82    2.27
   4  13  -2   11.44    3.03
   4 -13   2   12.54    2.83
  -4  13  -2   17.61    2.80
   4 -13  -2   16.11    2.96
   4 -13  -2   18.28    3.47
  -4  13  -2   16.93    3.75
   4  13   2   15.02    3.60
  -4  13  -2   10.81    3.47
  -4 -13   2   13.68    2.87
   4  13   2   14.00    3.72
   5  13  -2   68.76    7.84
  -5  13   2   67.28    8.66
  -5 -13  -2   67.79    7.13
   5 -13   2   64.10    5.75
   5  13  -2   64.55    5.74
   5 -13   2   58.47    6.90
   5  13  -2   62.49    8.53
  -5  13   2   57.79    8.69
   5 -13  -2   63.70    7.21
  -5  13  -2   68.37    5.72
  -5  13  -2   54.94    7.42
  -5  13  -2   55.23    7.83
   5 -13  -2   57.50    6.41
  -5 -13   2   62.03    6.95
   5  13   2   54.78    8.29
   5  13   2   69.92    8.41
  -6  13   2   14.93    4.16
   6 -13   2   21.84    3.31
  -6 -13  -2   11.03    2.86
   6  13  -2   16.43    4.27
   6 -13   2   25.16    4.18
  -6  13   2   13.82    4.16
   6  13  -2   18.85    3.13
   6  13  -2   26.69    4.50
   6  13   2   17.58    4.43
  -6 -13   2   24.46    3.93
  -6  13  -2   14.46    2.77
  -6  13  -2   13.59    4.23
   6 -13  -2   15.26    2.90
   6 -13  -2   21.28    3.96
  -6  13  -2   19.67    4.43
   6  13   2   17.73    4.32
  -7 -13  -2   68.90    7.42
  -7  13   2   69.80    9.87
  -7 -13  -2   61.64    5.66
   7 -13   2   69.98    7.69
  -7  13   2   84.59   10.06
   7  13  -2   81.63   10.37
   7  13  -2   65.35    7.64
   7 -13   2   66.77    5.93
   7  13   2   60.14    8.86
  -7  13  -2   72.04    8.84
  -7  13  -2   65.89    9.13
  -7 -13   2   65.19    7.32
   7  13   2   52.76    7.99
   7 -13  -2   63.85    6.74
   7 -13  -2   63.97    7.68
  -8 -13  -2   13.06    3.02
  -8 -13  -2   17.89    3.03
   8  13  -2   11.47    3.83
  -8  13   2    6.15    3.31
   8  13  -2    4.79    2.09
   8 -13   2    9.64    2.83
  -8  13   2   10.02    3.94
  -8  13  -2   10.07    3.48
  -8 -13   2   12.02    2.83
  -8  13  -2   11.96    4.00
   8  13   2    3.60    2.41
   8 -13  -2    9.67    2.32
   8 -13  -2   10.65    2.97
   8  13   2    5.85    3.04
   9  13  -2   65.11    9.58
  -9  13   2   61.71    9.63
   9  13  -2   55.59    7.89
   9 -13   2   88.02    9.09
  -9 -13  -2   70.79    7.43
  -9 -13  -2   96.08    8.91
  -9  13   2   63.10    9.74
  -9 -13   2   76.45    8.15
   9  13   2   67.67    9.80
   9  13   2   83.59   10.11
   9 -13  -2   85.94    9.56
  -9  13  -2   78.43   10.47
  10  13  -2    8.40    2.78
 -10 -13  -2   10.39    2.54
  10 -13   2    5.50    2.42
 -10  13   2    7.60    3.81
 -10 -13  -2    8.36    2.48
  10  13  -2    9.93    3.94
 -10  13  -2    0.62    2.45
  10 -13  -2    6.51    2.74
  10  13   2   12.73    3.79
 -10 -13   2    7.47    2.52
  10  13   2   10.55    4.22
  11 -13   2   70.04    9.06
  11  13  -2   92.22    9.97
 -11  13   2   92.37   12.36
  11  13  -2   95.30   12.27
 -11 -13  -2   85.52    8.82
 -11 -13  -2   81.98    8.35
 -11  13  -2   84.46   10.92
  11  13   2   68.75    9.60
  11  13   2   78.52   11.87
  11 -13  -2   60.81    8.70
 -11 -13   2   76.24    8.31
 -12 -13  -2    8.00    2.48
  12 -13   2    8.74    3.06
  12  13  -2    8.62    3.84
 -12 -13  -2   12.70    3.06
 -12  13   2   15.56    5.19
  12  13  -2    6.38    2.97
 -12  13  -2    1.94    3.23
  12 -13  -2    6.90    2.91
  12  13   2    5.37    3.37
 -12 -13   2   12.01    3.03
  12  13   2    4.22    2.58
 -13 -13  -2   48.44    5.98
 -13  13   2   34.21    7.49
  13 -13   2   35.53    6.54
  13  13  -2   28.32    5.49
 -13 -13  -2   33.12    5.16
  13  13  -2   24.14    6.53
 -13  13  -2   41.01    8.06
  13  13   2   44.75    8.24
  13  13   2   25.06    5.94
 -13 -13   2   39.02    5.50
  13 -13  -2   34.74    6.39
 -13 -13   2   38.90    5.89
  14  13  -2    6.80    3.14
  14  13  -2    1.15    2.89
 -14  13   2    5.15    4.22
 -14 -13  -2    4.98    2.14
 -14 -13  -2    5.46    2.39
  14 -13   2    6.18    3.01
 -14 -13   2    3.61    2.42
  14  13   2   -0.36    2.21
  14 -13  -2    6.19    3.18
  14  13   2    6.92    3.33
 -14 -13   2    6.82    2.50
 -14  13  -2   -0.59    2.43
 -15 -13  -2    0.44    1.70
  15 -13   2    3.83    3.00
  15  13  -2   12.27    3.70
 -15  13   2    7.22    4.37
  15  13  -2    5.35    3.76
 -15  13  -2    8.55    4.34
  15  13   2    2.36    3.29
 -15 -13   2    4.44    2.76
  15  13   2    2.50    2.93
  15 -13  -2    8.31    3.46
  16 -13   2    0.19    2.20
  16  13  -2   -2.01    2.13
 -16 -13  -2    1.94    2.10
  16  13  -2   -0.50    1.84
 -16  13   2   -1.82    2.46
  16  13   2    0.08    2.23
 -16 -13   2    3.77    2.39
 -16  13  -2   -2.41    2.04
  16  13   2    8.03    4.47
  16 -13  -2    6.39    3.17
 -17  13   2    2.39    3.81
  17  13  -2   -0.90    2.74
 -17 -13  -2    1.64    2.13
  17 -13   2    2.03    2.30
  17  13  -2   -1.96    1.65
 -17 -13   2   -2.07    1.61
 -17  13  -2    1.00    3.27
  17 -13  -2   -0.82    1.84
  17  13   2    1.65    2.19
  17  13   2    0.97    2.94
  18  13  -2    0.69    2.43
  18  13  -2    0.05    3.05
 -18  13   2   -1.24    3.08
 -18 -13  -2   -1.84    1.70
  18 -13   2   -1.46    2.14
 -18 -13   2   -0.16    2.18
 -18  13  -2    1.24    3.34
  18 -13  -2   -0.18    2.16
  18  13   2   -0.83    2.27
  18  13   2    1.81    3.24
   0 -14   2   50.73    5.17
   0 -14  -2   42.01    5.41
   0 -14   2   42.36    5.39
   0  14  -2   45.82    4.85
   0 -14  -2   34.71    4.85
   0  14   2   40.57    6.49
   0  14  -2   33.00    6.18
   0  14   2   42.89    6.72
   0  14  -2   37.91    5.62
  -1 -14  -2  133.83   10.70
  -1  14   2  156.95   12.87
  -1  14   2  142.68   12.24
   1 -14   2  131.00   10.80
   1  14  -2  149.04   12.49
   1  14  -2  122.60   11.13
   1 -14   2  151.11   10.66
  -1 -14  -2  135.06   11.04
   1  14  -2  149.12   10.33
  -1  14  -2  141.50   11.54
   1 -14  -2  141.65   11.00
   1  14   2  127.83   13.92
  -1  14  -2  132.70   12.08
  -1  14  -2  139.62   10.17
   1  14   2  126.04   11.81
  -1 -14   2  136.97   11.00
   1 -14  -2  129.26   10.88
  -2 -14  -2   25.53    4.19
   2 -14   2   22.21    3.60
   2 -14   2   26.05    4.05
  -2  14   2   22.70    4.85
  -2  14   2   31.98    6.05
   2  14  -2   24.80    3.43
   2  14  -2   18.44    4.55
   2  14  -2   21.22    4.15
  -2  14  -2   34.01    5.21
   2 -14  -2   30.02    4.38
  -2  14  -2   16.93    4.25
  -2 -14   2   18.95    3.54
   2  14   2   28.17    5.66
  -2  14  -2   29.18    3.71
   2 -14  -2   28.86    4.32
   2  14   2   28.24    5.37
   3  14  -2  151.40   11.11
   3 -14   2  169.62   11.83
  -3  14   2  158.82   13.57
  -3 -14  -2  132.57   11.69
  -3  14   2  144.06   12.98
   3  14  -2  148.52   13.06
   3 -14   2  160.49   11.70
   3  14  -2  137.22   12.04
   3 -14  -2  151.23   11.71
   3 -14  -2  157.60   12.00
  -3  14  -2  168.27   13.41
  -3  14  -2  131.85   12.15
   3  14   2  135.04   13.09
   3  14   2  151.69   12.88
  -3 -14   2  154.04   11.95
  -4  14   2   16.79    4.27
   4 -14   2   17.01    3.13
   4 -14   2   13.11    2.92
   4  14  -2   17.26    3.05
   4  14  -2   18.68    3.91
   4  14  -2   12.04    3.82
  -4 -14  -2   17.63    3.64
  -4  14   2   23.83    5.15
   4 -14  -2   12.15    3.01
  -4 -14   2   17.27    3.54
  -4  14  -2   12.15    3.63
   4  14   2   12.05    3.89
  -4  14  -2   12.60    3.41
   4  14   2   16.98    3.97
   4 -14  -2   13.88    2.95
   5 -14   2   84.31    8.64
  -5  14   2   62.91    9.26
   5  14  -2   72.93    8.62
   5  14  -2   78.92   10.02
  -5  14   2   71.88    9.34
  -5 -14  -2   75.36    8.16
   5 -14   2   83.81    7.00
   5  14  -2   70.54    6.57
  -5  14  -2   81.71    9.46
  -5 -14   2   67.36    7.75
   5 -14  -2   77.33    6.97
   5  14   2   79.50    9.50
   5 -14  -2   81.24    8.79
   5  14   2   93.76   10.91
  -5  14  -2   90.45   10.47
   6  14  -2    9.05    2.81
  -6 -14  -2    3.17    1.86
  -6  14   2    8.94    3.55
   6  14  -2    5.92    1.84
   6  14  -2    4.94    3.02
   6 -14   2    8.55    2.56
  -6  14   2    7.22    3.26
   6 -14   2    7.08    2.19
   6  14   2    7.82    2.96
   6  14   2    8.84    3.30
  -6  14  -2    6.56    2.57
   6 -14  -2    7.59    2.15
  -6 -14   2    6.49    2.19
  -6  14  -2    8.94    3.45
   6 -14  -2    7.07    2.36
  -7  14   2   14.60    4.19
  -7 -14  -2   13.32    3.13
  -7 -14  -2   15.46    2.73
   7  14  -2   11.41    3.22
  -7  14   2   12.64    4.11
   7  14  -2   18.77    5.12
   7 -14   2   13.24    2.72
   7 -14   2   12.88    3.19
   7  14   2    7.82    3.32
  -7  14  -2    9.86    3.38
  -7  14  -2    9.03    3.47
   7  14   2   15.15    4.02
   7 -14  -2    7.71    2.72
   7 -14  -2   13.73    2.90
  -7 -14   2   13.92    3.11
  -8 -14  -2    1.23    1.24
  -8  14   2   -1.53    1.57
   8  14  -2   -2.37    1.57
  -8 -14  -2    1.40    1.44
   8  14  -2   -0.46    1.25
   8 -14   2    2.57    1.73
  -8  14   2   -0.25    2.29
   8 -14  -2    2.21    1.86
  -8  14  -2   -0.10    1.83
   8  14   2   -0.38    1.18
  -8  14  -2    0.19    1.69
   8 -14  -2    0.67    0.83
   8  14   2    0.08    1.44
  -8 -14   2   -0.15    1.28
  -9  14   2    2.16    2.63
  -9 -14  -2    4.72    1.83
  -9  14   2    4.48    2.81
   9 -14   2    2.97    2.12
   9  14  -2    3.38    2.04
  -9 -14  -2    5.82    2.45
   9  14  -2    1.67    2.26
   9  14   2    6.17    2.81
   9  14   2    1.24    2.26
   9 -14  -2    3.32    2.01
  -9  14  -2    1.66    2.22
  -9 -14   2    1.53    1.50
  -9  14  -2    4.30    3.06
  10  14  -2   -0.28    1.58
 -10 -14  -2    2.65    1.71
 -10  14   2    0.17    2.46
 -10  14   2   -0.56    2.11
  10  14  -2    2.44    2.84
  10 -14   2    1.17    1.65
 -10 -14  -2    3.17    1.95
  10 -14  -2    6.23    2.58
  10  14   2   -0.67    1.36
  10  14   2    2.13    2.50
 -10 -14   2    2.82    1.97
 -10  14  -2    1.40    2.44
 -11  14   2   15.95    5.57
  11 -14   2   19.47    4.84
 -11 -14  -2   24.44    4.14
  11  14  -2   14.73    5.13
  11  14  -2   20.35    4.69
 -11 -14  -2   37.70    5.35
  11  14   2   29.01    6.31
  11  14   2   23.62    5.45
 -11 -14   2   12.35    3.43
 -11  14  -2   24.35    6.20
  11 -14  -2   19.89    4.62
 -12 -14  -2    5.44    2.34
 -12 -14  -2    1.21    1.56
 -12  14   2    3.83    3.20
  12  14  -2   -1.89    1.91
  12  14  -2    4.02    2.41
  12 -14   2    4.01    2.54
 -12  14  -2    3.96    3.22
  12  14   2    2.72    2.46
  12  14   2    5.27    3.30
 -12 -14   2    4.13    2.02
  12 -14  -2    3.20    2.34
  13  14  -2   32.50    5.80
  13  14  -2   31.56    7.49
 -13 -14  -2   34.32    5.40
 -13 -14  -2   31.22    5.20
 -13  14   2   37.63    8.30
  13 -14   2   21.69    5.39
  13  14   2   33.69    7.64
 -13 -14   2   36.78    5.72
 -13 -14   2   34.05    5.39
  13  14   2   26.80    5.98
 -13  14  -2   33.69    7.60
  13 -14  -2   33.02    6.19
  14  14  -2   12.24    5.18
 -14 -14  -2    7.66    2.87
 -14 -14  -2    9.40    2.93
  14 -14   2   16.87    4.50
  14  14  -2   11.94    3.80
 -14  14   2   10.26    5.04
  14  14   2    8.53    4.52
  14 -14  -2   17.64    4.56
 -14 -14   2   11.14    3.32
 -14  14  -2   12.64    4.77
  14  14   2   18.74    4.88
 -14 -14   2    7.66    2.79
  15  14  -2   80.23   12.78
 -15 -14  -2   60.73    7.75
  15 -14   2   54.24    8.56
  15  14  -2   62.09    8.83
 -15  14   2   37.55    8.58
  15 -14  -2   57.03    8.82
 -15 -14   2   50.61    7.37
  15  14   2   49.91    8.35
  15  14   2   60.27   10.41
 -15  14  -2   58.16   10.13
 -16  14   2    7.66    4.98
 -16 -14  -2    6.90    3.16
  16  14  -2   16.49    5.46
  16 -14   2   12.00    4.35
  16  14  -2    3.10    2.73
 -16 -14   2    1.75    2.31
  16  14   2    3.70    2.76
 -16  14  -2    2.95    3.71
  16 -14  -2   11.22    4.02
  16  14   2    3.64    3.73
 -17  14   2   33.21    8.46
  17  14  -2   46.95    9.49
  17 -14   2   67.43    9.49
  17  14  -2   42.32    7.31
 -17 -14  -2   51.38    7.54
  17  14   2   38.10    8.32
 -17 -14   2   49.33    7.60
 -17  14  -2   51.00    9.62
  17 -14  -2   50.05    8.25
  17  14   2   48.66    8.22
 -18 -14  -2    2.61    2.49
  18  14  -2    0.86    2.86
   0 -15  -2   -0.48    0.91
   0  15   2    0.12    1.80
   0 -15   2    0.50    1.16
   0  15   2    0.26    1.39
   0 -15  -2   -0.35    1.00
   0  15  -2    3.23    2.19
   0  15  -2   -0.97    1.17
   1  15  -2   -0.13    1.52
  -1  15   2    1.40    1.91
  -1 -15  -2    0.29    1.02
   1  15  -2    1.12    1.03
   1 -15   2    0.00    1.22
  -1  15   2   -0.58    1.43
   1 -15   2   -0.22    1.02
   1  15  -2   -0.79    1.09
  -1  15  -2   -0.53    1.16
   1 -15  -2   -1.18    0.86
  -1 -15   2    0.06    1.04
  -1  15  -2    0.45    1.82
   1 -15  -2    0.02    1.09
   1  15   2   -1.40    1.32
   1  15   2   -1.16    1.19
  -2  15   2    1.61    2.22
   2 -15   2    1.92    1.43
  -2 -15  -2    2.57    1.77
   2  15  -2    1.57    1.67
   2 -15   2    3.06    1.52
   2  15  -2    1.19    1.98
   2  15  -2    3.33    1.42
  -2  15   2    2.77    2.15
   2 -15  -2    1.84    1.61
  -2  15  -2    1.99    1.89
   2  15   2    0.66    1.65
  -2 -15   2    2.21    1.47
   2  15   2    2.81    2.12
   2 -15  -2    1.35    1.47
  -2  15  -2    1.54    2.11
   3 -15   2    9.96    2.58
   3  15  -2    8.86    2.11
  -3 -15  -2    2.97    1.58
   3  15  -2    6.15    2.47
  -3  15   2    6.28    2.91
   3 -15   2    4.37    1.98
   3  15  -2    8.81    3.20
  -3  15   2    6.43    2.89
  -3 -15   2    5.25    2.03
   3  15   2    7.04    2.69
   3  15   2    9.26    3.65
  -3  15  -2    2.08    2.04
   3 -15  -2    5.12    2.08
  -3  15  -2    5.94    2.55
   3 -15  -2    8.76    2.71
  -4  15   2    4.30    2.64
   4  15  -2    5.15    2.98
   4 -15   2    2.00    1.48
  -4  15   2    2.86    2.40
   4  15  -2    4.40    1.70
   4 -15   2    1.93    1.67
   4  15  -2    2.81    1.82
  -4 -15  -2    3.45    1.92
   4  15   2    8.34    3.15
  -4  15  -2    2.54    2.38
  -4 -15   2    1.47    1.62
   4  15   2    1.81    1.75
   4 -15  -2    3.14    1.75
   4 -15  -2    1.87    1.58
  -4  15  -2    0.87    1.67
   5  15  -2   24.25    4.53
   5 -15   2   27.92    4.50
   5 -15   2   24.84    3.89
  -5 -15  -2   17.00    3.60
   5  15  -2   18.75    3.40
  -5  15   2   17.36    4.75
   5  15  -2   20.05    5.12
  -5  15   2   24.45    5.60
  -5  15  -2   28.91    5.34
   5 -15  -2   14.56    3.56
  -5  15  -2   15.74    4.41
   5  15   2   20.52    4.65
   5 -15  -2   14.32    3.24
  -5 -15   2   26.01    4.52
   5  15   2   27.77    5.85
  -6  15   2   10.06    3.76
   6 -15   2    0.68    1.18
   6  15  -2    5.34    3.03
  -6 -15  -2   -0.52    1.17
   6  15  -2    1.74    1.71
  -6  15   2   -0.74    1.56
   6 -15   2    3.14    1.77
  -6  15  -2    1.45    2.09
   6 -15  -2    1.82    1.70
   6 -15  -2    1.83    1.38
  -6 -15   2    4.25    1.95
   6  15   2    1.18    1.80
  -6  15  -2    1.98    1.97
   6  15   2   -1.29    1.52
   7  15  -2   25.73    4.99
   7  15  -2   21.54    5.28
  -7  15   2   29.44    6.26
   7 -15   2   39.68    5.78
  -7  15   2   38.25    7.05
  -7 -15  -2   32.05    5.16
   7 -15   2   34.08    4.65
   7  15   2   33.75    5.97
   7  15   2   28.80    6.12
   7 -15  -2   26.81    5.15
  -7  15  -2   46.21    7.70
  -7  15  -2   35.70    6.26
   7 -15  -2   37.75    5.06
  -7 -15   2   21.18    4.40
   8  15  -2    2.89    2.47
   8 -15   2    1.55    1.97
  -8  15   2    1.89    2.56
  -8  15   2    3.13    2.47
   8  15  -2    1.27    1.77
  -8 -15  -2    2.64    1.91
   8  15   2    5.76    3.35
  -8  15  -2    2.91    2.62
  -8 -15   2    0.85    1.45
   8 -15  -2    2.47    1.89
  -8  15  -2    2.00    2.15
   8  15   2    2.54    2.22
  -9 -15  -2   28.49    4.89
  -9  15   2   21.49    5.94
   9  15  -2   24.94    4.77
  -9  15   2   18.61    5.19
   9  15  -2   11.77    4.58
   9 -15   2   21.80    4.74
   9  15   2   18.21    5.29
  -9  15  -2   24.26    5.65
   9 -15  -2   18.74    4.26
  -9 -15   2   22.92    4.31
  -9  15  -2   21.19    5.67
   9  15   2   26.07    5.47
  10  15  -2    4.20    2.47
 -10 -15  -2    6.96    2.33
 -10 -15  -2    5.33    2.29
  10 -15   2   -0.38    1.44
 -10  15   2    1.60    2.49
  10  15  -2    5.06    3.40
 -10  15   2    6.07    3.84
 -10  15  -2    2.08    2.93
 -10  15  -2    6.53    3.62
  10  15   2    7.57    3.08
  10 -15  -2    5.46    2.69
 -10 -15   2    4.17    2.29
  10  15   2    4.34    3.05
 -11  15   2    5.13    3.69
 -11  15   2    6.17    3.89
 -11 -15  -2    6.62    2.29
  11  15  -2    7.04    3.87
 -11 -15  -2    4.76    2.42
  11  15  -2    8.31    3.07
  11 -15   2    2.23    2.34
 -11  15  -2    3.56    2.74
  11 -15  -2   10.45    3.56
 -11 -15   2    7.17    2.63
  11  15   2    6.08    3.01
  11  15   2    6.97    4.05
 -11  15  -2    7.31    3.70
  12 -15   2    5.31    2.82
  12  15  -2    4.70    2.46
 -12  15   2    5.40    3.30
  12  15  -2    4.21    3.40
 -12  15   2    7.76    4.41
 -12 -15  -2    4.46    2.20
 -12 -15  -2    4.37    2.32
 -12 -15   2    1.78    1.94
  12  15   2    2.71    2.72
  12  15   2    4.55    2.94
 -12  15  -2    3.27    3.11
 -12  15  -2    0.35    2.85
 -12 -15   2    1.28    1.86
  12 -15  -2    7.41    3.34
 -13 -15  -2    4.36    2.33
  13  15  -2    5.06    3.25
 -13  15   2    9.97    4.77
  13  15  -2    7.83    3.18
 -13  15   2    0.39    2.96
 -13 -15  -2    4.62    2.30
  13 -15   2    4.54    2.81
  13 -15  -2    3.50    2.40
 -13  15  -2    9.91    4.68
  13  15   2    4.89    3.18
 -13 -15   2    6.77    2.73
  13  15   2    1.72    2.68
 -13 -15   2   -0.08    1.71
 -14  15   2    6.12    3.71
  14  15  -2    2.18    3.15
  14 -15   2    0.26    2.01
 -14 -15  -2    0.96    1.78
 -14  15   2   -1.27    2.12
  14  15  -2   -0.30    2.03
 -14 -15  -2    0.61    1.73
  14  15   2   -1.38    1.83
 -14 -15   2    1.78    1.90
 -14  15  -2   -4.60    1.93
  14  15   2    2.95    2.88
  14 -15  -2    0.60    2.56
 -14 -15   2    4.06    2.37
 -15 -15  -2    5.27    2.55
  15  15  -2    4.07    3.60
  15  15  -2    5.77    2.97
 -15  15   2    5.44    3.94
  15 -15   2   11.09    4.22
 -15 -15   2    9.23    2.84
  15 -15  -2    4.74    3.37
  15  15   2    1.20    3.17
 -15  15  -2    2.64    3.60
  15  15   2    2.01    2.42
  16  15  -2    7.03    4.19
  16 -15   2    2.22    2.72
 -16 -15  -2    0.18    1.80
 -16  15   2    4.09    3.84
  16  15   2   -1.65    2.23
 -16 -15   2    1.28    2.05
  16 -15  -2    2.17    2.29
 -16  15  -2    1.88    3.35
  16  15   2   -0.46    2.87
 -17 -15  -2   -1.08    1.75
 -17  15  -2    1.00    3.44
 -17 -15   2    1.01    1.98
  17  15   2    1.62    3.07
   0 -16  -2    0.41    1.38
   0  16  -2    6.55    3.21
   0  16   2    0.68    1.63
   0  16   2    5.30    2.80
   0  16  -2    2.99    2.07
   0 -16   2    3.30    1.96
  -1  16   2   20.69    4.93
  -1  16   2   26.17    5.63
   1  16  -2   45.75    7.39
   1 -16   2   28.63    4.59
   1  16  -2   19.71    4.18
  -1 -16  -2   26.50    4.61
   1  16   2   22.77    5.42
   1 -16  -2   15.33    3.66
  -1  16  -2   26.25    4.87
  -1  16  -2   26.17    5.69
   1 -16  -2   19.78    3.89
  -1 -16   2   25.16    4.40
   1  16   2   26.32    5.45
  -2 -16  -2    0.44    1.45
   2  16  -2    3.65    2.09
   2  16  -2    2.28    2.64
  -2  16   2    4.04    2.54
   2 -16   2    2.77    1.70
   2 -16   2    3.90    1.89
  -2  16   2    5.59    2.89
  -2  16  -2    1.79    2.24
   2 -16  -2    3.44    1.94
   2  16   2    3.31    2.27
  -2 -16   2    0.55    1.47
   2  16   2    2.22    2.35
   2 -16  -2    2.23    1.76
  -2  16  -2    1.30    2.01
   3 -16   2   30.69    4.77
   3  16  -2   31.22    5.40
   3  16  -2   31.24    5.97
  -3 -16  -2   29.52    4.88
  -3  16   2   36.52    6.53
  -3  16   2   17.96    5.24
   3 -16   2   34.20    4.87
   3 -16  -2   30.17    4.74
  -3 -16   2   26.49    4.66
   3  16   2   29.76    5.93
   3  16   2   30.05    6.28
   3 -16  -2   28.98    4.90
  -3  16  -2   39.94    6.10
  -3  16  -2   28.72    6.07
   4  16  -2   -0.48    1.45
  -4  16   2   -0.28    1.98
  -4  16   2   -0.69    2.05
  -4 -16  -2    0.45    1.38
   4  16  -2    2.42    2.50
   4  16  -2    1.69    1.44
   4 -16   2   -0.34    0.99
   4 -16   2    0.22    1.28
  -4 -16   2   -0.04    1.35
  -4  16  -2    0.04    1.57
  -4  16  -2    2.58    2.35
   4 -16  -2    2.35    1.80
   4 -16  -2   -0.87    1.11
[truncated: 2,170,742 more chars]
