# Supplementary material for: Crystal structure of chlorido­bis­[(1,2,5,6-η)-cyclo­octa-1,5-diene]iridium(I)
Source: Acta Crystallogr E Crystallogr Commun. 2017 Jan 27;73(Pt 2):273–7. doi: 10.1107/S2056989017000809 (PMC5290581; doi:10.1107/S2056989017000809)
Supplement: Supplementary file 2 [file e-73-00273-Isup2.hkl]

data_I                                                                          
_shelx_title ' jonmm42 in Pbca'                                                 
_shelx_refln_list_code          4                                               
_shelx_F_calc_maximum      648.50                                               
_exptl_crystal_F_000      1712.00                                               
_reflns_d_resolution_high  0.5663                                               
                                                                                
loop_                                                                           
 _space_group_symop_operation_xyz                                               
 'x, y, z'                                                                      
 '-x+1/2, -y, z+1/2'                                                            
 '-x, y+1/2, -z+1/2'                                                            
 'x+1/2, -y+1/2, -z'                                                            
 '-x, -y, -z'                                                                   
 'x-1/2, y, -z-1/2'                                                             
 'x, -y-1/2, z-1/2'                                                             
 '-x-1/2, y-1/2, z'                                                             
                                                                                
_cell_length_a    12.8756                                                       
_cell_length_b    13.3719                                                       
_cell_length_c    15.9033                                                       
_cell_angle_alpha  90.000                                                       
_cell_angle_beta   90.000                                                       
_cell_angle_gamma  90.000                                                       
                                                                                
_shelx_F_squared_multiplier     1.000                                           
                                                                                
loop_                                                                           
 _refln_index_h                                                                 
 _refln_index_k                                                                 
 _refln_index_l                                                                 
 _refln_F_squared_calc                                                          
 _refln_F_squared_meas                                                          
 _refln_F_squared_sigma                                                         
 _refln_observed_status                                                         
   2   0   0     420548.28     382923.19     11201.84 o                         
   4   0   0      65655.32      62450.77      1865.16 o                         
   6   0   0      18228.17      16597.18       657.67 o                         
   8   0   0       3376.80       3408.36       263.16 o                         
  10   0   0       3861.79       4556.61       633.16 o                         
  12   0   0      52875.23      50835.68      2175.24 o                         
  14   0   0      77142.23      71779.88      2896.10 o                         
  16   0   0      60510.70      58826.81      2732.14 o                         
  18   0   0      44203.00      41276.22      2931.05 o                         
  20   0   0      16544.28      16742.23      1858.75 o                         
  22   0   0       8480.29      10091.88      1509.94 o                         
   2   1   0      31322.80      31902.87       763.83 o                         
   4   1   0     101576.24     101855.66      2365.29 o                         
   6   1   0     112296.01     110967.09      2468.34 o                         
   8   1   0      60647.68      57142.76      1395.83 o                         
  10   1   0      54778.96      52422.77      1349.85 o                         
  12   1   0      38797.74      37046.17      1241.46 o                         
  14   1   0       7325.25       7916.60       577.54 o                         
  16   1   0       1734.27       1728.79       352.24 o                         
  18   1   0       1876.25       1319.77       513.34 o                         
  20   1   0       2211.01       1264.80       452.51 o                         
  22   1   0       5108.48       4423.49       903.78 o                         
   0   2   0      53200.36      55671.05      1611.97 o                         
   2   2   0      12528.49      13168.91       339.55 o                         
   4   2   0       9488.17      10983.18       340.01 o                         
   6   2   0        658.12        824.82       122.87 o                         
   8   2   0       6980.55       7780.08       377.18 o                         
  10   2   0        968.91        545.04       142.13 o                         
  12   2   0      12485.44      12368.04       663.32 o                         
  14   2   0       7759.20       8899.24       606.43 o                         
  16   2   0       1208.93        957.15       458.46 o                         
  18   2   0        207.87        240.91       304.17 o                         
  20   2   0        282.62        512.51       393.16 o                         
  22   2   0       1522.13       1512.07       638.22 o                         
   2   3   0      27098.49      27900.71       633.44 o                         
   4   3   0     125787.55     124195.25      2854.87 o                         
   6   3   0     133229.77     126575.85      2792.09 o                         
   8   3   0     108286.06     104488.96      2406.84 o                         
  10   3   0      76792.65      74150.56      1822.15 o                         
  12   3   0      70112.97      68028.69      1895.28 o                         
  14   3   0      15995.85      16434.13       852.13 o                         
  16   3   0        376.47        290.29       270.52 o                         
  18   3   0       1020.42        409.79       308.31 o                         
  20   3   0       4797.59       5752.46       738.61 o                         
  22   3   0      12225.55      13176.27      1491.18 o                         
   0   4   0      76147.80      76370.02      2251.91 o                         
   2   4   0     108265.73     103986.76      2398.72 o                         
   4   4   0     164159.41     156384.52      3578.86 o                         
   6   4   0      39911.72      37140.88       975.25 o                         
   8   4   0        226.51        390.82       119.62 o                         
  10   4   0      21967.39      20124.21       725.20 o                         
  12   4   0      15525.79      16312.19       697.15 o                         
  14   4   0      30290.10      32816.10      1448.29 o                         
  16   4   0      40132.34      38787.66      1775.66 o                         
  18   4   0      39938.71      35406.00      2031.00 o                         
  20   4   0      20095.30      20221.71      1396.08 o                         
  22   4   0       4284.45       6244.00      1999.87 o                         
   2   5   0         51.69         85.94        63.79 o                         
   4   5   0       7206.06       7544.45       288.67 o                         
   6   5   0        201.49        113.14        84.11 o                         
   8   5   0       6202.10       6609.30       373.39 o                         
  10   5   0        455.83        314.10       145.21 o                         
  12   5   0        273.94        195.77       180.34 o                         
  14   5   0        332.62        784.48       280.32 o                         
  16   5   0        910.19        881.51       351.25 o                         
  18   5   0        206.66        358.27       319.34 o                         
  20   5   0       1099.86        797.58       430.84 o                         
  22   5   0       1369.44       1694.39      1380.77 o                         
   0   6   0     107835.91     107238.16      3171.37 o                         
   2   6   0     103497.05     104719.80      2313.55 o                         
   4   6   0     124249.98     122649.08      2710.80 o                         
   6   6   0      34396.99      33489.43       926.95 o                         
   8   6   0        511.18        452.04       125.30 o                         
  10   6   0       6669.63       6358.92       474.73 o                         
  12   6   0      17451.94      18239.16       899.65 o                         
  14   6   0      12004.81      11897.43       883.90 o                         
  16   6   0      25531.25      28322.70      1635.73 o                         
  18   6   0      28615.62      29547.77      1929.64 o                         
  20   6   0       9379.73       8533.94      1143.44 o                         
   2   7   0      20522.76      20423.51       781.97 o                         
   4   7   0      66722.27      64647.79      1523.96 o                         
   6   7   0     181698.42     171756.84      3798.21 o                         
   8   7   0     186406.58     180769.23      4254.01 o                         
  10   7   0     101343.05     102690.82      2811.73 o                         
  12   7   0      50709.81      51913.41      1679.80 o                         
  14   7   0      15541.81      15160.95      1024.25 o                         
  16   7   0       3831.79       3109.52       666.68 o                         
  18   7   0        480.60        216.03       491.81 o                         
  20   7   0       9047.41       9151.65      1074.40 o                         
   0   8   0      94711.48      94773.38      2888.20 o                         
   2   8   0      60626.74      58646.54      1329.40 o                         
   4   8   0      22072.60      22079.26       661.58 o                         
   6   8   0       4715.50       4465.47       259.72 o                         
   8   8   0       8575.74       9511.85       760.31 o                         
  10   8   0        948.14        450.89       231.66 o                         
  12   8   0      11366.62      11221.95       708.33 o                         
  14   8   0      17242.61      18378.15      1143.86 o                         
  16   8   0      14713.07      14026.26      1058.67 o                         
  18   8   0       8138.39       8237.83       925.94 o                         
  20   8   0       5049.67       5578.77      1120.37 o                         
   2   9   0        196.87        144.57        96.37 o                         
   4   9   0       3028.43       3441.60       246.14 o                         
   6   9   0      16527.47      16767.42       801.32 o                         
   8   9   0      14731.99      14895.17       719.95 o                         
  10   9   0       8803.78       8514.00       753.01 o                         
  12   9   0        975.26        840.98       369.47 o                         
  14   9   0       1348.47       1328.42       363.85 o                         
  16   9   0       1298.90       1171.92       398.06 o                         
  18   9   0         13.74        557.92       375.54 o                         
  20   9   0       2054.47       2516.51       622.14 o                         
   0  10   0     120466.02     123692.26      3760.28 o                         
   2  10   0      98206.33      94110.95      2078.85 o                         
   4  10   0      31792.46      31353.23       874.52 o                         
   6  10   0      18987.89      18265.30       835.78 o                         
   8  10   0       3965.48       4191.41       500.49 o                         
  10  10   0       1756.10       1696.25       380.09 o                         
  12  10   0      19632.31      21953.14      1059.15 o                         
  14  10   0      35370.83      35039.57      1811.47 o                         
  16  10   0      39054.61      43063.41      2153.71 o                         
  18  10   0      25834.59      25972.74      1632.45 o                         
  20  10   0      17811.34      15507.41      1357.99 o                         
   2  11   0      10244.24      11133.99       580.57 o                         
   4  11   0      38718.98      37775.02      1092.39 o                         
   6  11   0      38368.72      36216.50      1249.55 o                         
   8  11   0      41007.65      40437.46      1366.58 o                         
  10  11   0      47445.65      48958.08      1904.25 o                         
  12  11   0      35760.10      33462.96      1550.28 o                         
  14  11   0       9688.66      10774.60       964.80 o                         
  16  11   0         68.04        270.95       410.91 o                         
  18  11   0        601.01        808.36       445.36 o                         
   0  12   0          7.38        210.16       163.29 o                         
   2  12   0        340.79        410.08       152.11 o                         
   4  12   0        362.62        268.08       186.86 o                         
   6  12   0       1080.79        839.61       310.27 o                         
   8  12   0        601.17        151.92       189.31 o                         
  10  12   0       1541.80       1549.36       471.91 o                         
  12  12   0          2.25         28.02       259.20 o                         
  14  12   0         36.20        122.80       254.52 o                         
  16  12   0        314.39        227.34       360.24 o                         
  18  12   0        153.42        -45.71       400.53 o                         
   2  13   0       7306.45       7638.44       459.11 o                         
   4  13   0      31117.57      30146.95      1127.97 o                         
   6  13   0      32605.61      35487.59      1392.11 o                         
   8  13   0      33282.69      29552.36      1480.18 o                         
  10  13   0      46807.71      49569.65      2779.92 o                         
  12  13   0      29543.41      32315.29      1614.51 o                         
  14  13   0      10886.25       9655.03      1098.96 o                         
  16  13   0        301.01        169.81       383.55 o                         
  18  13   0         28.47       -107.98       435.18 o                         
   0  14   0      69449.62      66244.92      2620.61 o                         
   2  14   0      82080.98      81099.07      2182.25 o                         
   4  14   0      54319.03      52839.71      1755.72 o                         
   6  14   0      30917.93      32228.79      1360.37 o                         
   8  14   0        745.01       1199.27       348.52 o                         
  10  14   0       8736.88       9694.73      1106.16 o                         
  12  14   0      16635.04      16957.10      1147.77 o                         
  14  14   0      23791.57      25436.69      2101.13 o                         
  16  14   0      27202.13      25754.75      1994.66 o                         
  18  14   0      21270.74      19089.19      2877.62 o                         
   2  15   0        124.10        -38.33       185.94 o                         
   4  15   0       7967.85       8889.57       668.81 o                         
   6  15   0      15437.85      16436.94       967.89 o                         
   8  15   0      19088.38      17631.03      1231.05 o                         
  10  15   0       9812.73       9929.23       780.18 o                         
  12  15   0       2507.17       1586.57       560.51 o                         
  14  15   0       2511.16       2315.30       519.44 o                         
  16  15   0        671.58       1064.52       538.56 o                         
   0  16   0       8620.54      10171.67      1163.11 o                         
   2  16   0       9412.63      10066.37       751.92 o                         
   4  16   0       4764.06       5531.20       636.38 o                         
   6  16   0       1155.75       1026.43       303.01 o                         
   8  16   0         12.80       -152.90       286.92 o                         
  10  16   0        200.86        362.65       289.67 o                         
  12  16   0        759.92         -6.26       310.29 o                         
  14  16   0       1566.67        879.97       394.96 o                         
  16  16   0       6855.65       5376.28       878.82 o                         
   2  17   0       1926.53       2058.90       530.97 o                         
   4  17   0      15268.99      17855.44      1055.75 o                         
   6  17   0      38209.07      40087.34      1693.00 o                         
   8  17   0      39649.38      36562.69      1844.47 o                         
  10  17   0      31036.07      30679.54      1693.23 o                         
  12  17   0      16603.50      15195.86      1188.21 o                         
  14  17   0      11048.24      12158.77      1492.33 o                         
   0  18   0      33885.93      34484.54      2472.30 o                         
   2  18   0      23650.46      22956.00      1356.80 o                         
   4  18   0       7824.55       8065.57       698.70 o                         
   6  18   0       3492.16       2857.77       453.86 o                         
   8  18   0         97.70        363.26       372.83 o                         
  10  18   0        774.25       1383.03       477.54 o                         
  12  18   0       7513.50       5896.20      1037.90 o                         
  14  18   0       9098.17       9249.58      1238.04 o                         
   2  19   0        303.00        720.08       323.25 o                         
   4  19   0         62.39        -27.92       318.23 o                         
   6  19   0        118.76        554.33       344.50 o                         
   8  19   0        535.35        483.47       410.15 o                         
  10  19   0         10.21         61.61       417.99 o                         
  12  19   0        153.64        762.56       526.92 o                         
   0  20   0      32367.97      29559.22      2840.22 o                         
   2  20   0      30724.98      27442.32      1935.79 o                         
   4  20   0      10988.28      12220.26      1264.77 o                         
   6  20   0       4976.62       3923.27       950.31 o                         
   8  20   0       2220.82       1855.24       606.02 o                         
  10  20   0       1374.73        654.83       602.81 o                         
   2  21   0       8161.83       8788.88      1090.04 o                         
   4  21   0      20483.40      20071.36      1658.47 o                         
   6  21   0      21172.03      23977.40      3786.52 o                         
   8  21   0      20776.28      23234.06      2261.30 o                         
   0  22   0       2244.57       2644.07      1425.57 o                         
   2  22   0       4641.44       5450.49      1015.88 o                         
   4  22   0       2553.83       2957.12       709.52 o                         
   6  22   0        707.15        548.45       737.93 o                         
   2  23   0        930.78        455.81       508.93 o                         
   1   1   1       4527.31       4729.79       108.71 o                         
   2   1   1      18850.18      18713.40       307.40 o                         
   3   1   1      14448.59      14973.17       270.57 o                         
   4   1   1      14635.94      14889.68       293.63 o                         
   5   1   1      78691.02      76967.51      1266.24 o                         
   6   1   1      47267.75      45168.71       801.90 o                         
   7   1   1      90860.83      85584.12      1388.48 o                         
   8   1   1      61071.18      57863.02       968.04 o                         
   9   1   1      61569.90      58107.34       988.65 o                         
  10   1   1      23728.96      23590.38       585.73 o                         
  11   1   1      32298.10      32044.19       769.61 o                         
  12   1   1       7208.27       7415.92       354.38 o                         
  13   1   1      14794.69      14872.43       551.43 o                         
  14   1   1       3507.18       3320.86       265.34 o                         
  15   1   1       7364.01       6718.95       377.47 o                         
  16   1   1       4301.98       4610.36       339.62 o                         
  17   1   1        734.35        490.33       192.94 o                         
  18   1   1        568.13        737.23       238.26 o                         
  19   1   1       3172.29       2743.65       371.09 o                         
  20   1   1       4244.64       3287.75       487.34 o                         
  21   1   1       6112.01       6089.83       587.32 o                         
  22   1   1       3322.17       3246.23       485.84 o                         
   0   2   1     162318.23     163408.45      3434.33 o                         
   1   2   1     323389.62     311493.75      4872.97 o                         
   2   2   1      72603.23      73238.82      1190.82 o                         
   3   2   1     101239.30     101021.12      1500.19 o                         
   4   2   1      82285.48      82397.84      1220.14 o                         
   5   2   1      59755.16      59377.51       966.81 o                         
   6   2   1      10262.73       9388.24       247.58 o                         
   7   2   1       5566.22       5309.21       209.21 o                         
   8   2   1         71.99        201.51        67.20 o                         
   9   2   1       2993.03       3148.60       173.24 o                         
  10   2   1       2529.56       2499.45       180.26 o                         
  11   2   1      11510.53      10942.31       387.25 o                         
  12   2   1      11188.03      11203.10       448.58 o                         
  13   2   1      30020.87      29416.76       846.04 o                         
  14   2   1      22304.95      23831.99       746.27 o                         
  15   2   1      32837.62      30847.25       884.27 o                         
  16   2   1      17946.38      18248.19       810.98 o                         
  17   2   1      36712.39      35646.53      1147.44 o                         
  18   2   1      13640.82      13157.11       667.46 o                         
  19   2   1      21276.87      20691.35       891.74 o                         
  20   2   1       6982.12       6109.22       633.46 o                         
  21   2   1       8452.94       7237.45       627.84 o                         
  22   2   1       3139.70       3852.80       553.03 o                         
   1   3   1       1208.34       1271.11        66.15 o                         
   2   3   1       3792.24       3855.91       126.56 o                         
   3   3   1      19608.67      20067.07       384.88 o                         
   4   3   1      17085.39      17375.23       341.74 o                         
   5   3   1      28646.84      29597.20       529.19 o                         
   6   3   1       4968.92       5620.71       213.88 o                         
   7   3   1       6093.65       5996.12       208.71 o                         
   8   3   1       3542.45       3709.51       188.01 o                         
   9   3   1      12736.99      12457.41       375.00 o                         
  10   3   1       8878.64       9322.39       326.95 o                         
  11   3   1      16159.54      15394.03       452.00 o                         
  12   3   1      10678.36      11366.68       457.66 o                         
  13   3   1       6496.17       6900.29       360.17 o                         
  14   3   1        277.39        308.81       133.87 o                         
  15   3   1        205.71        -17.55       139.28 o                         
  16   3   1        430.34       -163.06       163.06 o                         
  17   3   1        354.66        256.06       200.31 o                         
  18   3   1        462.70        546.11       235.92 o                         
  19   3   1        248.79        274.47       230.04 o                         
  20   3   1         69.87       -163.58       225.70 o                         
  21   3   1        414.91        -64.18       316.75 o                         
  22   3   1        683.84       -222.78       390.09 o                         
   0   4   1       5430.31       5769.91       206.58 o                         
   1   4   1      42341.65      43084.27       679.54 o                         
   2   4   1      18117.81      17987.73       341.89 o                         
   3   4   1      48949.77      48239.23       797.49 o                         
   4   4   1      18445.75      18769.65       371.53 o                         
   5   4   1      24863.74      25503.92       482.65 o                         
   6   4   1       4671.10       5168.43       202.49 o                         
   7   4   1       1256.52       1301.71        91.90 o                         
   8   4   1          4.01        -55.33        55.33 o                         
   9   4   1       1308.52       1422.56       134.98 o                         
  10   4   1        277.86        275.36        91.47 o                         
  11   4   1       9988.64       9868.89       391.47 o                         
  12   4   1       2551.99       2925.55       220.74 o                         
  13   4   1       9342.18       9860.17       464.76 o                         
  14   4   1       5391.02       5461.96       385.44 o                         
  15   4   1       5767.11       5905.56       407.90 o                         
  16   4   1       4048.00       4037.56       365.83 o                         
  17   4   1       6947.37       6790.89       473.96 o                         
  18   4   1       2711.05       2695.64       360.78 o                         
  19   4   1       3610.42       3099.15       490.23 o                         
  20   4   1       2100.89       2096.15       371.92 o                         
  21   4   1       1540.79       1507.30       378.77 o                         
  22   4   1       1263.67        905.83       807.95 o                         
   1   5   1      14791.49      15470.60       294.65 o                         
   2   5   1      23975.09      23401.64       438.26 o                         
   3   5   1      57105.75      56688.29       957.12 o                         
   4   5   1      43881.07      42675.77       736.26 o                         
   5   5   1     106116.76     104305.38      1691.59 o                         
   6   5   1      36923.78      37080.14       704.14 o                         
   7   5   1      92263.47      87843.37      1517.52 o                         
   8   5   1      43750.29      41247.61       768.90 o                         
   9   5   1      68147.07      64943.96      1193.45 o                         
  10   5   1      44152.37      43670.75       925.80 o                         
  11   5   1      67376.80      64644.96      1234.84 o                         
  12   5   1      32653.59      32688.03       829.84 o                         
  13   5   1      33949.51      33749.60      1096.72 o                         
  14   5   1       4706.68       4485.61       374.33 o                         
  15   5   1       2055.51       1848.52       279.65 o                         
  16   5   1         65.39         70.86       184.64 o                         
  17   5   1         76.83       -189.17       189.17 o                         
  18   5   1        365.64        -94.57       223.15 o                         
  19   5   1       1109.72       1129.45       300.45 o                         
  20   5   1        951.79        885.55       310.43 o                         
  21   5   1       6174.28       5771.20       556.59 o                         
  22   5   1       3987.56       3882.43      1906.19 o                         
   0   6   1      49808.64      49204.57      1099.71 o                         
   1   6   1      68371.45      66857.37      1021.75 o                         
   2   6   1      34328.82      34606.67       589.22 o                         
   3   6   1      42110.23      40592.44       750.35 o                         
   4   6   1      25394.38      25739.49       509.54 o                         
   5   6   1      13850.17      13771.99       347.68 o                         
   6   6   1       8842.24       9068.68       289.59 o                         
   7   6   1      13166.98      12779.05       347.73 o                         
   8   6   1       2192.79       2036.65       151.77 o                         
   9   6   1         89.34        154.94        81.53 o                         
  10   6   1       7079.17       6820.06       548.60 o                         
  11   6   1       6629.45       7212.11       469.65 o                         
  12   6   1       9755.63       9222.81       425.62 o                         
  13   6   1      14182.79      13945.59       916.11 o                         
  14   6   1      10613.09      11200.08       591.87 o                         
  15   6   1      17267.96      17239.47       786.19 o                         
  16   6   1       6644.83       7543.83       530.04 o                         
  17   6   1      18129.58      18237.64       934.03 o                         
  18   6   1       5192.96       4929.02       463.94 o                         
  19   6   1      10541.82      11465.42       718.17 o                         
  20   6   1       3690.61       3586.51       449.87 o                         
  21   6   1       5900.71       5012.66       534.72 o                         
   1   7   1        277.31        269.19        71.48 o                         
   2   7   1      10016.27      10575.42       269.73 o                         
   3   7   1        458.58        359.00        76.08 o                         
   4   7   1         63.50         41.80        61.74 o                         
   5   7   1        471.41        473.06        86.98 o                         
   6   7   1        184.39        124.28        73.22 o                         
   7   7   1       1121.40       1324.61       125.83 o                         
   8   7   1       2446.85       2966.92       185.99 o                         
   9   7   1        534.93        565.26       111.85 o                         
  10   7   1       1667.97       1813.58       222.20 o                         
  11   7   1       4473.54       4949.08       342.60 o                         
  12   7   1       3604.01       3045.12       258.92 o                         
  13   7   1         87.27        239.34       148.26 o                         
  14   7   1        148.02        179.29       188.67 o                         
  15   7   1        548.61        184.42       197.42 o                         
  16   7   1        143.72       -159.52       185.21 o                         
  17   7   1         71.82        120.12       224.96 o                         
  18   7   1          0.02        135.82       228.27 o                         
  19   7   1         63.33        -80.84       231.39 o                         
  20   7   1         53.80       -118.00       281.76 o                         
  21   7   1        187.96        128.52       327.62 o                         
   0   8   1      79630.02      78760.80      1727.88 o                         
   1   8   1      99165.55      96152.58      1465.32 o                         
   2   8   1      39919.35      38080.86       653.72 o                         
   3   8   1      43256.76      41291.23       750.27 o                         
   4   8   1      10949.62      11600.84       335.52 o                         
   5   8   1      21554.39      20985.88       501.64 o                         
   6   8   1       4915.00       5077.72       233.87 o                         
   7   8   1       7425.08       7337.31       312.73 o                         
   8   8   1        325.06        471.02       115.03 o                         
   9   8   1        147.71         76.62       108.20 o                         
  10   8   1        102.23        125.89       124.15 o                         
  11   8   1       7360.35       7459.25       412.23 o                         
  12   8   1       7313.42       7653.86       411.08 o                         
  13   8   1      15883.01      17536.58       669.47 o                         
  14   8   1       9022.20       9754.58       658.74 o                         
  15   8   1      20418.42      20374.30       889.68 o                         
  16   8   1      12828.81      12964.27       704.71 o                         
  17   8   1      23891.27      24707.35      1025.51 o                         
  18   8   1      10836.93      11099.29       745.21 o                         
  19   8   1      14048.93      14710.58       880.69 o                         
  20   8   1       4310.06       4288.69       590.59 o                         
  21   8   1       6183.44       5204.29      1010.15 o                         
   1   9   1        996.78       1093.12       101.89 o                         
   2   9   1       1852.10       1909.98       123.24 o                         
   3   9   1      12602.00      11899.95       352.76 o                         
   4   9   1      16981.44      16816.53       459.19 o                         
   5   9   1      51663.69      51010.73       978.33 o                         
   6   9   1      50984.92      48495.61       946.88 o                         
   7   9   1      81794.31      79454.89      1617.06 o                         
   8   9   1      42495.77      41654.77       938.25 o                         
   9   9   1      60831.82      58635.95      1336.48 o                         
  10   9   1      16959.13      17464.99       623.32 o                         
  11   9   1      34883.10      34428.12      1011.42 o                         
  12   9   1       7988.71       7992.34       411.43 o                         
  13   9   1      17943.25      17702.31       657.49 o                         
  14   9   1       6051.38       5677.47       502.38 o                         
  15   9   1       4318.28       4797.32       423.95 o                         
  16   9   1       2532.76       2838.55       366.08 o                         
  17   9   1         36.83        -71.39       230.43 o                         
  18   9   1        639.65        757.14       297.01 o                         
  19   9   1       1673.66       1099.24       359.83 o                         
  20   9   1       3573.67       4106.85       508.11 o                         
   0  10   1       4494.81       5507.63       309.90 o                         
   1  10   1       5506.24       5425.64       216.66 o                         
   2  10   1       4167.09       4531.23       218.93 o                         
   3  10   1      11448.73      11834.27       367.25 o                         
   4  10   1       7458.91       7925.95       284.23 o                         
   5  10   1       1950.61       1748.21       156.20 o                         
   6  10   1         94.35         36.84        94.23 o                         
   7  10   1        181.09        187.85       109.31 o                         
   8  10   1        457.81        544.50       136.16 o                         
   9  10   1        182.63         60.61       135.05 o                         
  10  10   1        710.94        491.49       162.76 o                         
  11  10   1        951.25        691.04       182.27 o                         
  12  10   1        415.36        311.64       161.53 o                         
  13  10   1        762.97        605.31       191.36 o                         
  14  10   1        688.40       1059.53       242.18 o                         
  15  10   1       1912.78       1739.57       313.75 o                         
  16  10   1       1573.52       1257.91       331.78 o                         
  17  10   1       3932.72       3523.53       430.52 o                         
  18  10   1       1249.45       1369.70       342.49 o                         
  19  10   1       1532.99       1262.83       366.88 o                         
  20  10   1        463.57        398.00       356.71 o                         
   1  11   1         21.42         -4.80        71.60 o                         
   2  11   1        200.80        259.58        79.93 o                         
   3  11   1       6708.64       6949.59       283.20 o                         
   4  11   1       4321.25       4601.63       298.47 o                         
   5  11   1      20368.74      20859.17       572.80 o                         
   6  11   1      15613.76      16894.34       539.33 o                         
   7  11   1      23959.07      23309.75       734.72 o                         
   8  11   1      14194.81      13108.59       544.71 o                         
   9  11   1      16865.27      17543.23       755.30 o                         
  10  11   1       4306.64       4272.49       346.43 o                         
  11  11   1      10360.36      10663.13       689.76 o                         
  12  11   1       1386.09       1354.67       245.25 o                         
  13  11   1       4393.07       4009.60       377.40 o                         
  14  11   1       4667.69       4126.82       423.32 o                         
  15  11   1       2698.69       2190.18       366.61 o                         
  16  11   1       1201.46       1570.77       339.36 o                         
  17  11   1         92.21        210.30       278.61 o                         
  18  11   1         17.87        205.58       288.15 o                         
  19  11   1        913.42        959.04       380.90 o                         
   0  12   1      20029.28      20467.89       696.37 o                         
   1  12   1      53599.16      52608.41       913.64 o                         
   2  12   1      38544.51      38089.91       736.81 o                         
   3  12   1      51670.43      51113.59       991.99 o                         
   4  12   1      25583.33      25098.43       676.54 o                         
   5  12   1      32757.08      31884.46       805.92 o                         
   6  12   1       8613.91       8847.83       410.83 o                         
   7  12   1       9523.78       8908.35       431.86 o                         
   8  12   1          9.56        -29.23       121.85 o                         
   9  12   1       1034.59        633.50       189.59 o                         
  10  12   1       3610.37       2900.20       323.85 o                         
  11  12   1       9201.35       9564.38       595.72 o                         
  12  12   1       4756.03       4900.12       412.91 o                         
  13  12   1      14045.69      14170.32       749.44 o                         
  14  12   1       8687.54       8831.19       577.10 o                         
  15  12   1      24205.52      23523.47      1124.86 o                         
  16  12   1      11600.78      10782.43       742.69 o                         
  17  12   1      19417.13      18541.99      1305.41 o                         
  18  12   1       9332.56       8899.05       734.04 o                         
  19  12   1      16701.28      18533.06      1239.87 o                         
   1  13   1        169.24         81.55        92.89 o                         
   2  13   1       7616.50       8464.84       337.46 o                         
   3  13   1       7442.84       8266.38       433.48 o                         
   4  13   1      13711.61      12974.62       497.83 o                         
   5  13   1      12856.39      12939.63       513.74 o                         
   6  13   1       3383.22       3371.76       308.96 o                         
   7  13   1      12064.46      11591.30       542.32 o                         
   8  13   1       7961.45       7286.00       552.91 o                         
   9  13   1      19295.88      17838.55       791.39 o                         
  10  13   1      11413.67      11649.90       649.67 o                         
  11  13   1      14939.44      14010.49       713.86 o                         
  12  13   1       6130.98       6121.66       465.25 o                         
  13  13   1       7422.78       7488.12       568.49 o                         
  14  13   1       1662.90       1421.80       298.49 o                         
  15  13   1       1274.50       1401.84       351.62 o                         
  16  13   1        118.90       -254.72       254.72 o                         
  17  13   1          2.31         57.04       301.11 o                         
  18  13   1         83.88         24.94       298.43 o                         
   0  14   1         77.59        -70.34       137.15 o                         
   1  14   1       1226.78       1166.09       173.28 o                         
   2  14   1        262.72        318.66       138.04 o                         
   3  14   1       1836.18       1439.35       235.19 o                         
   4  14   1       3222.83       3182.52       264.18 o                         
   5  14   1       2202.61       1926.66       255.89 o                         
   6  14   1       1880.58       1514.57       221.28 o                         
   7  14   1         92.63         32.95       145.43 o                         
   8  14   1        316.53        469.05       209.38 o                         
   9  14   1          0.93        -62.89       167.38 o                         
  10  14   1        181.91        470.68       209.36 o                         
  11  14   1         30.40        -27.45       206.01 o                         
  12  14   1        188.36        178.30       210.94 o                         
  13  14   1         65.31         57.54       213.69 o                         
  14  14   1         62.68        -83.14       241.83 o                         
  15  14   1        486.18        667.86       308.78 o                         
  16  14   1        165.18        125.19       277.01 o                         
  17  14   1       1572.41       2139.14       442.87 o                         
  18  14   1       1087.07       1913.52       797.92 o                         
   1  15   1        439.11        393.95       165.97 o                         
   2  15   1       5372.07       5953.27       504.80 o                         
   3  15   1      10453.48      10655.83       478.38 o                         
   4  15   1       7698.66       7753.33       422.16 o                         
   5  15   1      19521.24      20685.66       932.78 o                         
   6  15   1       9549.04      10163.20       514.99 o                         
   7  15   1      23919.96      23811.26       956.26 o                         
   8  15   1      12361.23      12687.40       632.04 o                         
   9  15   1      27739.25      29395.71      1026.92 o                         
  10  15   1      18673.39      19423.19       834.29 o                         
  11  15   1      26134.61      25792.78      1191.07 o                         
  12  15   1       8743.35       8143.61       545.96 o                         
  13  15   1      12416.34      12143.19       674.46 o                         
  14  15   1       2281.86       2228.94       346.76 o                         
  15  15   1       2790.71       2058.83       414.20 o                         
  16  15   1         80.68        -91.85       299.99 o                         
  17  15   1          3.67       -187.04       411.96 o                         
   0  16   1      23544.11      22876.87      1264.97 o                         
   1  16   1      43760.71      44602.33      1213.66 o                         
   2  16   1      17030.57      17985.46       700.52 o                         
   3  16   1      21514.26      21280.49       784.80 o                         
   4  16   1       4870.49       4780.44       358.46 o                         
   5  16   1      10570.19      10518.19       541.43 o                         
   6  16   1       2426.23       2353.39       280.69 o                         
   7  16   1       3249.62       3248.95       321.65 o                         
   8  16   1        551.93        422.14       230.71 o                         
   9  16   1        131.71        -81.05       207.74 o                         
  10  16   1         36.47        146.24       229.26 o                         
  11  16   1       5770.09       5531.03       462.37 o                         
  12  16   1       4937.31       4290.67       427.87 o                         
  13  16   1      10723.67       9477.67       626.41 o                         
  14  16   1       8301.59       9839.29       636.29 o                         
  15  16   1      13522.76      14295.56      1023.59 o                         
  16  16   1       6639.39       6517.96       833.42 o                         
   1  17   1          1.83        266.19       201.44 o                         
   2  17   1         11.38         70.22       170.12 o                         
   3  17   1        354.93        342.08       190.49 o                         
   4  17   1         61.75        135.36       169.36 o                         
   5  17   1       1702.80       1399.19       250.21 o                         
   6  17   1       1817.94       1581.27       303.11 o                         
   7  17   1       2280.61       1873.76       309.78 o                         
   8  17   1        864.26        735.03       271.46 o                         
   9  17   1       1509.74       1151.84       293.52 o                         
  10  17   1        253.16        614.92       267.61 o                         
  11  17   1        464.18        458.13       260.26 o                         
  12  17   1         50.31        161.39       265.61 o                         
  13  17   1         15.58        -44.74       277.49 o                         
  14  17   1         61.32        355.04       320.36 o                         
  15  17   1         65.02        422.97       455.32 o                         
   0  18   1      10498.25      11445.52       895.24 o                         
   1  18   1      20005.29      22988.30       952.20 o                         
   2  18   1       8725.12      10115.31       603.59 o                         
   3  18   1      10017.63      10380.80       627.91 o                         
   4  18   1       1103.81       1170.94       257.61 o                         
   5  18   1       1589.76       1126.96       250.26 o                         
   6  18   1        281.83        383.11       205.15 o                         
   7  18   1       1476.41       1476.74       311.27 o                         
   8  18   1       1049.12        760.06       286.75 o                         
   9  18   1         53.70         82.60       250.91 o                         
  10  18   1         50.10       -182.80       251.59 o                         
  11  18   1       2077.50       1342.69       359.71 o                         
  12  18   1       1003.47        401.82       322.38 o                         
  13  18   1       3305.15       3673.75       507.70 o                         
  14  18   1       4300.84       3750.90       624.98 o                         
   1  19   1        495.12        733.06       267.45 o                         
   2  19   1       1552.28       1519.95       427.40 o                         
   3  19   1       8046.20       9043.93       655.72 o                         
   4  19   1       6349.31       6399.50       556.57 o                         
   5  19   1      17570.68      16652.25       887.49 o                         
   6  19   1       9309.22       9404.07       651.62 o                         
   7  19   1      24710.91      24919.17      1175.51 o                         
   8  19   1      11503.13      11256.27       820.19 o                         
   9  19   1      20234.97      22679.67      1465.62 o                         
  10  19   1       9234.42      10491.44       765.06 o                         
  11  19   1      13366.92      13156.59       880.74 o                         
  12  19   1       4611.17       4687.45       606.55 o                         
  13  19   1       8388.81       8026.44      1324.20 o                         
   0  20   1       1684.66       1811.20       479.55 o                         
   1  20   1       6609.39       7354.02       622.91 o                         
   2  20   1       3954.70       4114.19       483.70 o                         
   3  20   1       6675.61       6069.83       783.66 o                         
   4  20   1       3249.91       2856.22       420.09 o                         
   5  20   1       3009.49       2540.31       532.89 o                         
   6  20   1       1141.83        859.35       437.40 o                         
   7  20   1        103.98        102.79       315.85 o                         
   8  20   1        147.42        -11.04       295.31 o                         
   9  20   1        145.17         94.73       316.60 o                         
  10  20   1        479.71        234.79       351.39 o                         
  11  20   1        915.46       1062.63       420.64 o                         
   1  21   1          7.86        199.68       282.22 o                         
   2  21   1        100.70        315.81       303.97 o                         
   3  21   1        414.37        649.91       361.58 o                         
   4  21   1        357.25        394.33       337.21 o                         
   5  21   1       1490.81       1360.68       571.31 o                         
   6  21   1        481.45       1064.81       460.63 o                         
   7  21   1       1184.33       1550.51       504.65 o                         
   8  21   1       1136.81        712.78       490.63 o                         
   9  21   1       1394.10       1146.42       482.63 o                         
  10  21   1        716.36       1433.72      1401.13 o                         
   0  22   1       3659.88       3248.60       748.98 o                         
   1  22   1      14244.32      16069.79      1182.70 o                         
   2  22   1       6154.01       6099.83       653.90 o                         
   3  22   1      14132.51      13962.33       996.41 o                         
   4  22   1       7854.59       9197.75       808.05 o                         
   5  22   1       7559.97       8858.50      1547.39 o                         
   6  22   1       2990.10       3636.68       687.27 o                         
   7  22   1       1522.72       1936.28      1312.68 o                         
   1  23   1        824.00       1226.71       414.55 o                         
   2  23   1        436.04        702.73       395.85 o                         
   3  23   1       4975.94       5912.53      1025.73 o                         
   0   0   2      51190.48      54367.13      1770.87 o                         
   1   0   2     409865.66     387229.91      8059.05 o                         
   2   0   2      64157.62      64136.66      1326.61 o                         
   3   0   2      99569.08      99246.96      2033.94 o                         
   4   0   2      42639.61      41202.40      1029.75 o                         
   5   0   2      58843.00      56165.76      1389.17 o                         
   6   0   2      18496.18      18679.53       584.83 o                         
   7   0   2      18488.76      17810.60       542.00 o                         
   8   0   2       2145.58       2261.80       159.53 o                         
   9   0   2       1877.52       2061.92       218.12 o                         
  10   0   2       5421.48       5103.91       317.91 o                         
  11   0   2      11152.17      12099.35       627.49 o                         
  12   0   2       1576.65       1824.93       269.88 o                         
  13   0   2      61373.77      60021.87      1755.64 o                         
  14   0   2       3358.57       3421.03       389.04 o                         
  15   0   2      47111.12      48122.07      1628.48 o                         
  16   0   2       5779.61       4797.52       487.69 o                         
  17   0   2      46646.93      46946.48      1688.41 o                         
  18   0   2       6337.18       6444.98       939.01 o                         
  19   0   2      25420.88      25995.17      1586.02 o                         
  20   0   2       3487.87       3223.54       627.76 o                         
  21   0   2      17324.58      17234.50      1351.39 o                         
  22   0   2        312.67        129.59       441.67 o                         
   1   1   2      11834.82      12477.88       239.83 o                         
   2   1   2       2594.75       2936.27       108.92 o                         
   3   1   2       4823.69       5431.74       155.66 o                         
   4   1   2      10470.30      10836.92       242.01 o                         
   5   1   2      51657.01      50360.43       864.07 o                         
   6   1   2       7576.78       7831.67       242.50 o                         
   7   1   2      61735.31      59312.40      1035.18 o                         
   8   1   2      11880.73      11841.36       389.68 o                         
   9   1   2      56213.29      53731.78       927.81 o                         
  10   1   2      10037.32       9780.73       291.92 o                         
  11   1   2      38685.81      37442.21       811.46 o                         
  12   1   2       2759.60       2584.91       230.27 o                         
  13   1   2      12666.60      13037.15       515.50 o                         
  14   1   2       1391.87       1281.65       197.84 o                         
  15   1   2       3064.42       2988.78       274.07 o                         
  16   1   2        220.55        212.86       149.66 o                         
  17   1   2        122.44        254.54       182.31 o                         
  18   1   2         44.32        151.54       200.90 o                         
  19   1   2       1377.28       1346.11       312.59 o                         
  20   1   2        166.06         52.34       255.62 o                         
  21   1   2       2170.91       1576.97       377.68 o                         
  22   1   2        381.80       -281.10       281.10 o                         
   0   2   2       2653.50       3353.22       164.76 o                         
   1   2   2      33719.66      35437.50       599.67 o                         
   2   2   2         23.51         51.88        46.35 o                         
   3   2   2       1452.42       1567.75        74.84 o                         
   4   2   2       9577.13      10683.91       230.92 o                         
   5   2   2        174.06        268.66        50.53 o                         
   6   2   2         13.92         12.28        46.61 o                         
   7   2   2       7125.04       7155.34       238.81 o                         
   8   2   2       3667.65       3958.25       213.32 o                         
   9   2   2       1423.24       1314.67       140.06 o                         
  10   2   2       1938.63       1893.64       146.40 o                         
  11   2   2       2747.32       2746.23       195.20 o                         
  12   2   2        556.59        476.56       155.78 o                         
  13   2   2       8818.67       8627.31       406.32 o                         
  14   2   2         72.16         91.27       128.45 o                         
  15   2   2       5246.13       5284.05       484.88 o                         
  16   2   2        256.52         -7.61       161.60 o                         
  17   2   2       1562.81       1318.70       266.64 o                         
  18   2   2        628.82        870.10       256.39 o                         
  19   2   2       1271.92       1095.43       279.65 o                         
  20   2   2         15.64       -147.65       249.26 o                         
  21   2   2       1150.67        912.29       335.20 o                         
  22   2   2          4.26       -185.12       345.84 o                         
   1   3   2      13945.93      14277.19       279.37 o                         
   2   3   2       4808.82       5519.81       157.35 o                         
   3   3   2      49852.82      49678.33       826.57 o                         
   4   3   2       2840.38       2697.84       111.00 o                         
   5   3   2     112497.36     110297.57      1632.91 o                         
   6   3   2      18242.27      18881.34       405.32 o                         
   7   3   2     125069.33     117692.28      1875.76 o                         
   8   3   2       4465.09       4702.97       218.06 o                         
   9   3   2     110971.47     106632.25      1805.62 o                         
  10   3   2       5449.17       5543.30       259.14 o                         
  11   3   2      72857.35      71233.24      1264.97 o                         
  12   3   2       4237.22       4229.14       256.32 o                         
  13   3   2      34995.88      34254.24       873.69 o                         
  14   3   2       1872.99       1637.16       220.96 o                         
  15   3   2       6118.23       5825.79       417.41 o                         
  16   3   2        955.31        832.62       222.37 o                         
  17   3   2         27.49          8.69       190.32 o                         
  18   3   2         15.68       -127.57       184.51 o                         
  19   3   2       3973.93       3877.41       432.27 o                         
  20   3   2       1214.07       1151.39       342.64 o                         
  21   3   2       9288.61       8770.49       734.50 o                         
  22   3   2       1768.59       2165.45       817.05 o                         
   0   4   2      25144.45      24659.11       617.63 o                         
   1   4   2      86029.90      84459.67      1311.69 o                         
   2   4   2       1930.00       1899.12       110.14 o                         
   3   4   2     211140.52     210600.61      3268.36 o                         
   4   4   2        758.23       1023.35        80.94 o                         
   5   4   2     102527.55     103899.80      1630.35 o                         
   6   4   2       1902.28       2142.13       112.81 o                         
   7   4   2       7993.50       8348.66       249.12 o                         
   8   4   2       1767.08       1502.85       123.81 o                         
   9   4   2       9259.78       8660.49       392.71 o                         
  10   4   2        226.49        232.59        95.87 o                         
  11   4   2      16552.96      15479.21       458.73 o                         
  12   4   2       3068.64       3032.53       222.12 o                         
  13   4   2      30489.05      29593.98       879.68 o                         
  14   4   2       4109.16       3081.80       320.01 o                         
  15   4   2      34664.45      33687.78      1088.63 o                         
  16   4   2       4244.88       3274.03       336.04 o                         
  17   4   2      36480.12      36094.98      1229.53 o                         
  18   4   2       3158.20       3089.34       379.43 o                         
  19   4   2      24430.36      24717.83      1070.66 o                         
  20   4   2       1559.19       1812.63       370.98 o                         
  21   4   2      11964.88      11149.80       771.52 o                         
  22   4   2       1423.18       1795.43       971.92 o                         
   1   5   2          2.09        -14.33        39.23 o                         
   2   5   2        425.66        296.56        53.79 o                         
   3   5   2       1452.41       1396.51        97.74 o                         
   4   5   2        512.58        436.58        77.18 o                         
   5   5   2       3271.82       3550.30       163.65 o                         
   6   5   2        120.18        123.55        59.52 o                         
   7   5   2       2884.18       2818.35       147.35 o                         
   8   5   2       2355.31       2597.44       142.34 o                         
   9   5   2      10131.47      10735.77       395.71 o                         
  10   5   2         24.28        -44.86        84.46 o                         
  11   5   2        133.14         46.30        98.99 o                         
  12   5   2        488.72        419.76       130.05 o                         
  13   5   2        221.52        220.92       165.16 o                         
  14   5   2        287.77       -146.08       154.49 o                         
  15   5   2         64.55        -39.65       173.35 o                         
  16   5   2         48.20        -17.90       170.60 o                         
  17   5   2          0.86       -187.22       187.22 o                         
  18   5   2        161.69         67.43       225.43 o                         
  19   5   2        156.78        475.60       302.21 o                         
  20   5   2          1.48         -1.33       247.32 o                         
  21   5   2        816.92       1107.25       343.91 o                         
  22   5   2          9.77         69.24       965.31 o                         
   0   6   2      29119.84      29390.13       704.82 o                         
   1   6   2      69512.08      68551.47      1048.55 o                         
   2   6   2      26071.60      26595.73       507.38 o                         
   3   6   2      77420.99      75560.05      1301.29 o                         
   4   6   2       5629.34       5811.58       218.29 o                         
   5   6   2      54846.81      54182.55       935.63 o                         
   6   6   2       1576.76       1663.20       128.64 o                         
   7   6   2        779.34        734.27       100.16 o                         
   8   6   2       2149.79       2654.98       178.51 o                         
   9   6   2       1365.76       1021.95       133.88 o                         
  10   6   2        498.11        493.83       121.60 o                         
  11   6   2       3588.45       3783.73       260.40 o                         
  12   6   2       3219.89       3000.57       249.43 o                         
  13   6   2       9294.22       9295.78       480.03 o                         
  14   6   2       3058.39       3224.75       327.45 o                         
  15   6   2      15857.39      15629.29       750.34 o                         
  16   6   2       2578.90       1976.11       306.19 o                         
  17   6   2      25604.95      27539.00      1091.59 o                         
  18   6   2       1459.27       1538.49       329.99 o                         
  19   6   2      17989.90      17144.76       897.32 o                         
  20   6   2        591.87        524.19       274.88 o                         
  21   6   2       5628.24       6101.63       596.14 o                         
   1   7   2      10664.67      11361.88       276.21 o                         
   2   7   2       3948.19       4250.55       184.14 o                         
   3   7   2      37433.35      37196.08       739.52 o                         
   4   7   2      13117.37      13946.89       383.34 o                         
   5   7   2      82485.14      79573.41      1360.60 o                         
   6   7   2      16240.31      17013.52       480.64 o                         
   7   7   2     125948.54     119759.42      1890.59 o                         
   8   7   2      11745.15      12378.72       406.25 o                         
   9   7   2     110034.07     108316.04      1975.25 o                         
  10   7   2      10539.22       9909.50       453.65 o                         
  11   7   2      59363.04      60717.16      1353.92 o                         
  12   7   2      14169.23      14658.05       603.07 o                         
  13   7   2      26290.81      26379.62       877.46 o                         
  14   7   2       3472.28       3085.49       444.05 o                         
  15   7   2      10776.63      10763.94       614.57 o                         
  16   7   2        198.32        114.50       205.72 o                         
  17   7   2        671.73        620.22       252.74 o                         
  18   7   2          6.78        143.87       218.44 o                         
  19   7   2       3696.60       2923.75       418.24 o                         
  20   7   2        184.16         64.88       280.47 o                         
  21   7   2       9512.52       9527.34       748.46 o                         
   0   8   2        952.40        856.33       118.70 o                         
   1   8   2      60303.05      60440.55       964.85 o                         
   2   8   2       6422.23       6697.23       258.27 o                         
   3   8   2      25501.86      25229.66       529.44 o                         
   4   8   2       2705.87       3095.65       180.80 o                         
   5   8   2       3955.09       4095.20       211.94 o                         
   6   8   2       2485.44       2813.31       232.67 o                         
   7   8   2       5399.39       5541.63       251.75 o                         
   8   8   2       1602.19       1831.79       151.61 o                         
   9   8   2        453.04        505.46       124.81 o                         
  10   8   2         13.59        -45.14       117.40 o                         
  11   8   2       3765.60       4253.87       318.67 o                         
  12   8   2        111.89         22.87       135.06 o                         
  13   8   2      14486.02      15632.59       624.62 o                         
  14   8   2        129.65        105.71       177.83 o                         
  15   8   2      11740.47      13362.50       845.22 o                         
  16   8   2       2616.33       2610.79       358.98 o                         
  17   8   2       6912.56       7937.71       607.94 o                         
  18   8   2       3113.13       2987.63       418.88 o                         
  19   8   2       3115.57       2827.53       422.44 o                         
  20   8   2       1150.47       1249.81       367.47 o                         
  21   8   2       4435.72       3890.47       967.22 o                         
   1   9   2        417.59        525.24        81.40 o                         
   2   9   2        351.22        212.71        72.08 o                         
   3   9   2       5348.95       5153.56       231.65 o                         
   4   9   2       2132.77       2171.83       157.39 o                         
   5   9   2       7542.24       7571.60       303.55 o                         
   6   9   2       2160.43       2526.26       186.31 o                         
   7   9   2      18505.17      17793.65       505.26 o                         
   8   9   2        298.69        398.38       126.20 o                         
   9   9   2       9991.71      10756.48       449.76 o                         
  10   9   2       1215.35       1371.49       186.03 o                         
  11   9   2       6072.24       6146.46       379.85 o                         
  12   9   2        830.34        826.66       182.77 o                         
  13   9   2       1835.88       1874.77       236.68 o                         
  14   9   2        345.15        206.92       191.32 o                         
  15   9   2       2793.61       2717.66       357.06 o                         
  16   9   2        380.99        382.44       218.22 o                         
  17   9   2        323.78        296.85       239.01 o                         
  18   9   2        251.97        235.77       312.12 o                         
  19   9   2       1265.63       1123.00       348.81 o                         
  20   9   2         33.90        -99.79       292.61 o                         
   0  10   2       6952.88       6981.67       348.13 o                         
   1  10   2     160733.34     156683.97      2340.62 o                         
   2  10   2       3666.07       3979.63       231.48 o                         
   3  10   2      71719.27      71105.69      1223.32 o                         
   4  10   2       3532.16       3455.67       196.93 o                         
   5  10   2      18884.99      18631.62       560.51 o                         
   6  10   2       4359.53       4118.86       247.50 o                         
   7  10   2       4979.08       5354.51       288.07 o                         
   8  10   2        633.89        482.82       126.19 o                         
   9  10   2        103.05        116.22       143.56 o                         
  10  10   2       1293.44       1153.78       227.36 o                         
  11  10   2       9674.39       9709.98       516.44 o                         
  12  10   2       1622.81       1833.54       263.42 o                         
  13  10   2      32052.18      31475.91       977.23 o                         
  14  10   2       1906.07       2117.14       293.64 o                         
  15  10   2      43733.80      42566.90      1366.46 o                         
  16  10   2       3607.48       3829.56       426.57 o                         
  17  10   2      26807.13      28202.80      1202.65 o                         
  18  10   2       4671.81       5303.73       640.13 o                         
  19  10   2      18423.00      18820.97      1046.73 o                         
  20  10   2       2022.89       1687.49       475.90 o                         
   1  11   2       4098.84       4225.48       219.90 o                         
   2  11   2        439.90        249.16        90.08 o                         
   3  11   2      34908.86      34710.04       792.76 o                         
   4  11   2        280.72        218.24        96.63 o                         
   5  11   2      46214.24      46647.61       985.10 o                         
   6  11   2       4142.78       3950.55       262.00 o                         
   7  11   2      40355.84      39119.34       939.96 o                         
   8  11   2       6204.64       7129.85       370.37 o                         
   9  11   2      47422.89      46631.69      1238.48 o                         
  10  11   2       3514.89       3680.65       325.44 o                         
  11  11   2      37098.12      36992.98      1178.13 o                         
  12  11   2       1735.46       1252.07       334.53 o                         
  13  11   2      19159.01      20185.37      1006.10 o                         
  14  11   2        830.21        802.88       245.51 o                         
  15  11   2       2330.81       2576.84       603.45 o                         
  16  11   2        242.98        232.12       266.32 o                         
  17  11   2        549.88        163.46       281.98 o                         
  18  11   2         23.74          1.66       295.73 o                         
  19  11   2       1474.27        933.46       343.54 o                         
   0  12   2       1347.06       1276.76       201.31 o                         
   1  12   2         16.02        -41.40        80.79 o                         
   2  12   2         21.75          9.85        89.36 o                         
   3  12   2       1346.95       1519.23       167.94 o                         
   4  12   2         18.20        -25.87        96.35 o                         
   5  12   2        158.35        198.96       116.00 o                         
   6  12   2        235.57        104.13       114.31 o                         
   7  12   2        189.13         97.07       120.65 o                         
   8  12   2         42.07        147.19       127.44 o                         
   9  12   2       1318.63       1252.84       232.07 o                         
  10  12   2          5.07        -85.42       155.24 o                         
  11  12   2         26.02        192.40       174.61 o                         
  12  12   2         47.17        -48.48       171.53 o                         
  13  12   2        214.84        484.95       214.45 o                         
  14  12   2         18.36        -83.28       209.93 o                         
  15  12   2         52.31        205.14       258.37 o                         
  16  12   2          5.18       -237.95       237.95 o                         
  17  12   2       1045.18       1009.55       342.40 o                         
  18  12   2        108.28        218.46       306.76 o                         
  19  12   2        235.82        -35.05       425.03 o                         
   1  13   2       1783.54       1642.31       163.83 o                         
   2  13   2        280.75        258.33       115.55 o                         
   3  13   2      23926.84      24338.17       694.43 o                         
   4  13   2       5987.76       5658.92       313.90 o                         
   5  13   2      24834.24      25665.09       724.72 o                         
   6  13   2       7216.78       7624.44       398.04 o                         
   7  13   2      27964.81      27239.49       811.16 o                         
   8  13   2       4399.00       4126.66       317.50 o                         
   9  13   2      30914.66      30892.21      1274.54 o                         
  10  13   2       3620.99       3174.41       352.64 o                         
  11  13   2      30807.58      32707.03      1192.53 o                         
  12  13   2       2991.10       3332.69       386.43 o                         
  13  13   2      14304.63      14854.87       733.68 o                         
  14  13   2       1764.26       1688.48       314.71 o                         
  15  13   2       2538.57       1988.38       383.15 o                         
  16  13   2        554.47        316.44       382.24 o                         
  17  13   2         25.08         38.96       282.57 o                         
  18  13   2        155.09       -145.33       307.86 o                         
   0  14   2      16542.26      17126.04       750.22 o                         
   1  14   2      56005.39      56472.20      1120.15 o                         
   2  14   2       9714.88      10443.34       436.04 o                         
   3  14   2      63637.01      61497.09      1291.66 o                         
   4  14   2       6328.96       6373.25       367.96 o                         
   5  14   2      32429.33      31752.69       892.03 o                         
   6  14   2       2811.11       2856.83       262.86 o                         
   7  14   2       5198.66       5227.04       344.10 o                         
   8  14   2        143.73         89.75       150.66 o                         
   9  14   2       1254.44       1307.89       247.01 o                         
  10  14   2        486.32        620.12       229.01 o                         
  11  14   2       8489.72       9328.22       694.15 o                         
  12  14   2       1662.82       1216.00       282.84 o                         
  13  14   2      12635.17      13199.67       718.61 o                         
  14  14   2       4008.42       4821.58       445.65 o                         
  15  14   2      24359.45      23143.70      1141.09 o                         
  16  14   2       3079.41       2449.47       531.26 o                         
  17  14   2      19951.06      19849.38      1071.34 o                         
  18  14   2       1806.04        731.32       764.91 o                         
   1  15   2         12.66        -92.71       122.71 o                         
   2  15   2        828.29        831.63       179.04 o                         
   3  15   2       2421.55       2564.35       245.74 o                         
   4  15   2       1541.66       1157.09       197.93 o                         
   5  15   2       7767.68       8762.14       488.86 o                         
   6  15   2        487.09        650.99       211.44 o                         
   7  15   2      12732.99      13199.87       644.47 o                         
   8  15   2        623.13        933.49       246.02 o                         
   9  15   2       9499.08       9017.00       585.50 o                         
  10  15   2       2107.22       1686.95       283.01 o                         
  11  15   2       2360.98       2482.11       337.37 o                         
  12  15   2        992.47       1556.26       285.53 o                         
  13  15   2       1897.77       1742.11       304.85 o                         
  14  15   2        445.37        232.28       242.07 o                         
  15  15   2       2462.19       2050.38       402.44 o                         
  16  15   2        293.33        578.88       343.16 o                         
  17  15   2        242.84        171.15       463.50 o                         
   0  16   2       1059.01       1055.67       360.25 o                         
   1  16   2       9772.59      10170.77       536.72 o                         
   2  16   2       1189.28       1015.32       214.02 o                         
   3  16   2      12030.50      12515.71       581.66 o                         
   4  16   2        165.53        173.88       159.44 o                         
   5  16   2       5704.25       5188.72       379.82 o                         
   6  16   2         12.45        154.79       172.10 o                         
   7  16   2        165.89        190.13       195.46 o                         
   8  16   2         41.71        265.14       210.02 o                         
   9  16   2        327.82        301.65       225.03 o                         
  10  16   2        214.54        336.87       234.84 o                         
  11  16   2       1522.99        745.05       298.01 o                         
  12  16   2        324.43        263.31       247.49 o                         
  13  16   2       1834.84       1745.30       335.37 o                         
  14  16   2        491.31        439.65       285.18 o                         
  15  16   2       4489.58       4292.96       558.65 o                         
  16  16   2        544.79         16.43       470.03 o                         
   1  17   2        416.62        703.01       228.60 o                         
   2  17   2        444.96        529.53       206.23 o                         
   3  17   2       9803.96      10198.65       598.87 o                         
   4  17   2       1836.84       1758.44       265.48 o                         
   5  17   2      27317.66      28525.96       973.27 o                         
   6  17   2       1631.33       1968.26       419.91 o                         
   7  17   2      51682.93      54095.66      1485.28 o                         
   8  17   2       4286.09       4510.78       429.21 o                         
   9  17   2      42762.54      43244.42      1492.74 o                         
  10  17   2       3685.71       2891.23       399.41 o                         
  11  17   2      19840.80      18745.00      1027.85 o                         
  12  17   2       2276.24       1984.84       376.34 o                         
  13  17   2       8294.65       8281.01       732.87 o                         
  14  17   2        578.66        694.82       341.10 o                         
  15  17   2       4799.55       4342.49       963.32 o                         
   0  18   2       2164.08       2235.11       540.79 o                         
   1  18   2      29393.60      29128.30      1197.31 o                         
   2  18   2       2028.22       2318.92       358.77 o                         
   3  18   2      15370.88      16306.23       832.44 o                         
   4  18   2       1309.30       1296.17       289.32 o                         
   5  18   2       6354.73       6374.43       479.81 o                         
   6  18   2        184.09        194.00       221.27 o                         
   7  18   2       1077.97        735.83       294.21 o                         
   8  18   2         28.77       -153.08       238.14 o                         
   9  18   2          7.47        -72.35       247.44 o                         
  10  18   2        640.76        435.92       296.61 o                         
  11  18   2       3423.09       3059.02       457.41 o                         
  12  18   2        321.73        475.23       337.22 o                         
  13  18   2       7853.62       8036.45       709.69 o                         
  14  18   2        893.39       1261.32       505.13 o                         
   1  19   2        129.48        734.44       273.99 o                         
   2  19   2        242.36        291.34       250.20 o                         
   3  19   2         47.87       -103.97       225.51 o                         
   4  19   2          0.90        135.96       242.10 o                         
   5  19   2        200.48        366.71       257.38 o                         
   6  19   2          0.62         36.90       258.93 o                         
   7  19   2        721.50        646.02       298.66 o                         
   8  19   2          0.94        -51.42       274.69 o                         
   9  19   2        629.87        317.62       306.73 o                         
  10  19   2        160.04        209.08       302.06 o                         
  11  19   2        354.66        405.92       330.51 o                         
  12  19   2        300.67        206.86       320.08 o                         
  13  19   2         11.83         75.07       647.54 o                         
   0  20   2       3776.28       4285.11       683.72 o                         
   1  20   2      21146.90      21170.45      1045.33 o                         
   2  20   2       3931.39       4317.35       483.27 o                         
   3  20   2      18434.02      20001.86      1020.09 o                         
   4  20   2       3445.34       3833.56       475.71 o                         
   5  20   2       7076.65       7517.83       615.98 o                         
   6  20   2        914.73        749.08       368.78 o                         
   7  20   2       3310.55       3131.66       503.31 o                         
   8  20   2          9.25        -71.15       303.88 o                         
   9  20   2          3.80        373.35       304.10 o                         
  10  20   2        427.56         53.11       310.42 o                         
  11  20   2       3118.74       2815.15       547.84 o                         
   1  21   2       1020.18       1197.45       330.62 o                         
   2  21   2        604.88        384.45       297.48 o                         
   3  21   2      10607.48      10643.61       754.56 o                         
   4  21   2       2240.54       2561.22       414.19 o                         
   5  21   2      13117.29      11945.05       853.16 o                         
   6  21   2       6156.12       6423.88       754.85 o                         
   7  21   2      15834.90      16039.78      1199.54 o                         
   8  21   2       4051.30       5356.54       760.37 o                         
   9  21   2      18277.30      19739.92      1398.56 o                         
   0  22   2       1210.27        849.33       525.53 o                         
   1  22   2       2429.06       3393.30       543.09 o                         
   2  22   2        352.84        665.74       343.10 o                         
   3  22   2       2084.52       1214.89       374.78 o                         
   4  22   2        304.74        434.19       346.53 o                         
   5  22   2       1134.05       1873.05       560.60 o                         
   6  22   2        138.18        442.24       455.43 o                         
   7  22   2        119.81       -361.09       938.63 o                         
   1  23   2        451.01        836.66       404.53 o                         
   2  23   2          5.37        758.86       518.25 o                         
   3  23   2       2099.65       2405.82       821.55 o                         
   4  23   2        721.18        680.20      1067.14 o                         
   1   1   3       3345.45       3417.65       112.44 o                         
   2   1   3       6812.94       7446.38       172.95 o                         
   3   1   3        870.61        991.77        69.78 o                         
   4   1   3      28907.15      28261.99       502.57 o                         
   5   1   3       9615.72       9958.81       260.66 o                         
   6   1   3     102861.71     100546.91      1645.33 o                         
   7   1   3      31799.35      30615.16       624.52 o                         
   8   1   3     111424.27     106573.05      1780.19 o                         
   9   1   3      13305.57      13266.37       365.99 o                         
  10   1   3      72709.45      71249.70      1202.10 o                         
  11   1   3        133.09         -0.60       104.11 o                         
  12   1   3      34689.14      35614.92       844.07 o                         
  13   1   3        279.39         70.34       117.77 o                         
  14   1   3      12629.45      13294.81       569.32 o                         
  15   1   3       3654.05       3513.06       291.90 o                         
  16   1   3       4294.94       4581.28       365.64 o                         
  17   1   3       1319.75       1315.14       244.33 o                         
  18   1   3        492.74        408.87       241.18 o                         
  19   1   3       1895.96       1590.69       328.04 o                         
  20   1   3       5227.24       5349.26       540.50 o                         
  21   1   3       2593.63       2229.81       417.34 o                         
  22   1   3       7409.17       7616.54       674.47 o                         
   0   2   3     181427.91     184149.33      4418.48 o                         
   1   2   3       6305.74       6849.75       173.70 o                         
   2   2   3     143100.30     143130.27      2450.23 o                         
   3   2   3      31539.25      31526.32       574.42 o                         
   4   2   3     143365.16     141681.06      2173.90 o                         
   5   2   3       5319.30       5494.67       193.93 o                         
   6   2   3      47051.54      49096.39       791.86 o                         
   7   2   3        552.62        490.59        79.31 o                         
   8   2   3       1625.05       1843.66       130.80 o                         
   9   2   3         20.11        -67.80        67.80 o                         
  10   2   3       4073.20       4276.15       205.62 o                         
  11   2   3        307.07        365.86       108.34 o                         
  12   2   3      26953.18      28998.42       772.53 o                         
  13   2   3       3979.80       4240.39       288.79 o                         
  14   2   3      45768.07      46187.40      1093.19 o                         
  15   2   3       2963.61       3216.49       310.39 o                         
  16   2   3      42906.69      42666.61      1178.46 o                         
  17   2   3       6576.97       7167.91       487.54 o                         
  18   2   3      39747.40      41033.75      1287.51 o                         
  19   2   3       2407.38       1922.96       368.14 o                         
  20   2   3      24874.95      24061.25      1283.43 o                         
  21   2   3       2126.96       1892.71       396.63 o                         
  22   2   3       9888.32       9930.25      1219.85 o                         
   1   3   3      21744.39      22288.04       405.47 o                         
   2   3   3        526.06        404.15        54.45 o                         
   3   3   3       9639.14       9911.25       233.74 o                         
   4   3   3      11772.63      12055.90       274.18 o                         
   5   3   3       1799.84       1941.23       111.62 o                         
   6   3   3      10930.96      10436.84       267.40 o                         
   7   3   3       1164.68       1146.16       104.83 o                         
   8   3   3      24735.70      23676.86       518.92 o                         
   9   3   3        176.86        181.38        78.86 o                         
  10   3   3      24890.15      26147.78       630.32 o                         
  11   3   3       6008.57       6176.00       317.58 o                         
  12   3   3       9789.44      10830.30       437.61 o                         
  13   3   3       4692.50       4437.91       298.58 o                         
  14   3   3       1782.88       1483.35       260.50 o                         
  15   3   3        630.45        692.35       189.48 o                         
  16   3   3         95.88        214.76       181.12 o                         
  17   3   3        613.32        794.04       243.38 o                         
  18   3   3         40.59        -44.81       201.80 o                         
  19   3   3        118.48       -207.40       207.40 o                         
  20   3   3        287.41        343.34       288.45 o                         
  21   3   3         34.98        -50.52       289.72 o                         
  22   3   3       1552.55        411.59       662.31 o                         
   0   4   3      51916.74      50759.21      1093.11 o                         
   1   4   3       1021.24       1410.43        99.63 o                         
   2   4   3      36085.15      35282.37       594.75 o                         
   3   4   3       3751.55       3924.45       147.03 o                         
   4   4   3      32969.29      32872.89       599.42 o                         
   5   4   3       9766.72      10534.53       270.63 o                         
   6   4   3      10205.73      10207.02       278.05 o                         
   7   4   3        719.53        711.98        78.57 o                         
   8   4   3        277.45        237.33        78.78 o                         
   9   4   3        243.50        141.32        79.76 o                         
  10   4   3        437.37        389.64       105.08 o                         
  11   4   3         31.03        146.32        94.75 o                         
  12   4   3       7601.04       8015.25       397.97 o                         
  13   4   3        284.04        -35.47       134.89 o                         
  14   4   3       8930.20       8882.01       463.05 o                         
  15   4   3       1295.46       1592.47       250.99 o                         
  16   4   3      11538.78      12036.73       609.76 o                         
  17   4   3        590.61        167.13       209.62 o                         
  18   4   3      13105.18      11741.52       687.73 o                         
  19   4   3       2074.48       2794.48       392.80 o                         
  20   4   3       5347.63       5004.91       504.27 o                         
  21   4   3        801.63        624.48       336.76 o                         
  22   4   3       2313.56       2500.86      1417.42 o                         
   1   5   3       2647.48       2811.50       122.77 o                         
   2   5   3      50028.64      50508.46       865.87 o                         
   3   5   3      12068.95      12663.80       303.16 o                         
   4   5   3      72846.22      72053.12      1172.40 o                         
   5   5   3       6810.59       7423.55       293.72 o                         
   6   5   3     116348.20     111377.80      1827.02 o                         
   7   5   3       1355.31       1302.99       101.77 o                         
   8   5   3     108899.91     104379.13      1745.49 o                         
   9   5   3      14180.57      14496.38       429.42 o                         
  10   5   3      91825.09      89555.46      1735.31 o                         
  11   5   3      16195.90      16774.30       564.35 o                         
  12   5   3      63399.84      62943.73      1329.18 o                         
  13   5   3       4814.25       4820.52       344.01 o                         
  14   5   3      22152.04      21841.11       868.76 o                         
  15   5   3         32.85        213.50       181.98 o                         
  16   5   3       3846.69       4497.62       413.42 o                         
  17   5   3        284.05        228.94       229.71 o                         
  18   5   3        857.35        894.74       283.09 o                         
  19   5   3         14.70        -12.63       230.31 o                         
  20   5   3       7330.21       7877.16       603.60 o                         
  21   5   3         75.05        159.49       312.22 o                         
  22   5   3      12199.99      10060.45      2610.83 o                         
   0   6   3      87625.86      87875.77      1982.36 o                         
   1   6   3      25775.50      26037.75       489.63 o                         
   2   6   3      82902.51      82184.45      1402.79 o                         
   3   6   3       6585.24       7125.32       229.87 o                         
   4   6   3      55164.54      53676.26       913.90 o                         
   5   6   3        231.09        179.88        67.35 o                         
   6   6   3      13535.11      12624.05       349.06 o                         
   7   6   3       1314.57       1517.14       127.16 o                         
   8   6   3       1253.37       1233.04       128.41 o                         
   9   6   3        252.77        181.09       101.50 o                         
  10   6   3       2249.58       2277.60       200.61 o                         
  11   6   3       1383.49       1316.19       170.40 o                         
  12   6   3      15637.34      16312.18       624.73 o                         
  13   6   3       5118.06       6055.82       394.14 o                         
  14   6   3      26993.06      27205.09       992.42 o                         
  15   6   3       2683.95       2707.78       358.84 o                         
  16   6   3      23370.72      22936.46      1160.28 o                         
  17   6   3        681.30        426.91       245.17 o                         
  18   6   3      13894.76      13801.70       750.80 o                         
  19   6   3        282.53        414.03       267.15 o                         
  20   6   3       9767.97       8844.51       687.38 o                         
  21   6   3        660.21        693.95       329.91 o                         
   1   7   3       1854.96       1908.01       124.80 o                         
   2   7   3         90.36         44.76        58.26 o                         
   3   7   3       5210.64       5109.18       191.96 o                         
   4   7   3        117.50         38.97        61.85 o                         
   5   7   3        564.38        437.57       113.22 o                         
   6   7   3       2744.79       2616.22       159.97 o                         
   7   7   3       1428.42       1378.75       129.38 o                         
   8   7   3       1175.07        809.64       114.09 o                         
   9   7   3        651.91        821.38       135.70 o                         
  10   7   3       1254.05       1514.90       182.87 o                         
  11   7   3       4457.37       4827.24       334.63 o                         
  12   7   3       1293.29       1322.22       197.88 o                         
  13   7   3        444.01        541.89       184.39 o                         
  14   7   3         55.74       -150.15       150.15 o                         
  15   7   3         50.77        -22.91       193.57 o                         
  16   7   3          7.03        -94.94       200.82 o                         
  17   7   3        212.86        211.51       229.62 o                         
  18   7   3          0.53         20.63       240.76 o                         
  19   7   3         33.40        304.55       278.03 o                         
  20   7   3         30.61       -255.66       255.66 o                         
  21   7   3        145.97       -291.41       291.41 o                         
   0   8   3     139809.91     138027.06      3073.42 o                         
   1   8   3      24981.99      24147.94       504.19 o                         
   2   8   3     120496.55     116438.48      1858.85 o                         
   3   8   3       2847.31       2961.19       147.79 o                         
   4   8   3      53164.48      52169.83       974.86 o                         
   5   8   3       1212.70        797.32       111.59 o                         
   6   8   3      11503.90      11642.14       364.49 o                         
   7   8   3        101.29         14.32        79.92 o                         
   8   8   3        396.47        465.75       101.84 o                         
   9   8   3        468.90        394.53       109.29 o                         
  10   8   3       1666.98       1960.75       216.65 o                         
  11   8   3        663.87        797.91       169.87 o                         
  12   8   3      14326.00      14760.79       617.70 o                         
  13   8   3       5133.94       4854.95       358.48 o                         
  14   8   3      31178.34      30773.75      1159.40 o                         
  15   8   3       3975.70       4312.75       424.82 o                         
  16   8   3      31388.42      32815.95      1265.61 o                         
  17   8   3       1593.02       1007.30       309.17 o                         
  18   8   3      23082.99      22750.64      1070.67 o                         
  19   8   3        880.18        753.38       324.60 o                         
  20   8   3      13452.71      15207.96       911.25 o                         
  21   8   3        497.57        410.69       945.76 o                         
   1   9   3         57.00          2.45        63.26 o                         
   2   9   3      19005.04      18977.40       456.52 o                         
   3   9   3        568.98        570.24        89.06 o                         
   4   9   3      45310.32      42402.95       817.68 o                         
   5   9   3       9366.27      10067.71       346.41 o                         
   6   9   3      62923.96      62261.10      1134.12 o                         
   7   9   3      12857.98      13318.75       498.47 o                         
   8   9   3      98758.61      95249.09      1676.97 o                         
   9   9   3       6496.76       6805.78       353.09 o                         
  10   9   3      71013.42      68719.76      1463.29 o                         
  11   9   3       1397.44       1506.45       208.39 o                         
  12   9   3      31678.90      31646.74       992.57 o                         
  13   9   3        715.60        665.21       191.49 o                         
  14   9   3      13506.32      14817.29       686.88 o                         
  15   9   3       3525.75       3738.50       399.36 o                         
  16   9   3       1584.37       1526.75       295.96 o                         
  17   9   3        192.87        253.12       233.81 o                         
  18   9   3        442.96        238.40       258.68 o                         
  19   9   3       1403.77       1098.05       324.96 o                         
  20   9   3       5097.96       5024.75       541.71 o                         
   0  10   3       5099.90       4722.83       320.11 o                         
   1  10   3         46.24        -73.90        73.90 o                         
   2  10   3      11893.79      12202.45       361.40 o                         
   3  10   3       1152.54       1127.92       129.82 o                         
   4  10   3       5258.94       5574.34       288.32 o                         
   5  10   3       3400.69       3368.46       240.73 o                         
   6  10   3        691.20        504.14       110.80 o                         
   7  10   3         76.08         95.54       101.40 o                         
   8  10   3        279.25        292.50       119.36 o                         
   9  10   3       1519.51       1717.25       212.77 o                         
  10  10   3       1001.90       1027.52       235.09 o                         
  11  10   3          5.77       -101.46       147.78 o                         
  12  10   3        525.11        428.88       179.06 o                         
  13  10   3         63.26        194.39       177.93 o                         
  14  10   3       1833.76       1956.30       378.90 o                         
  15  10   3         20.37         97.11       219.05 o                         
  16  10   3       3578.41       3632.22       622.32 o                         
  17  10   3        616.28        473.68       260.41 o                         
  18  10   3       2407.80       2278.10       416.40 o                         
  19  10   3        291.50        502.50       325.83 o                         
  20  10   3       2111.19       2995.74       745.68 o                         
   1  11   3        754.69        742.01       134.17 o                         
   2  11   3      13131.39      13842.44       434.63 o                         
   3  11   3         25.62        123.73       102.51 o                         
   4  11   3      18552.43      18892.16       547.68 o                         
   5  11   3        466.05        442.19       113.43 o                         
   6  11   3      22887.90      24712.79       679.88 o                         
   7  11   3       8117.73       7400.43       357.07 o                         
   8  11   3      24468.05      25402.14       784.02 o                         
   9  11   3       2301.67       2235.81       257.67 o                         
  10  11   3      23218.51      23317.75       862.92 o                         
  11  11   3        133.72        262.34       187.13 o                         
  12  11   3      10711.81      11285.09       661.76 o                         
  13  11   3        788.05       1207.43       252.23 o                         
  14  11   3       4858.65       5622.27       460.46 o                         
  15  11   3       1149.27       1263.69       311.98 o                         
  16  11   3       1654.12       1702.61       354.74 o                         
  17  11   3        128.89         30.79       274.08 o                         
  18  11   3        482.30        350.15       307.97 o                         
  19  11   3        102.32        340.73       335.25 o                         
   0  12   3      97116.38      92621.95      2233.48 o                         
   1  12   3       3890.70       4256.94       236.31 o                         
   2  12   3      94160.28      94601.88      1721.95 o                         
   3  12   3      15264.24      15409.26       548.51 o                         
   4  12   3      56744.32      57060.59      1103.53 o                         
   5  12   3       5478.15       5621.33       289.97 o                         
   6  12   3      15436.57      15891.42       527.49 o                         
   7  12   3        130.05        212.15       125.13 o                         
   8  12   3        211.99        330.38       156.52 o                         
   9  12   3        854.25        758.71       198.86 o                         
  10  12   3       3735.96       4101.98       354.86 o                         
  11  12   3       1915.20       2009.02       271.52 o                         
  12  12   3      16373.90      16255.92       749.66 o                         
  13  12   3        617.85        301.62       222.58 o                         
  14  12   3      32094.05      31206.02      1207.66 o                         
  15  12   3       2514.40       1928.02       551.90 o                         
  16  12   3      31812.39      32705.96      1411.20 o                         
  17  12   3       1942.53       1658.45       405.64 o                         
  18  12   3      21269.08      19515.56      1192.46 o                         
  19  12   3       2836.93       3681.17      1265.11 o                         
   1  13   3        622.06        510.05       130.61 o                         
   2  13   3       4142.01       4797.25       287.61 o                         
   3  13   3       5355.55       5021.34       294.77 o                         
   4  13   3      19973.88      19985.14       632.49 o                         
   5  13   3       1502.72       1115.17       160.02 o                         
   6  13   3      26451.32      26523.39       780.27 o                         
   7  13   3       1170.85       1014.02       164.48 o                         
   8  13   3      23017.07      23697.77       786.20 o                         
   9  13   3       3889.47       3781.97       361.98 o                         
  10  13   3      18082.71      18591.71       843.94 o                         
  11  13   3       2038.74       2263.85       312.68 o                         
  12  13   3      11705.37      12697.89       691.50 o                         
  13  13   3        754.12        463.46       258.33 o                         
  14  13   3       6081.64       6621.84       530.35 o                         
  15  13   3        104.57        136.03       272.04 o                         
  16  13   3        610.71         80.02       288.90 o                         
  17  13   3        211.48        130.07       303.65 o                         
  18  13   3        296.85        118.66       311.44 o                         
   0  14   3       3385.24       3802.41       378.88 o                         
   1  14   3         20.18        -55.01       112.09 o                         
   2  14   3       5601.41       5706.10       325.68 o                         
   3  14   3        886.63        869.96       171.18 o                         
   4  14   3       3534.07       2883.65       246.46 o                         
   5  14   3       2467.99       3040.04       252.68 o                         
   6  14   3        267.29        372.84       150.96 o                         
   7  14   3        159.79        104.73       136.50 o                         
   8  14   3        103.21       -133.35       133.35 o                         
   9  14   3        549.24        382.10       251.00 o                         
  10  14   3        153.43       -181.62       181.62 o                         
  11  14   3        330.43        249.46       208.88 o                         
  12  14   3        577.51        217.29       222.66 o                         
  13  14   3          3.39        220.37       210.82 o                         
  14  14   3       1759.20       1958.78       339.08 o                         
  15  14   3          5.41         66.11       275.53 o                         
  16  14   3       1043.45       1290.05       368.02 o                         
  17  14   3        134.08        -60.16       307.34 o                         
  18  14   3        454.84       2794.12      1388.91 o                         
   1  15   3       1057.75       1093.85       179.86 o                         
   2  15   3       6754.80       7643.44       408.00 o                         
   3  15   3       4033.78       4153.10       316.89 o                         
   4  15   3      30396.12      30307.39       899.49 o                         
   5  15   3       1752.13       2234.28       246.28 o                         
   6  15   3      39349.87      39089.79      1078.95 o                         
   7  15   3       4120.25       4476.53       430.80 o                         
   8  15   3      46170.47      46537.86      1385.08 o                         
   9  15   3       3499.23       3191.93       359.21 o                         
  10  15   3      35060.06      33077.50      1319.87 o                         
  11  15   3       4509.55       4783.11       464.01 o                         
  12  15   3      17241.76      16351.13       844.99 o                         
  13  15   3        431.61        260.09       245.71 o                         
  14  15   3       8168.44       8132.73       632.44 o                         
  15  15   3         17.99         65.54       296.68 o                         
  16  15   3        415.01        504.75       370.61 o                         
  17  15   3         20.92        797.74       717.22 o                         
   0  16   3      50302.57      48050.27      1820.05 o                         
   1  16   3       4664.88       4690.59       371.75 o                         
   2  16   3      45015.44      44901.08      1171.37 o                         
   3  16   3       1560.19       1236.57       230.02 o                         
   4  16   3      20750.63      22089.89       767.25 o                         
   5  16   3        497.73        138.42       164.16 o                         
   6  16   3       8195.52       8431.42       465.18 o                         
   7  16   3        328.72        221.36       234.56 o                         
   8  16   3        798.30        544.96       243.41 o                         
   9  16   3        829.83        678.59       268.44 o                         
  10  16   3       2937.86       2442.67       375.05 o                         
  11  16   3        466.69        253.13       267.78 o                         
  12  16   3       8005.60       8108.01       715.16 o                         
  13  16   3       1893.11       2416.15       395.64 o                         
  14  16   3      14023.20      13772.54       836.97 o                         
  15  16   3       2204.15       2343.85       618.65 o                         
  16  16   3      17073.64      18551.78      1792.49 o                         
   1  17   3         38.18        -96.90       201.57 o                         
   2  17   3        331.01        354.04       214.63 o                         
   3  17   3        454.88        490.37       222.56 o                         
   4  17   3        985.30       1042.57       245.34 o                         
   5  17   3          6.13       -137.27       178.41 o                         
   6  17   3        559.68        600.94       239.89 o                         
   7  17   3       1065.56       1501.43       309.28 o                         
   8  17   3        556.26        208.76       269.77 o                         
   9  17   3         13.36        431.38       288.39 o                         
  10  17   3        808.57       1224.75       329.37 o                         
  11  17   3         20.19       -168.96       237.77 o                         
  12  17   3        744.48        344.57       279.63 o                         
  13  17   3         14.10       -255.99       255.99 o                         
  14  17   3        725.25        524.82       329.64 o                         
  15  17   3         95.79        405.36       524.64 o                         
   0  18   3      20058.23      22320.02      1734.34 o                         
   1  18   3       3658.03       3631.63       429.70 o                         
   2  18   3      19636.76      20408.11      1079.36 o                         
   3  18   3        566.38        236.49       216.76 o                         
   4  18   3      10992.00      10034.44       672.63 o                         
   5  18   3         29.72       -166.12       204.87 o                         
   6  18   3       4473.24       5218.81       459.26 o                         
   7  18   3        205.69        116.00       246.41 o                         
   8  18   3        489.23        431.76       294.66 o                         
   9  18   3        366.22        117.87       270.56 o                         
  10  18   3       2102.95       2174.39       413.65 o                         
  11  18   3         15.96       -186.80       269.14 o                         
  12  18   3       5406.89       5659.41       595.01 o                         
  13  18   3        636.91        782.06       362.59 o                         
  14  18   3       5996.22       7447.79      1075.10 o                         
   1  19   3         10.99       -105.49       237.78 o                         
   2  19   3       3789.24       4036.68       464.74 o                         
   3  19   3       1348.47       1368.32       325.90 o                         
   4  19   3      15306.15      14911.57       827.56 o                         
   5  19   3       1860.85       1920.05       346.56 o                         
   6  19   3      30153.54      29568.76      1291.38 o                         
   7  19   3       2816.68       3593.62       490.80 o                         
   8  19   3      38026.21      37663.11      1524.49 o                         
   9  19   3       2460.71       2119.93       411.25 o                         
  10  19   3      27759.93      28598.47      1382.94 o                         
  11  19   3       1156.21        620.80       359.25 o                         
  12  19   3      13476.22      12370.75       871.73 o                         
  13  19   3        832.57         46.66       915.09 o                         
   0  20   3       9609.23       7091.68      1362.39 o                         
   1  20   3        351.97        127.10       237.14 o                         
   2  20   3       9589.55       9023.35       666.94 o                         
   3  20   3       1382.36       1321.77       347.54 o                         
   4  20   3       6826.46       7499.30       636.92 o                         
   5  20   3       1221.53       1355.83       340.78 o                         
   6  20   3       1568.10       1305.52       448.40 o                         
   7  20   3          3.15         64.85       287.72 o                         
   8  20   3          3.70        140.03       314.26 o                         
   9  20   3        276.60        409.20       321.08 o                         
  10  20   3        227.98        428.12       353.94 o                         
  11  20   3        181.90        785.61       406.16 o                         
   1  21   3         12.63        282.88       288.25 o                         
   2  21   3        304.69        439.14       297.31 o                         
   3  21   3          3.92       -260.17       260.17 o                         
   4  21   3       2292.55       2803.27       448.27 o                         
   5  21   3        274.42        824.43       350.38 o                         
   6  21   3       2378.70       2243.51       494.26 o                         
   7  21   3        568.39        690.57       402.41 o                         
   8  21   3       2502.72       2905.32       514.08 o                         
   9  21   3        544.36        972.48       582.75 o                         
  10  21   3       1536.55       3274.74      2842.99 o                         
   0  22   3      19042.55      20787.32      2756.08 o                         
   1  22   3        680.89        434.59       297.29 o                         
   2  22   3      21384.17      21947.73      1186.45 o                         
   3  22   3       2495.99       3063.71       459.02 o                         
   4  22   3      15207.62      15987.88      1150.84 o                         
   5  22   3       2176.36       2938.64       576.22 o                         
   6  22   3       4464.46       3984.21       758.54 o                         
   7  22   3         34.11        912.36      1201.55 o                         
   1  23   3          3.71        171.51       382.47 o                         
   2  23   3       3408.82       3601.23       802.58 o                         
   3  23   3        244.73        399.34       627.51 o                         
   4  23   3       6462.92       5123.91      1657.73 o                         
   0   0   4     153548.77     152829.06      4360.55 o                         
   1   0   4      27726.30      28380.97       719.50 o                         
   2   0   4      91656.94      89552.23      1858.57 o                         
   3   0   4      97205.84      94319.47      1964.68 o                         
   4   0   4      49430.57      47202.18      1059.97 o                         
   5   0   4      77450.77      76260.43      1652.94 o                         
   6   0   4      15106.07      14953.91       549.87 o                         
   7   0   4       6103.58       6208.90       376.93 o                         
   8   0   4       7285.02       7843.01       417.47 o                         
   9   0   4       1007.94       1061.60       150.09 o                         
  10   0   4        508.08        438.64       149.09 o                         
  11   0   4       3281.98       3243.30       295.98 o                         
  12   0   4      18974.06      19445.06       899.75 o                         
  13   0   4       7707.90       8447.93       685.83 o                         
  14   0   4      35647.39      35849.79      1350.89 o                         
  15   0   4      19622.33      20869.76      1034.44 o                         
  16   0   4      35205.87      35785.08      1440.45 o                         
  17   0   4      15653.53      17016.43      1065.52 o                         
  18   0   4      29803.59      31651.79      1562.45 o                         
  19   0   4      19536.57      21080.80      1577.86 o                         
  20   0   4      15904.21      15151.42      1333.88 o                         
  21   0   4       7071.27       8535.69       946.22 o                         
  22   0   4       9337.51       8320.69      1383.64 o                         
   1   1   4       4514.94       5050.93       153.31 o                         
   2   1   4      10975.01      11726.15       244.41 o                         
   3   1   4       2804.94       2856.92       115.74 o                         
   4   1   4      10964.37      11404.76       277.25 o                         
   5   1   4       5117.40       4861.54       176.99 o                         
   6   1   4      32975.45      31255.06       579.47 o                         
   7   1   4      26721.08      26074.23       540.52 o                         
   8   1   4      36003.06      35082.05       726.41 o                         
   9   1   4      34810.12      34587.16       717.52 o                         
  10   1   4      21319.03      21881.38       531.17 o                         
  11   1   4      14226.92      14056.77       461.15 o                         
  12   1   4      16474.66      16839.11       575.36 o                         
  13   1   4       3560.35       4090.64       284.99 o                         
  14   1   4       4429.18       4912.37       386.11 o                         
  15   1   4       1289.18       1523.78       217.96 o                         
  16   1   4        901.32        968.54       215.27 o                         
  17   1   4        178.24        161.24       181.76 o                         
  18   1   4        248.19        405.96       218.67 o                         
  19   1   4         58.33        -55.78       229.79 o                         
  20   1   4       1887.09       1947.95       380.36 o                         
  21   1   4        627.41        630.26       333.07 o                         
  22   1   4       3941.36       4634.25       712.37 o                         
   0   2   4      23177.09      23231.93       611.09 o                         
   1   2   4        266.93        406.63        47.52 o                         
   2   2   4       4519.00       4480.82       155.74 o                         
   3   2   4       6582.17       6995.07       248.95 o                         
   4   2   4       1983.48       2379.14       127.50 o                         
   5   2   4      13401.44      13272.14       345.28 o                         
   6   2   4       4939.40       5183.48       202.59 o                         
   7   2   4        639.93        899.43        97.41 o                         
   8   2   4       2166.30       2176.21       144.63 o                         
   9   2   4       1038.88       1036.30       122.92 o                         
  10   2   4        530.70        421.99       113.77 o                         
  11   2   4        509.30        622.66       124.16 o                         
  12   2   4       1377.72       1438.94       165.48 o                         
  13   2   4        762.51        627.43       156.80 o                         
  14   2   4       3791.05       3667.06       287.00 o                         
  15   2   4        962.47       1156.30       216.04 o                         
  16   2   4       1865.64       1613.75       249.44 o                         
  17   2   4       4713.06       4840.03       395.42 o                         
  18   2   4       1334.63       1046.75       299.76 o                         
  19   2   4       1655.00       1773.73       341.92 o                         
  20   2   4       1150.90        699.79       281.39 o                         
  21   2   4        317.21        460.04       331.85 o                         
  22   2   4       1013.14        744.00       856.67 o                         
   1   3   4      22638.55      23792.84       429.78 o                         
   2   3   4      29108.57      29752.69       529.21 o                         
   3   3   4      32578.77      32798.62       625.94 o                         
   4   3   4      51180.96      49884.28       918.84 o                         
   5   3   4      32829.53      31442.58       573.58 o                         
   6   3   4      79588.62      77015.58      1196.78 o                         
   7   3   4      55874.00      54751.09       897.89 o                         
   8   3   4      79134.52      76474.68      1288.23 o                         
   9   3   4      34892.81      33255.05       679.48 o                         
  10   3   4      62353.72      61758.52      1147.74 o                         
  11   3   4      31984.33      31502.25       731.88 o                         
  12   3   4      39192.53      39242.72       913.72 o                         
  13   3   4      10571.25      10686.11       484.39 o                         
  14   3   4      12317.19      13078.76       569.37 o                         
  15   3   4       5368.64       5897.58       400.32 o                         
  16   3   4       3881.33       3458.68       326.64 o                         
  17   3   4        125.06        142.19       199.80 o                         
  18   3   4        495.49        679.72       234.14 o                         
  19   3   4       4073.05       4204.79       436.73 o                         
  20   3   4       4252.89       3577.37       603.57 o                         
  21   3   4       5142.23       5897.54       569.93 o                         
  22   3   4       6592.33       6349.90      1881.75 o                         
   0   4   4     101405.05     100263.61      2085.59 o                         
   1   4   4      95572.47      94159.41      1512.82 o                         
   2   4   4      91161.61      90736.88      1381.42 o                         
   3   4   4      30904.27      29161.93       505.76 o                         
   4   4   4      98011.55      95855.06      1556.46 o                         
   5   4   4      19457.74      19778.39       424.73 o                         
   6   4   4      17211.75      16866.83       390.18 o                         
   7   4   4       1607.75       1782.97       116.82 o                         
   8   4   4        109.15        223.57        79.04 o                         
   9   4   4        725.86        936.10       121.09 o                         
  10   4   4       4016.99       4233.09       218.77 o                         
  11   4   4       7775.09       8260.99       344.43 o                         
  12   4   4       9178.47       9725.87       436.24 o                         
  13   4   4      26166.75      25893.34       820.83 o                         
  14   4   4      19469.10      19674.80       722.34 o                         
  15   4   4      21918.46      22202.11       847.32 o                         
  16   4   4      24430.95      23703.30       923.35 o                         
  17   4   4      10141.58      10336.78       627.25 o                         
  18   4   4      23058.80      22575.80       997.05 o                         
  19   4   4       7034.70       7328.80       560.64 o                         
  20   4   4      12366.50      11501.15       739.38 o                         
  21   4   4       5061.80       4912.11       545.33 o                         
   1   5   4        480.85        783.09        72.28 o                         
   2   5   4        622.58        751.77        76.83 o                         
   3   5   4       2803.98       3024.40       124.71 o                         
   4   5   4       2894.34       3117.18       147.34 o                         
   5   5   4       2371.13       2419.33       138.43 o                         
   6   5   4        753.06        641.74        96.82 o                         
   7   5   4       1859.06       1823.40       174.38 o                         
   8   5   4       1799.46       1651.22       120.26 o                         
   9   5   4        419.51        447.03       103.89 o                         
  10   5   4        417.06        584.52       122.50 o                         
  11   5   4       1314.25       1192.32       171.29 o                         
  12   5   4       1661.43       1754.08       236.04 o                         
  13   5   4         42.89        196.06       142.03 o                         
  14   5   4       1448.67       1465.16       244.19 o                         
  15   5   4          7.60         48.34       177.88 o                         
  16   5   4        302.81        191.38       198.60 o                         
  17   5   4        297.65        370.96       230.63 o                         
  18   5   4          3.28       -155.09       206.13 o                         
  19   5   4        136.03         28.01       247.12 o                         
  20   5   4         28.61        -91.87       250.73 o                         
  21   5   4         88.62        331.70       327.19 o                         
   0   6   4      26069.55      24781.37       622.61 o                         
   1   6   4      49567.02      48915.31       808.77 o                         
   2   6   4      41126.43      39370.23       713.61 o                         
   3   6   4      19982.66      20306.61       427.98 o                         
   4   6   4      47257.52      44572.79       785.33 o                         
   5   6   4       2002.52       2039.42       135.28 o                         
   6   6   4      16197.36      15740.05       412.58 o                         
   7   6   4       3034.67       3143.79       179.22 o                         
   8   6   4        924.58       1161.65       178.03 o                         
   9   6   4       2620.79       3117.25       212.86 o                         
  10   6   4       2208.98       2176.93       203.01 o                         
  11   6   4        234.87        -66.68       134.89 o                         
  12   6   4       6701.91       6945.88       369.54 o                         
  13   6   4       8859.12       9167.79       504.28 o                         
  14   6   4      12948.58      12898.58       648.48 o                         
  15   6   4      10423.69      10553.38       606.24 o                         
  16   6   4      13646.97      13776.86       713.27 o                         
  17   6   4       5921.48       6089.71       500.01 o                         
  18   6   4      13715.50      12881.13       733.04 o                         
  19   6   4       3811.42       3317.70       434.64 o                         
  20   6   4       8013.34       8873.33       685.57 o                         
  21   6   4       3727.40       3275.61       473.58 o                         
   1   7   4       2645.73       2681.30       147.35 o                         
   2   7   4       8165.42       8132.02       251.73 o                         
   3   7   4      22956.04      21872.64       478.32 o                         
   4   7   4      38325.99      37864.39       717.26 o                         
   5   7   4      26998.61      25880.14       540.30 o                         
   6   7   4      59039.58      58774.46      1029.23 o                         
   7   7   4      39250.17      37140.33       732.78 o                         
   8   7   4      68728.45      64678.76      1145.70 o                         
   9   7   4      38241.39      36642.84       841.45 o                         
  10   7   4      55436.34      55090.43      1187.59 o                         
  11   7   4      26849.24      24932.04       737.70 o                         
  12   7   4      27966.14      27835.19       865.71 o                         
  13   7   4      17495.12      19024.00       780.03 o                         
  14   7   4      12246.31      12227.13       632.99 o                         
  15   7   4       3764.53       3747.81       389.66 o                         
  16   7   4       2973.69       2561.29       344.93 o                         
  17   7   4         36.11        -13.12       218.19 o                         
  18   7   4        772.64        453.36       282.54 o                         
  19   7   4        598.20        685.36       291.18 o                         
  20   7   4       4272.19       3603.22       479.45 o                         
  21   7   4       2728.67       2748.75       646.40 o                         
   0   8   4      55211.54      54351.90      1249.49 o                         
   1   8   4       8833.71       9088.58       273.07 o                         
   2   8   4      21531.06      20616.01       454.02 o                         
   3   8   4      25072.19      25339.31       527.80 o                         
   4   8   4       3124.89       3109.46       179.92 o                         
   5   8   4      10092.89      10773.32       344.65 o                         
   6   8   4       1549.17       1505.57       136.97 o                         
   7   8   4        771.05        563.85       106.73 o                         
   8   8   4       1797.32       2237.51       170.39 o                         
   9   8   4       1132.74       1228.34       152.25 o                         
  10   8   4       1013.44       1070.49       176.07 o                         
  11   8   4       2789.76       2794.29       256.27 o                         
  12   8   4       4869.06       4958.09       412.87 o                         
  13   8   4        263.98        298.91       180.08 o                         
  14   8   4      10652.64      10237.99       657.85 o                         
  15   8   4       2647.72       2316.21       335.35 o                         
  16   8   4       6605.67       5727.47       493.79 o                         
  17   8   4       4054.03       3801.55       439.80 o                         
  18   8   4       3436.68       4226.58       486.71 o                         
  19   8   4       4219.37       4912.41       530.57 o                         
  20   8   4       3510.85       3110.46       445.29 o                         
  21   8   4        820.94       2216.42      2205.56 o                         
   1   9   4       1913.11       1922.21       133.49 o                         
   2   9   4       1586.18       1621.56       175.51 o                         
   3   9   4       1419.73       1483.03       192.38 o                         
   4   9   4       1412.56       1609.45       149.43 o                         
   5   9   4       4959.60       5695.54       270.83 o                         
   6   9   4      11999.80      12614.02       427.09 o                         
   7   9   4       3283.55       3643.31       229.65 o                         
   8   9   4      11956.71      12414.19       433.79 o                         
   9   9   4       4798.41       4775.32       299.20 o                         
  10   9   4       7578.51       7459.04       469.71 o                         
  11   9   4       5081.11       5253.16       368.30 o                         
  12   9   4       3298.81       3522.68       384.49 o                         
  13   9   4       1729.18       1608.65       243.88 o                         
  14   9   4       1810.33       2208.69       312.20 o                         
  15   9   4         51.12        102.10       208.45 o                         
  16   9   4        487.07        842.48       265.70 o                         
  17   9   4         37.76        -57.53       215.39 o                         
  18   9   4         15.29        139.02       250.16 o                         
  19   9   4        510.18        316.21       285.05 o                         
  20   9   4        719.08        786.94       352.10 o                         
   0  10   4     112733.89     109815.65      2389.12 o                         
   1  10   4      38903.76      38372.29       719.90 o                         
   2  10   4      82894.80      79750.25      1352.69 o                         
   3  10   4      43649.08      42733.94       841.46 o                         
   4  10   4      30350.08      30048.24       655.40 o                         
   5  10   4      23940.97      23961.29       613.26 o                         
   6  10   4      12898.52      13126.26       455.44 o                         
   7  10   4       1102.05       1229.76       151.47 o                         
   8  10   4       2578.03       2614.94       208.47 o                         
   9  10   4       4330.36       4281.02       316.81 o                         
  10  10   4       2303.43       2390.03       316.92 o                         
  11  10   4       7060.57       6992.05       449.54 o                         
  12  10   4      20142.69      21684.51       828.74 o                         
  13  10   4       9712.02      10975.91       588.51 o                         
  14  10   4      24067.59      24137.34       990.46 o                         
  15  10   4      11634.36      12132.82       694.15 o                         
  16  10   4      19145.63      20572.99       961.55 o                         
  17  10   4      15891.63      16100.89      1067.09 o                         
  18  10   4      12929.46      13072.42      1310.86 o                         
  19  10   4      10526.56      10374.32       754.00 o                         
  20  10   4       8818.46      10764.18      2330.68 o                         
   1  11   4        272.19        146.82        94.59 o                         
   2  11   4       6719.33       8023.68       306.50 o                         
   3  11   4       6008.28       6071.37       285.80 o                         
   4  11   4      25560.27      25639.91       625.98 o                         
   5  11   4      18777.96      19998.90       558.22 o                         
   6  11   4      28565.93      28703.92       719.71 o                         
   7  11   4      32922.64      32022.01       824.61 o                         
   8  11   4      35961.65      34609.81       911.35 o                         
   9  11   4      27536.16      29031.32       936.39 o                         
  10  11   4      33115.78      33254.25      1032.22 o                         
  11  11   4       8301.38       8605.47       512.88 o                         
  12  11   4      17896.71      18789.05       857.76 o                         
  13  11   4       3174.06       4209.43       376.51 o                         
  14  11   4       6088.54       6055.66       485.59 o                         
  15  11   4       1300.38       1396.82       303.78 o                         
  16  11   4        119.69        107.32       239.86 o                         
  17  11   4         12.26         59.99       263.61 o                         
  18  11   4        224.42        -79.81       288.63 o                         
  19  11   4       1253.31       1045.20       411.62 o                         
   0  12   4       2146.72       1663.51       250.50 o                         
   1  12   4        524.09        469.57       116.83 o                         
   2  12   4        131.94        159.17       104.51 o                         
   3  12   4          7.92        201.99       109.23 o                         
   4  12   4       2491.54       2577.77       197.91 o                         
   5  12   4       1125.07       1063.17       153.71 o                         
   6  12   4        422.06        468.50       139.86 o                         
   7  12   4          3.23       -100.13       100.13 o                         
   8  12   4         36.19          4.84       122.31 o                         
   9  12   4        470.73        153.55       168.76 o                         
  10  12   4          8.64       -151.46       151.46 o                         
  11  12   4         32.76       -157.87       157.87 o                         
  12  12   4        736.69        461.70       216.17 o                         
  13  12   4        504.84        460.32       227.97 o                         
  14  12   4         35.35       -171.71       230.43 o                         
  15  12   4        832.65       1015.62       316.53 o                         
  16  12   4         66.90         92.95       252.45 o                         
  17  12   4         13.04        405.58       306.88 o                         
  18  12   4        164.11        332.14       327.48 o                         
  19  12   4          3.29        247.66       743.43 o                         
   1  13   4        713.22        871.49       148.71 o                         
   2  13   4       8570.73       8340.55       377.48 o                         
   3  13   4       4761.55       4995.15       292.03 o                         
   4  13   4      18022.67      18500.41       614.96 o                         
   5  13   4      16878.01      15854.10       631.58 o                         
   6  13   4      22178.65      22562.46       670.85 o                         
   7  13   4      16291.88      16425.62       574.77 o                         
   8  13   4      19882.48      18909.84       658.34 o                         
   9  13   4      14158.11      13896.57       656.32 o                         
  10  13   4      19565.75      20522.99       838.86 o                         
  11  13   4       4966.14       4655.28       443.55 o                         
  12  13   4      14224.08      13711.00       743.51 o                         
  13  13   4       4192.72       3809.46       409.20 o                         
  14  13   4       4638.78       4060.95       432.85 o                         
  15  13   4       3984.08       3099.21       463.22 o                         
  16  13   4         72.79        261.18       265.09 o                         
  17  13   4        345.57        445.22       344.45 o                         
  18  13   4        256.27         75.54       341.34 o                         
   0  14   4      23697.36      24342.85      1034.68 o                         
   1  14   4      35423.94      35853.51       869.95 o                         
   2  14   4      43646.52      42265.67       974.56 o                         
   3  14   4      20549.70      21607.83       732.83 o                         
   4  14   4      32852.38      32839.75       856.63 o                         
   5  14   4       6233.61       6652.08       369.29 o                         
   6  14   4       8252.28       9104.87       435.19 o                         
   7  14   4       1903.66       2021.99       233.89 o                         
   8  14   4         39.24        214.78       163.05 o                         
   9  14   4        210.49         44.77       204.09 o                         
  10  14   4       2895.24       2863.33       340.68 o                         
  11  14   4       1112.65        951.75       251.26 o                         
  12  14   4       7868.82       7351.94       542.36 o                         
  13  14   4       9821.19      10535.17       663.69 o                         
  14  14   4      12754.92      13910.38       901.23 o                         
  15  14   4      11475.83      12732.94       894.45 o                         
  16  14   4      18142.85      17458.38      1060.57 o                         
  17  14   4       6421.63       6672.05       688.50 o                         
   1  15   4       2088.01       1903.97       227.88 o                         
   2  15   4        548.54        394.59       146.09 o                         
   3  15   4       6226.90       6633.88       413.13 o                         
   4  15   4       1556.94       1653.76       241.01 o                         
   5  15   4       2690.90       2569.95       265.61 o                         
   6  15   4       5665.14       4934.45       398.53 o                         
   7  15   4        309.21        409.95       171.39 o                         
   8  15   4      10050.03      10669.61       620.51 o                         
   9  15   4       2007.65       1742.89       321.71 o                         
  10  15   4       3592.81       3880.12       435.78 o                         
  11  15   4       4500.92       4645.47       473.91 o                         
  12  15   4        730.25        695.96       304.08 o                         
  13  15   4       2499.46       2843.62       435.43 o                         
  14  15   4        954.50        843.29       339.45 o                         
  15  15   4        689.39        240.69       333.78 o                         
  16  15   4        444.98       -312.74       312.74 o                         
  17  15   4          4.46      -1014.19      1014.19 o                         
   0  16   4       7536.64       7895.66       641.99 o                         
   1  16   4       6284.02       6442.20       445.39 o                         
   2  16   4      10150.63       9543.22       541.00 o                         
   3  16   4       4733.17       4505.45       354.32 o                         
   4  16   4       7675.80       7502.03       773.81 o                         
   5  16   4        334.49         93.28       173.92 o                         
   6  16   4       1998.30       2256.05       347.77 o                         
   7  16   4        221.87        235.84       202.60 o                         
   8  16   4         55.79        191.26       243.55 o                         
   9  16   4         18.67        441.65       260.54 o                         
  10  16   4        473.82        500.21       275.49 o                         
  11  16   4        931.63        952.22       324.91 o                         
  12  16   4        708.72        553.25       289.54 o                         
  13  16   4       2972.57       3602.51       488.56 o                         
  14  16   4       2403.39       2657.13       463.90 o                         
  15  16   4       2503.78       2188.89       466.20 o                         
  16  16   4       3289.83       2055.68       972.18 o                         
   1  17   4       1823.87       2039.59       298.52 o                         
   2  17   4       4150.38       4350.73       408.38 o                         
   3  17   4       9581.61      10876.54       653.21 o                         
   4  17   4      15492.99      15397.65       743.96 o                         
   5  17   4       9861.05      10463.40       578.38 o                         
   6  17   4      28276.52      27749.62      1015.01 o                         
   7  17   4      11571.81      10251.38       666.42 o                         
   8  17   4      37541.71      36452.11      1450.57 o                         
   9  17   4      22886.26      23681.51      1117.10 o                         
  10  17   4      24015.74      23520.07      1239.02 o                         
  11  17   4      11946.85      11207.08       773.93 o                         
  12  17   4       6700.12       5660.78       579.17 o                         
  13  17   4       4881.20       4032.54       545.90 o                         
  14  17   4       4913.23       4857.96       568.92 o                         
  15  17   4        200.25        142.16       540.52 o                         
   0  18   4      18470.04      17744.33      1333.31 o                         
   1  18   4       8476.46       9147.78       639.02 o                         
   2  18   4      17742.76      18619.53      1106.35 o                         
   3  18   4       9449.81      11561.17       695.45 o                         
   4  18   4       7828.98       8006.03       570.68 o                         
   5  18   4       2773.60       2943.25       418.56 o                         
   6  18   4       3437.59       3026.89       463.35 o                         
   7  18   4        380.83        378.62       254.32 o                         
   8  18   4        388.92        525.78       295.64 o                         
   9  18   4        543.34        561.08       301.54 o                         
  10  18   4        489.99        443.52       290.27 o                         
  11  18   4        842.46       1052.83       363.43 o                         
  12  18   4       3701.88       3609.72       584.21 o                         
  13  18   4       2581.63       2306.86       447.35 o                         
  14  18   4       5940.04       7570.73      1613.08 o                         
   1  19   4        593.14        357.14       242.36 o                         
   2  19   4          6.34        182.10       247.74 o                         
   3  19   4       1051.75       1515.48       316.13 o                         
   4  19   4        212.03        353.13       245.46 o                         
   5  19   4          1.65        352.21       251.14 o                         
   6  19   4        312.85        429.07       279.88 o                         
   7  19   4         47.30         22.64       274.89 o                         
   8  19   4       1019.92       1182.56       409.61 o                         
   9  19   4         14.44        165.23       284.84 o                         
  10  19   4         26.96       -261.02       261.02 o                         
  11  19   4        471.04        435.59       326.07 o                         
  12  19   4        505.89        799.71       362.48 o                         
   0  20   4      14900.75      17330.42      1726.21 o                         
   1  20   4       6668.89       6950.87       597.15 o                         
   2  20   4      14173.10      15352.23       948.96 o                         
   3  20   4       9060.51       8829.00       661.99 o                         
   4  20   4       7956.38       7816.03       646.06 o                         
   5  20   4       5508.66       4971.50       546.76 o                         
   6  20   4       2660.74       2329.91       455.55 o                         
   7  20   4        735.09        614.17       321.59 o                         
   8  20   4         86.15        248.22       320.88 o                         
   9  20   4          2.27        -57.73       341.60 o                         
  10  20   4        804.65        673.28       342.70 o                         
  11  20   4        909.45         10.97       524.92 o                         
   1  21   4        240.53        -65.56       275.77 o                         
   2  21   4       2614.19       2279.09       402.28 o                         
   3  21   4        725.74        741.80       315.55 o                         
   4  21   4       8928.66       8431.54       660.26 o                         
   5  21   4       6305.59       5617.45       616.46 o                         
   6  21   4      10350.20       9781.00       858.98 o                         
   7  21   4      11788.58      12648.24       980.22 o                         
   8  21   4       9981.54      10523.25       858.51 o                         
   9  21   4       8417.39       6511.98      1004.01 o                         
   0  22   4       2490.27       2013.50       539.76 o                         
   1  22   4       1008.73       1075.76       353.61 o                         
   2  22   4       1362.58       2234.72       415.98 o                         
   3  22   4        530.32        219.23       304.55 o                         
   4  22   4        466.17        480.30       353.92 o                         
   5  22   4       1038.25        889.05       422.85 o                         
   6  22   4        450.01        548.85       592.84 o                         
   7  22   4        330.32       -167.89       639.02 o                         
   1  23   4         29.82        892.66       609.27 o                         
   2  23   4        960.46       1680.51       678.98 o                         
   3  23   4        697.10        388.72       677.29 o                         
   1   1   5      20878.77      21084.95       398.56 o                         
   2   1   5      15963.72      15931.65       325.93 o                         
   3   1   5      67180.16      67293.98      1027.83 o                         
   4   1   5       1098.14       1143.73        86.15 o                         
   5   1   5      71959.20      70671.74      1128.58 o                         
   6   1   5       2516.67       2952.01       157.30 o                         
   7   1   5      96826.06      92738.20      1516.91 o                         
   8   1   5        793.97       1119.71       117.78 o                         
   9   1   5      76339.88      72767.73      1342.79 o                         
  10   1   5       4270.13       4312.65       242.67 o                         
  11   1   5      67942.93      65952.27      1229.31 o                         
  12   1   5       1750.24       1902.73       199.47 o                         
  13   1   5      29415.58      30055.71       832.30 o                         
  14   1   5         37.01       -117.32       117.32 o                         
  15   1   5       3986.76       3408.54       275.68 o                         
  16   1   5       1491.24       1515.81       265.05 o                         
  17   1   5         16.75        -50.99       174.52 o                         
  18   1   5         31.65        198.59       220.59 o                         
  19   1   5       2575.35       3130.45       398.97 o                         
  20   1   5        162.89        114.34       256.95 o                         
  21   1   5       5111.14       4520.16       506.87 o                         
  22   1   5         95.20         12.36       684.14 o                         
   0   2   5         27.96        119.58        77.09 o                         
   1   2   5     251146.67     246980.78      3603.06 o                         
   2   2   5       3068.60       3704.20       140.62 o                         
   3   2   5     142298.70     137619.88      2317.25 o                         
   4   2   5        104.03        136.54        52.39 o                         
   5   2   5      62906.14      60470.61      1012.77 o                         
   6   2   5        107.48         33.91        65.03 o                         
   7   2   5      11641.25      11379.67       339.94 o                         
   8   2   5        225.42         -2.03        73.46 o                         
   9   2   5         54.32         48.76        79.73 o                         
  10   2   5        583.68        554.15       116.37 o                         
  11   2   5      14448.25      13412.63       482.60 o                         
  12   2   5        127.32        135.44       111.31 o                         
  13   2   5      39763.84      40860.50       982.00 o                         
  14   2   5        898.56        751.69       181.13 o                         
  15   2   5      49780.85      47436.47      1227.22 o                         
  16   2   5        175.48        456.79       194.83 o                         
  17   2   5      49626.44      52399.36      1362.87 o                         
  18   2   5         16.20       -115.66       189.78 o                         
  19   2   5      33422.95      31251.56      1182.06 o                         
  20   2   5        136.51         45.59       264.51 o                         
  21   2   5      14618.01      13350.21       947.44 o                         
  22   2   5         41.33        875.71      1083.43 o                         
   1   3   5         73.35         93.31        46.48 o                         
   2   3   5       7637.09       7675.29       216.57 o                         
   3   3   5       2208.31       2358.37       125.91 o                         
   4   3   5        239.97        182.00        67.30 o                         
   5   3   5      12922.56      12565.54       415.32 o                         
   6   3   5       4590.18       4613.73       202.88 o                         
   7   3   5      34506.11      34058.41       631.72 o                         
   8   3   5       3825.78       4106.69       182.10 o                         
   9   3   5      20438.20      21380.15       533.65 o                         
  10   3   5         26.94        146.27        89.37 o                         
  11   3   5       8150.71       8588.03       437.94 o                         
  12   3   5       3864.69       3791.85       288.34 o                         
  13   3   5       6472.12       5722.99       375.87 o                         
  14   3   5         77.60         56.21       141.69 o                         
  15   3   5       2305.23       2684.87       294.31 o                         
  16   3   5        847.99        956.44       380.43 o                         
  17   3   5        217.39        124.99       201.15 o                         
  18   3   5          0.62       -186.43       186.43 o                         
  19   3   5        368.03        170.42       242.43 o                         
  20   3   5        825.11        552.01       295.86 o                         
  21   3   5       3159.65       2509.60       441.09 o                         
  22   3   5          2.91        761.66      1083.43 o                         
   0   4   5       1066.14       1080.46       124.54 o                         
   1   4   5      64763.61      65650.03      1119.20 o                         
   2   4   5         77.79        122.21        45.64 o                         
   3   4   5      14321.04      13888.53       326.16 o                         
   4   4   5          2.54          6.07        50.90 o                         
   5   4   5      22391.89      22615.58       469.24 o                         
   6   4   5        261.87        298.19        75.74 o                         
   7   4   5       2958.01       3191.90       161.55 o                         
   8   4   5       1252.18       1411.84       122.51 o                         
   9   4   5        208.99        276.70        95.53 o                         
  10   4   5        953.55        864.16       122.76 o                         
  11   4   5       1581.85       1949.45       200.62 o                         
  12   4   5         10.40         17.92       115.14 o                         
  13   4   5      13638.14      14051.37       603.51 o                         
  14   4   5        408.68        254.03       158.37 o                         
  15   4   5      11584.12      11248.18       553.80 o                         
  16   4   5        123.12        -19.09       182.08 o                         
  17   4   5      11766.99      10626.94       638.02 o                         
  18   4   5          2.93       -173.31       199.71 o                         
  19   4   5       7837.54       7740.77       616.80 o                         
  20   4   5          2.01        156.12       270.99 o                         
  21   4   5       3967.09       2927.67       573.54 o                         
  22   4   5        259.41        391.01      1160.82 o                         
   1   5   5       6454.21       7256.52       221.09 o                         
   2   5   5          2.68         62.53        55.41 o                         
   3   5   5      45680.96      45953.20       765.46 o                         
   4   5   5        430.24        476.75        66.89 o                         
   5   5   5     115360.06     111803.80      1772.49 o                         
   6   5   5       3613.35       3475.68       166.97 o                         
   7   5   5     137095.64     130183.57      2137.64 o                         
   8   5   5       3634.94       3778.74       197.51 o                         
   9   5   5      97713.95      94292.06      1689.51 o                         
  10   5   5        175.44        258.29       109.62 o                         
  11   5   5      76506.84      75151.14      1529.29 o                         
  12   5   5       1531.27       1541.38       243.44 o                         
  13   5   5      35638.12      35322.19      1009.56 o                         
  14   5   5        578.15        190.95       159.44 o                         
  15   5   5      14649.12      14888.97       754.65 o                         
  16   5   5       1570.77       1573.02       294.12 o                         
  17   5   5        531.59        353.03       221.49 o                         
  18   5   5         11.12       -204.33       204.33 o                         
  19   5   5       5737.77       6035.07       520.60 o                         
  20   5   5       1482.61       1053.95       344.88 o                         
  21   5   5      10885.60      11320.03       842.02 o                         
   0   6   5        516.29        260.13        82.28 o                         
   1   6   5     107204.28     104508.58      1655.84 o                         
   2   6   5       2705.30       3072.83       152.86 o                         
   3   6   5      77621.34      76284.06      1255.34 o                         
   4   6   5       3517.07       3940.18       175.96 o                         
   5   6   5      38412.57      37597.13       699.32 o                         
   6   6   5       1033.58       1065.37       111.54 o                         
   7   6   5       2427.38       2911.83       221.21 o                         
   8   6   5       1901.60       1809.08       152.67 o                         
   9   6   5       1224.52       1097.44       142.60 o                         
  10   6   5       1358.05       1306.97       160.85 o                         
  11   6   5       8750.46       8804.17       414.76 o                         
  12   6   5       1351.18       1469.40       201.24 o                         
  13   6   5      17178.50      17985.67       739.93 o                         
  14   6   5         13.30        -72.89       168.34 o                         
  15   6   5      25429.63      26668.52      1012.02 o                         
  16   6   5          2.48        -76.86       185.05 o                         
  17   6   5      23218.53      22412.25       967.18 o                         
  18   6   5         11.07       -214.47       214.47 o                         
  19   6   5      14977.33      16603.35       921.33 o                         
  20   6   5          1.66         92.90       275.59 o                         
  21   6   5       6795.59       7694.08       701.38 o                         
   1   7   5        666.46        741.59        88.26 o                         
   2   7   5       3199.39       3034.02       154.63 o                         
   3   7   5       1569.40       1598.50       116.04 o                         
   4   7   5       2334.34       2207.85       163.70 o                         
   5   7   5       1141.05       1215.80       117.86 o                         
   6   7   5         31.60        -66.92        73.61 o                         
   7   7   5       5793.09       5640.39       249.28 o                         
   8   7   5       1281.99        983.88       133.35 o                         
   9   7   5       3264.01       3087.69       214.23 o                         
  10   7   5        370.17        374.10       134.40 o                         
  11   7   5        732.59        677.73       154.38 o                         
  12   7   5        566.33        210.35       146.85 o                         
  13   7   5        178.74        159.31       169.29 o                         
  14   7   5         96.23       -117.57       179.60 o                         
  15   7   5         50.48       -180.76       180.76 o                         
  16   7   5       1846.74       1229.41       300.33 o                         
  17   7   5         32.24        225.92       242.28 o                         
  18   7   5          0.34       -190.18       232.34 o                         
  19   7   5          1.83        238.32       266.97 o                         
  20   7   5        217.99        396.99       299.18 o                         
  21   7   5         15.92        386.47       552.19 o                         
   0   8   5        224.63         90.64       103.04 o                         
   1   8   5      99063.45      96730.34      1570.42 o                         
   2   8   5        277.83        330.11        79.90 o                         
   3   8   5      95982.72      93177.55      1531.08 o                         
   4   8   5       2505.00       2578.24       169.07 o                         
   5   8   5      51791.24      51620.57       951.12 o                         
   6   8   5         43.39        -33.34        79.90 o                         
   7   8   5       7692.40       7377.32       292.33 o                         
   8   8   5        477.78        467.54       127.21 o                         
   9   8   5       2856.01       2854.57       211.44 o                         
  10   8   5        384.08        391.52       133.39 o                         
  11   8   5      13279.50      14348.22       766.99 o                         
  12   8   5        184.24        202.75       146.94 o                         
  13   8   5      25307.22      25722.79      1060.78 o                         
  14   8   5         26.18        132.83       195.54 o                         
  15   8   5      29057.27      27181.06      1109.14 o                         
  16   8   5         29.98        115.34       215.69 o                         
  17   8   5      25192.71      26503.50      1150.40 o                         
  18   8   5        367.76        283.38       262.51 o                         
  19   8   5      20772.24      19655.38      1042.37 o                         
  20   8   5        184.87        336.52       286.04 o                         
   1   9   5       1616.19       1483.34       144.53 o                         
   2   9   5       1962.29       2041.94       147.89 o                         
   3   9   5      32437.91      31452.06       644.05 o                         
   4   9   5        696.57        633.68       114.57 o                         
   5   9   5      56329.05      56217.32      1055.51 o                         
   6   9   5         32.42         49.79        88.89 o                         
   7   9   5      79203.39      79524.68      1466.74 o                         
   8   9   5         84.73        289.82       106.31 o                         
   9   9   5     108962.74     106796.48      2008.65 o                         
  10   9   5        848.95        847.82       180.64 o                         
  11   9   5      53269.09      51767.30      1274.50 o                         
  12   9   5        685.22        540.92       205.45 o                         
  13   9   5      20781.06      20695.20       813.47 o                         
  14   9   5         86.00        141.78       202.29 o                         
  15   9   5       5151.99       5918.14       493.85 o                         
  16   9   5       1158.62        762.93       267.53 o                         
  17   9   5         19.48       1268.35       789.04 o                         
  18   9   5          0.36       -166.05       243.97 o                         
  19   9   5       1689.45       1730.88       355.37 o                         
  20   9   5        131.81        274.75       308.22 o                         
   0  10   5       2537.64       2655.62       256.28 o                         
   1  10   5      10972.24      10747.83       331.23 o                         
   2  10   5       2180.73       2513.85       177.43 o                         
   3  10   5       8240.41       7923.96       318.91 o                         
   4  10   5       1214.19       1202.10       140.80 o                         
   5  10   5        806.38        851.24       130.80 o                         
   6  10   5        566.39        519.05       116.62 o                         
   7  10   5       1647.76       1355.30       162.79 o                         
   8  10   5         65.74        -92.79        92.79 o                         
   9  10   5         26.52         15.86       127.66 o                         
  10  10   5        141.35       -116.09       140.36 o                         
  11  10   5        763.85        359.99       169.78 o                         
  12  10   5        273.09        141.09       172.10 o                         
  13  10   5       1948.84       1713.90       281.12 o                         
  14  10   5        223.06        607.66       229.43 o                         
  15  10   5       5865.88       4630.96       443.72 o                         
  16  10   5         64.06        -34.48       241.68 o                         
  17  10   5       1435.54       1543.77       348.58 o                         
  18  10   5        112.42       -107.90       252.18 o                         
  19  10   5       2238.68       2724.53       450.60 o                         
  20  10   5         94.22        180.14       867.08 o                         
   1  11   5       5531.61       6054.04       319.89 o                         
   2  11   5        656.01        699.54       131.08 o                         
   3  11   5       9708.43      10171.00       400.44 o                         
   4  11   5        458.60        629.71       122.45 o                         
   5  11   5      15089.74      15285.34       523.43 o                         
   6  11   5        699.01        666.55       133.66 o                         
   7  11   5      27073.89      27341.03       744.17 o                         
   8  11   5        481.23        486.84       157.56 o                         
   9  11   5      25046.98      23845.07       786.87 o                         
  10  11   5        125.93        153.34       159.26 o                         
  11  11   5      19630.85      19486.40       805.13 o                         
  12  11   5        818.37       1013.07       241.44 o                         
  13  11   5       7944.78       8808.13       539.08 o                         
  14  11   5          1.70         91.68       210.74 o                         
  15  11   5       2694.67       2932.41       391.80 o                         
  16  11   5         17.93        106.61       250.49 o                         
  17  11   5        303.83        110.45       257.59 o                         
  18  11   5         62.34          3.67       287.20 o                         
  19  11   5       1005.00        834.04       367.03 o                         
   0  12   5       3982.56       3877.06       355.03 o                         
   1  12   5      94976.36      94763.40      1663.96 o                         
   2  12   5        113.05        158.23       129.64 o                         
   3  12   5      77881.18      75245.76      1482.75 o                         
   4  12   5         47.53         83.70       105.22 o                         
   5  12   5      34582.45      34431.59       794.24 o                         
   6  12   5        180.22         12.23       110.97 o                         
   7  12   5       6015.98       6184.31       338.12 o                         
   8  12   5        142.29        104.93       134.91 o                         
   9  12   5         61.85        145.57       157.27 o                         
  10  12   5         90.49       -138.13       138.13 o                         
  11  12   5      11753.59      11056.46       621.81 o                         
  12  12   5        274.12        242.90       206.14 o                         
  13  12   5      28961.28      30607.31      1193.29 o                         
  14  12   5       1185.81       1080.05       331.82 o                         
  15  12   5      32267.62      31612.99      1333.99 o                         
  16  12   5          7.44       -164.94       278.60 o                         
  17  12   5      27407.09      24994.51      1293.15 o                         
  18  12   5        130.29        645.29       375.76 o                         
  19  12   5      16372.11      20178.16      7205.24 o                         
   1  13   5        699.63        836.57       148.49 o                         
   2  13   5         89.47         28.25       113.63 o                         
   3  13   5       8139.61       7279.87       363.83 o                         
   4  13   5        261.19        312.12       131.65 o                         
   5  13   5      26293.98      27103.45       790.56 o                         
   6  13   5        939.47        969.59       177.58 o                         
   7  13   5      31944.75      31189.61       878.68 o                         
   8  13   5        579.36        496.56       182.86 o                         
   9  13   5      24785.52      25594.01       866.01 o                         
  10  13   5          2.86        402.90       217.62 o                         
  11  13   5      16274.88      16429.08       755.12 o                         
  12  13   5        371.21        566.84       227.26 o                         
  13  13   5       7963.03       8554.50       599.17 o                         
  14  13   5          7.05        339.63       293.73 o                         
  15  13   5       1551.99       1856.80       403.22 o                         
  16  13   5        368.01         86.41       303.17 o                         
  17  13   5         54.51         20.44       308.62 o                         
  18  13   5        123.11       -275.94       487.67 o                         
   0  14   5       1192.10        799.81       232.73 o                         
   1  14   5       5679.51       4982.93       303.65 o                         
   2  14   5          9.57       -112.24       115.09 o                         
   3  14   5       4934.70       5178.35       329.46 o                         
   4  14   5        576.77        687.02       155.97 o                         
   5  14   5        310.43        210.36       146.13 o                         
   6  14   5        303.60        327.84       152.83 o                         
   7  14   5         14.09        108.56       142.48 o                         
   8  14   5        549.30        496.04       188.60 o                         
   9  14   5         53.03        122.13       199.49 o                         
  10  14   5        103.19        288.54       234.04 o                         
  11  14   5         66.97       -204.81       204.81 o                         
  12  14   5         25.67        155.46       253.83 o                         
  13  14   5        875.54       1349.94       343.74 o                         
  14  14   5        130.64        -21.82       281.37 o                         
  15  14   5       2311.75       3494.65       518.47 o                         
  16  14   5         37.73        136.95       344.58 o                         
  17  14   5        820.81        420.12       422.14 o                         
   1  15   5       1285.93       1396.54       225.74 o                         
   2  15   5         19.73        186.67       152.28 o                         
   3  15   5      19611.45      19869.15       725.16 o                         
   4  15   5         30.81         25.94       152.11 o                         
   5  15   5      40486.69      40642.51      1093.67 o                         
   6  15   5         64.71        129.46       163.88 o                         
   7  15   5      43993.91      45404.74      1332.26 o                         
   8  15   5       1046.60        997.09       253.35 o                         
   9  15   5      43595.70      42769.11      1564.40 o                         
  10  15   5          6.86         66.31       246.94 o                         
  11  15   5      23947.35      23666.64      1256.40 o                         
  12  15   5        188.43        116.05       251.68 o                         
  13  15   5      16053.94      15005.78       898.36 o                         
  14  15   5          4.52       -294.77       294.77 o                         
  15  15   5       3199.62       3511.28       542.28 o                         
  16  15   5        304.92        284.50       358.87 o                         
  17  15   5         26.18      -1641.44      1641.44 o                         
   0  16   5        621.41        577.92       292.05 o                         
   1  16   5      46268.39      46705.95      1239.59 o                         
   2  16   5          8.68        -22.04       166.15 o                         
   3  16   5      36713.40      37910.34      1224.00 o                         
   4  16   5       1908.17       1919.15       269.33 o                         
   5  16   5      12031.87      11716.17       593.32 o                         
   6  16   5         31.71        -69.70       175.26 o                         
   7  16   5       5727.80       5861.31       517.64 o                         
   8  16   5        259.87        518.21       262.84 o                         
   9  16   5        203.61        252.35       245.12 o                         
  10  16   5         71.18        325.54       266.82 o                         
  11  16   5       7094.21       6942.27       609.84 o                         
  12  16   5        284.56        534.59       287.26 o                         
  13  16   5      10181.59       9181.20       878.05 o                         
  14  16   5         13.62        414.92       302.16 o                         
  15  16   5      17556.14      16647.39      1553.50 o                         
  16  16   5          7.38      -1201.55      1201.55 o                         
   1  17   5        170.54         17.83       192.70 o                         
   2  17   5         51.03        127.01       183.55 o                         
   3  17   5        688.81        491.39       223.81 o                         
   4  17   5        121.30        179.35       190.76 o                         
   5  17   5        584.35        459.71       213.36 o                         
   6  17   5        204.93        193.44       197.48 o                         
   7  17   5        863.52        912.32       257.31 o                         
   8  17   5         90.88        193.64       239.22 o                         
   9  17   5       1303.28        797.52       298.08 o                         
  10  17   5        146.56        253.80       269.27 o                         
  11  17   5        875.73        767.66       312.19 o                         
  12  17   5        181.55        340.55       311.96 o                         
  13  17   5        965.50        170.45       309.41 o                         
  14  17   5          0.02         40.86       296.75 o                         
  15  17   5         71.69       -147.06       838.92 o                         
   0  18   5       1278.00       1281.64       450.75 o                         
   1  18   5      21092.88      21906.67      1025.47 o                         
   2  18   5          4.21        284.43       228.69 o                         
   3  18   5      12944.16      12181.29       707.30 o                         
   4  18   5       1274.31       1448.74       310.28 o                         
   5  18   5       7632.19       7493.79       564.60 o                         
   6  18   5          0.68        -71.31       235.27 o                         
   7  18   5       2631.07       2982.95       433.83 o                         
   8  18   5        242.58        260.55       278.71 o                         
   9  18   5         89.46       -170.30       265.36 o                         
  10  18   5          1.45        233.14       278.77 o                         
  11  18   5       2549.26       2342.59       437.19 o                         
  12  18   5         61.04       -167.85       303.26 o                         
  13  18   5       4569.47       4729.40       579.30 o                         
  14  18   5         29.29       -452.11       794.25 o                         
   1  19   5       1111.48       1350.69       316.99 o                         
   2  19   5        192.48         39.39       233.34 o                         
   3  19   5      10487.82      10729.85       780.63 o                         
   4  19   5         22.32         69.62       230.64 o                         
   5  19   5      24531.85      23530.95      1061.10 o                         
   6  19   5        108.90         52.37       253.86 o                         
   7  19   5      31139.18      31502.75      1548.13 o                         
   8  19   5        130.62        269.26       303.73 o                         
   9  19   5      33259.83      33560.09      1802.03 o                         
  10  19   5        172.38        476.36       325.66 o                         
  11  19   5      22703.10      23776.13      1485.87 o                         
  12  19   5        157.54        375.79       367.79 o                         
   0  20   5       1169.36       1143.95       473.35 o                         
   1  20   5      11393.79      10958.82       762.81 o                         
   2  20   5          2.83        150.54       257.84 o                         
   3  20   5       8455.55       9123.85       695.42 o                         
   4  20   5        218.63       -219.70       235.01 o                         
   5  20   5       4449.83       5086.59       567.94 o                         
   6  20   5        112.35         39.41       280.30 o                         
   7  20   5        333.52        216.49       318.22 o                         
   8  20   5        441.04        432.92       346.16 o                         
   9  20   5        106.07        -49.51       327.30 o                         
  10  20   5         57.83        396.19       356.52 o                         
  11  20   5       1043.89        655.84       732.12 o                         
   1  21   5         86.23        -43.28       273.33 o                         
   2  21   5        279.08        836.74       340.15 o                         
   3  21   5       2276.60       3407.54       465.76 o                         
   4  21   5         18.45        702.43       335.87 o                         
   5  21   5       2664.08       2682.29       485.36 o                         
   6  21   5         91.97        237.20       342.97 o                         
   7  21   5       1674.46        990.56       423.24 o                         
   8  21   5         15.32         35.33       340.95 o                         
   9  21   5       2075.19       1880.52       723.81 o                         
   0  22   5        147.35        680.39       458.97 o                         
   1  22   5      25602.30      26520.50      1263.65 o                         
   2  22   5          6.77       -208.89       269.97 o                         
   3  22   5      19104.92      19846.68      1088.82 o                         
   4  22   5        110.87        616.86       360.38 o                         
   5  22   5       7164.10       7057.56       995.85 o                         
   6  22   5          0.20        277.94       587.56 o                         
   7  22   5       1309.07        517.28      1335.96 o                         
   1  23   5        861.50       1101.24       732.89 o                         
   2  23   5         35.55        483.86       587.48 o                         
   3  23   5       4909.38       7038.24      2293.13 o                         
   0   0   6     153576.25     155149.77      4492.29 o                         
   1   0   6      91235.31      89328.56      2099.48 o                         
   2   0   6     188275.47     190970.97      4345.06 o                         
   3   0   6      43524.21      42492.28       978.26 o                         
   4   0   6     100099.63      98430.06      2099.69 o                         
   5   0   6      12278.24      12729.15       591.95 o                         
   6   0   6      34553.27      32531.67       827.76 o                         
   7   0   6       7102.19       7578.05       370.16 o                         
   8   0   6        180.36        308.98       138.40 o                         
   9   0   6        605.01        338.99       162.62 o                         
  10   0   6       9237.23       9422.91       813.47 o                         
  11   0   6      14444.66      15205.05       724.43 o                         
  12   0   6      18927.08      19198.98       901.98 o                         
  13   0   6      20951.74      20875.60      1040.99 o                         
  14   0   6      23005.65      22187.85      1047.23 o                         
  15   0   6      16286.43      16695.61       914.89 o                         
  16   0   6      43965.20      42217.61      1753.04 o                         
  17   0   6      13638.41      14103.81       978.05 o                         
  18   0   6      46107.00      49509.64      2056.14 o                         
  19   0   6       6096.23       6644.93      1188.51 o                         
  20   0   6      18134.82      18704.41      1377.09 o                         
  21   0   6       3798.47       4738.45       756.89 o                         
   1   1   6        922.58       1166.07        83.67 o                         
   2   1   6       9950.24      10260.27       287.06 o                         
   3   1   6       4922.05       5482.15       188.03 o                         
   4   1   6      26018.35      26223.74       474.94 o                         
   5   1   6      12884.18      13699.81       348.32 o                         
   6   1   6      50574.35      48331.49       827.47 o                         
   7   1   6      19686.04      19833.87       479.14 o                         
   8   1   6      48446.43      46414.57       854.28 o                         
   9   1   6      15183.44      15687.54       502.50 o                         
  10   1   6      29997.80      28708.06       727.75 o                         
  11   1   6       7973.00       8528.02       375.56 o                         
  12   1   6      14970.84      15162.88       536.55 o                         
  13   1   6       5012.82       5446.23       349.07 o                         
  14   1   6       5483.30       5413.01       344.65 o                         
  15   1   6        103.13        -41.39       146.05 o                         
  16   1   6         28.84        -13.50       170.80 o                         
  17   1   6         34.50         18.91       186.39 o                         
  18   1   6        183.87        170.60       221.27 o                         
  19   1   6        243.05        -31.87       235.62 o                         
  20   1   6       3077.91       3760.08       445.35 o                         
  21   1   6       2087.90       2418.42       420.92 o                         
   0   2   6        267.51        312.52        68.51 o                         
   1   2   6      37183.39      39864.24       655.04 o                         
   2   2   6        153.45        213.04        50.84 o                         
   3   2   6        396.81        446.53        80.88 o                         
   4   2   6      18857.78      19483.03       424.90 o                         
   5   2   6        592.36        560.95        78.76 o                         
   6   2   6      11932.75      12904.00       368.67 o                         
   7   2   6          6.25         -7.32        67.27 o                         
   8   2   6        389.97        385.91        92.94 o                         
   9   2   6        168.35        334.90       100.71 o                         
  10   2   6        842.74        838.99       130.41 o                         
  11   2   6         23.20        147.25       108.25 o                         
  12   2   6        568.85        574.82       146.07 o                         
  13   2   6       1031.84        664.34       176.59 o                         
  14   2   6        121.05         -1.21       138.02 o                         
  15   2   6        675.12        753.47       195.08 o                         
  16   2   6       1647.31       1905.71       270.60 o                         
  17   2   6        678.95        663.18       220.24 o                         
  18   2   6       4735.65       4203.80       426.14 o                         
  19   2   6        127.80        -54.00       234.83 o                         
  20   2   6       1343.98       1712.45       370.92 o                         
  21   2   6         79.02       -173.83       293.11 o                         
   1   3   6       6401.75       6853.03       207.71 o                         
   2   3   6      24631.97      25532.33       470.76 o                         
   3   3   6      17549.81      17352.54       388.52 o                         
   4   3   6      57233.97      55668.87      1068.44 o                         
   5   3   6      32626.65      31526.88       683.40 o                         
   6   3   6     106500.20     102493.90      1761.89 o                         
   7   3   6      30668.52      30931.21       622.43 o                         
   8   3   6      71753.41      71098.04      1190.38 o                         
   9   3   6      23138.07      23282.81       549.10 o                         
  10   3   6      57440.53      54970.72      1015.92 o                         
  11   3   6      28584.54      28881.71       740.82 o                         
  12   3   6      35699.84      35437.05       923.51 o                         
  13   3   6      10955.43      11148.77       676.65 o                         
  14   3   6      12608.26      11600.32       566.30 o                         
  15   3   6       2075.12       2199.33       270.95 o                         
  16   3   6       2372.50       2948.25       319.44 o                         
  17   3   6        186.88         75.20       182.33 o                         
  18   3   6        758.89        669.10       285.87 o                         
  19   3   6        468.09        413.30       266.28 o                         
  20   3   6       5555.03       5839.03       733.78 o                         
  21   3   6       1179.07       1121.53       354.18 o                         
   0   4   6     204658.97     197396.84      4807.60 o                         
   1   4   6      39759.21      40426.75       736.69 o                         
   2   4   6     126554.41     123334.55      1920.88 o                         
   3   4   6      34804.38      34235.01       631.70 o                         
   4   4   6      28964.97      27011.62       552.35 o                         
   5   4   6      24672.10      23715.05       581.10 o                         
   6   4   6      12672.85      12633.05       389.03 o                         
   7   4   6       3708.18       3666.53       190.03 o                         
   8   4   6       1620.67       1821.59       139.28 o                         
   9   4   6         46.35        208.66        88.30 o                         
  10   4   6        320.96        561.27       113.54 o                         
  11   4   6       1715.29       1621.87       182.91 o                         
  12   4   6      25847.17      26505.85       817.29 o                         
  13   4   6       4753.81       4313.82       356.97 o                         
  14   4   6      34226.86      35705.82      1238.50 o                         
  15   4   6       6819.57       7915.08       594.20 o                         
  16   4   6      26381.22      27336.69      1047.93 o                         
  17   4   6      13555.52      15370.80       980.98 o                         
  18   4   6      13531.61      13970.75       757.42 o                         
  19   4   6       7500.00       7782.40       594.81 o                         
  20   4   6       8490.21       9135.46       701.62 o                         
  21   4   6       3332.47       3046.42       494.02 o                         
   1   5   6          4.31         69.25        38.89 o                         
   2   5   6       5699.61       6027.06       213.96 o                         
   3   5   6       1514.36       1546.11       110.37 o                         
   4   5   6       2319.71       2497.67       133.98 o                         
   5   5   6        408.88        425.33        78.19 o                         
   6   5   6        859.11        909.49       105.52 o                         
   7   5   6       1324.97       1275.52       120.11 o                         
   8   5   6        219.67        206.58        93.90 o                         
   9   5   6        421.36        466.44       110.89 o                         
  10   5   6       1176.09       1179.83       161.56 o                         
  11   5   6        276.21        215.50       154.35 o                         
  12   5   6       1023.02       1615.40       218.72 o                         
  13   5   6        709.71        660.85       177.44 o                         
  14   5   6       1337.93       1115.67       240.25 o                         
  15   5   6        452.21        216.41       185.89 o                         
  16   5   6          3.63       -135.07       194.91 o                         
  17   5   6        164.73        211.12       211.18 o                         
  18   5   6          1.82        152.14       223.22 o                         
  19   5   6         25.95       -206.87       243.79 o                         
  20   5   6        269.60        298.89       287.98 o                         
  21   5   6         34.77       -172.24       302.61 o                         
   0   6   6     116296.18     113747.38      2407.97 o                         
   1   6   6      25992.72      26172.39       500.71 o                         
   2   6   6      52737.92      51843.82       917.35 o                         
   3   6   6      16187.14      16353.39       399.30 o                         
   4   6   6      17400.82      16980.03       387.26 o                         
   5   6   6      11951.37      11488.15       369.41 o                         
   6   6   6       7104.51       7601.88       281.80 o                         
   7   6   6        451.30        375.07        95.42 o                         
   8   6   6       2665.09       2536.09       175.89 o                         
   9   6   6       2251.20       1919.45       179.93 o                         
  10   6   6        469.48        407.64       117.76 o                         
  11   6   6       3223.82       3310.34       265.54 o                         
  12   6   6      13299.21      13574.65       548.43 o                         
  13   6   6       6309.08       5486.33       369.34 o                         
  14   6   6      26607.32      28756.87      1147.25 o                         
  15   6   6       8443.82       8410.38       546.88 o                         
  16   6   6      13310.92      13455.73       728.80 o                         
  17   6   6       6157.35       6696.13       549.50 o                         
  18   6   6       8491.31       8303.03       630.08 o                         
  19   6   6       4663.28       5636.54       557.08 o                         
  20   6   6       6668.13       7648.20       645.66 o                         
  21   6   6       1520.43       1172.41       553.29 o                         
   1   7   6         45.10          6.78        60.32 o                         
   2   7   6      16487.77      15733.69       391.15 o                         
   3   7   6       9799.80      10089.11       310.77 o                         
   4   7   6      53875.28      51930.88       922.59 o                         
   5   7   6      38706.91      40090.41       749.55 o                         
   6   7   6      65815.44      63605.09      1113.98 o                         
   7   7   6      34782.05      34691.40       704.94 o                         
   8   7   6      74624.66      71976.09      1266.52 o                         
   9   7   6      28522.81      28881.88       743.52 o                         
  10   7   6      73879.17      72611.38      1389.27 o                         
  11   7   6      16984.09      18327.40       647.02 o                         
  12   7   6      36190.91      36596.36      1020.23 o                         
  13   7   6       8921.82       8119.45       493.15 o                         
  14   7   6      11865.05      11632.50       708.21 o                         
  15   7   6       2386.46       1865.19       324.56 o                         
  16   7   6        595.38        511.82       250.49 o                         
  17   7   6          7.74        -78.89       231.76 o                         
  18   7   6        839.32        525.22       276.68 o                         
  19   7   6       1436.84       1086.67       367.29 o                         
  20   7   6       4400.57       4316.26       518.65 o                         
  21   7   6       4031.30       2665.56      1053.59 o                         
   0   8   6      15800.57      15846.53       598.47 o                         
   1   8   6      11575.04      11976.09       335.00 o                         
   2   8   6      37499.48      37102.16       695.48 o                         
   3   8   6       2636.17       2650.85       155.25 o                         
   4   8   6      27583.99      27870.10       626.16 o                         
   5   8   6       1078.91        806.32       128.90 o                         
   6   8   6       9162.12       9256.39       400.76 o                         
   7   8   6       3332.30       3218.59       206.05 o                         
   8   8   6       1383.33       1372.56       154.41 o                         
   9   8   6         25.59        -84.38       105.25 o                         
  10   8   6       7300.96       7736.83       483.36 o                         
  11   8   6       1561.07       1707.45       228.98 o                         
  12   8   6       3631.13       3230.45       305.09 o                         
  13   8   6       2394.94       2035.93       303.98 o                         
  14   8   6       5260.70       5571.61       461.82 o                         
  15   8   6       4360.39       3451.48       526.00 o                         
  16   8   6      10239.11      10973.98       694.77 o                         
  17   8   6       4430.43       3963.27       456.61 o                         
  18   8   6       8072.33       8910.01       645.49 o                         
  19   8   6       3558.20       3522.82       458.70 o                         
  20   8   6       4446.93       4150.45       502.04 o                         
   1   9   6        112.12         44.78        72.45 o                         
   2   9   6       2631.58       2939.64       173.45 o                         
   3   9   6        652.77        709.95       102.08 o                         
   4   9   6       1872.96       2057.92       170.48 o                         
   5   9   6       3680.12       3971.13       231.42 o                         
   6   9   6       3370.48       3660.35       267.28 o                         
   7   9   6       9189.34       9141.13       375.26 o                         
   8   9   6       6230.14       6457.08       320.82 o                         
   9   9   6       2560.43       2675.00       230.33 o                         
  10   9   6       7036.64       6875.46       393.80 o                         
  11   9   6       2158.66       1840.48       248.80 o                         
  12   9   6       8566.56       8401.61       520.98 o                         
  13   9   6        867.58        705.14       234.37 o                         
  14   9   6        750.93        976.41       261.08 o                         
  15   9   6        281.65        259.48       240.79 o                         
  16   9   6        368.97        352.23       251.20 o                         
  17   9   6        171.46        109.37       250.76 o                         
  18   9   6          4.50        298.63       259.17 o                         
  19   9   6         12.73         42.97       251.62 o                         
  20   9   6         25.59        162.17       463.46 o                         
   0  10   6      54497.67      52744.99      1368.61 o                         
   1  10   6      33213.12      33553.36       722.48 o                         
   2  10   6      63437.92      62447.54      1104.40 o                         
   3  10   6      15314.03      15365.93       464.00 o                         
   4  10   6      67640.26      66941.61      1192.37 o                         
   5  10   6      13128.40      13302.05       461.73 o                         
   6  10   6      18093.58      19017.13       557.40 o                         
   7  10   6       8713.68       8247.03       363.72 o                         
   8  10   6         23.88        187.85       122.35 o                         
   9  10   6        112.02        170.66       132.88 o                         
  10  10   6       8299.99       8439.30       442.27 o                         
  11  10   6       4691.24       4083.19       336.63 o                         
  12  10   6      10469.41      11914.99       592.07 o                         
  13  10   6       4832.13       4478.58       371.04 o                         
  14  10   6      15302.50      14743.56       778.16 o                         
  15  10   6       5903.77       5495.61       527.36 o                         
  16  10   6      21280.63      20415.68       952.55 o                         
  17  10   6       9917.32       8241.47       615.18 o                         
  18  10   6      21988.10      20818.02      1052.25 o                         
  19  10   6       7853.82       8139.65       671.88 o                         
   1  11   6         45.62        109.78        92.54 o                         
   2  11   6       1275.50       1422.21       166.73 o                         
   3  11   6       3540.04       3832.13       239.92 o                         
   4  11   6      18998.28      19965.11       554.90 o                         
   5  11   6      10879.95      11442.59       484.88 o                         
   6  11   6      43673.98      42523.06       911.26 o                         
   7  11   6      10862.64      11151.87       447.71 o                         
   8  11   6      53742.09      52789.34      1197.08 o                         
   9  11   6      13191.47      12698.38       538.39 o                         
  10  11   6      29836.96      30332.47       966.95 o                         
  11  11   6      12326.24      11881.33       609.86 o                         
  12  11   6      10062.85      10184.44       574.90 o                         
  13  11   6       7694.30       7826.31       499.79 o                         
  14  11   6       5174.52       5399.56       466.35 o                         
  15  11   6       1474.92       2068.95       380.10 o                         
  16  11   6        846.53       1000.89       315.65 o                         
  17  11   6         33.14        133.37       298.49 o                         
  18  11   6        139.67        464.88       323.28 o                         
  19  11   6         37.18        176.11       513.92 o                         
   0  12   6       1500.04       1402.14       209.06 o                         
   1  12   6        146.00         -9.58       106.98 o                         
   2  12   6        530.96        510.76       135.65 o                         
   3  12   6        687.07        492.71       134.99 o                         
   4  12   6       1564.70       1571.61       177.34 o                         
   5  12   6        530.40        549.54       135.24 o                         
   6  12   6          9.18         71.65       113.59 o                         
   7  12   6          4.04        -10.82       113.51 o                         
   8  12   6        699.76        434.68       164.47 o                         
   9  12   6          2.89         16.05       135.59 o                         
  10  12   6        349.90         12.70       160.18 o                         
  11  12   6        205.35        115.40       189.27 o                         
  12  12   6        237.81        -41.72       183.63 o                         
  13  12   6         29.79        225.35       234.41 o                         
  14  12   6        616.31        614.10       295.50 o                         
  15  12   6         27.58         83.75       285.51 o                         
  16  12   6          8.46        205.70       311.22 o                         
  17  12   6        225.62        681.00       350.29 o                         
  18  12   6        126.19        453.20       383.86 o                         
   1  13   6        190.94        175.43       131.95 o                         
   2  13   6       2300.21       1866.28       212.68 o                         
   3  13   6       4132.36       4120.97       302.54 o                         
   4  13   6      12698.16      12861.36       593.32 o                         
   5  13   6      11146.99      11917.67       528.91 o                         
   6  13   6      29450.95      29349.01       897.64 o                         
   7  13   6      11551.28      10824.69       582.29 o                         
   8  13   6      32472.20      34102.18      1336.21 o                         
   9  13   6       6403.75       6971.02       504.43 o                         
  10  13   6      15360.62      16274.96       757.68 o                         
  11  13   6       8961.82       9339.20       715.15 o                         
  12  13   6      10180.42      10019.19       620.70 o                         
  13  13   6       6043.93       5967.06       502.05 o                         
  14  13   6       5793.53       5827.41       587.06 o                         
  15  13   6        412.75       -151.25       303.00 o                         
  16  13   6       2326.26       1512.72       411.55 o                         
  17  13   6        123.94        -79.05       350.32 o                         
  18  13   6        165.80       1148.60       953.10 o                         
   0  14   6      58785.58      57129.56      1836.31 o                         
   1  14   6      21902.12      22320.68       801.20 o                         
   2  14   6      43427.68      43521.14      1076.64 o                         
   3  14   6      17145.70      17333.41       679.73 o                         
   4  14   6      21903.77      22388.00       768.01 o                         
   5  14   6       4334.65       5143.61       352.77 o                         
   6  14   6       6854.60       7394.81       435.42 o                         
   7  14   6        403.06         85.79       144.12 o                         
   8  14   6       3900.71       3946.74       363.46 o                         
   9  14   6         67.12        -39.59       177.65 o                         
  10  14   6       2063.50       1571.04       303.49 o                         
  11  14   6       2733.25       3573.28       446.23 o                         
  12  14   6      13239.87      13622.20       958.79 o                         
  13  14   6       5089.99       5430.43       663.91 o                         
  14  14   6      20321.37      20014.00      1130.54 o                         
  15  14   6      10096.57      10467.69       977.21 o                         
  16  14   6      17156.18      16625.75      1543.70 o                         
  17  14   6       9450.50       8413.70      1067.15 o                         
   1  15   6        736.70        648.63       194.04 o                         
   2  15   6       5493.52       4978.70       380.33 o                         
   3  15   6       1676.20       1413.65       223.93 o                         
   4  15   6       7464.15       7550.08       500.28 o                         
   5  15   6       1065.91       1434.41       233.94 o                         
   6  15   6       4924.55       5576.25       401.86 o                         
   7  15   6       2630.85       2540.66       311.58 o                         
   8  15   6       4640.46       3637.58       386.23 o                         
   9  15   6       2962.43       3187.58       402.59 o                         
  10  15   6       6727.14       7656.83       627.54 o                         
  11  15   6       1331.56       1097.53       315.81 o                         
  12  15   6       5721.43       6997.58       609.88 o                         
  13  15   6        484.47        555.91       317.65 o                         
  14  15   6        902.00        394.89       332.18 o                         
  15  15   6        223.46         81.15       310.53 o                         
  16  15   6        218.86        449.47       416.71 o                         
   0  16   6      12448.54      12685.50       908.81 o                         
   1  16   6       2813.23       2806.63       305.30 o                         
   2  16   6       7341.45       7284.26       457.03 o                         
   3  16   6       3357.22       3678.51       339.62 o                         
   4  16   6       1468.99       1902.42       302.02 o                         
   5  16   6       2530.50       2186.56       284.49 o                         
   6  16   6        643.95        561.39       209.71 o                         
   7  16   6       1275.88       1403.37       285.57 o                         
   8  16   6       1148.71        958.61       281.58 o                         
   9  16   6          0.39        -95.75       232.34 o                         
  10  16   6         14.56        -86.06       234.70 o                         
  11  16   6        277.57        454.75       309.20 o                         
  12  16   6        545.16        525.20       305.25 o                         
  13  16   6        564.11        666.55       331.40 o                         
  14  16   6       3025.33       2289.51       479.06 o                         
  15  16   6       1437.72       1669.52       488.41 o                         
   1  17   6        260.18        491.05       239.14 o                         
   2  17   6       6313.44       7104.54       592.49 o                         
   3  17   6       4935.47       5122.22       429.58 o                         
   4  17   6      19728.22      19857.08       854.94 o                         
   5  17   6       6661.17       6978.37       482.52 o                         
   6  17   6      16415.93      15362.29       767.79 o                         
   7  17   6       9734.84      10426.10       632.51 o                         
   8  17   6      24747.40      23867.42      1060.92 o                         
   9  17   6      13365.85      13665.16      1073.39 o                         
  10  17   6      25570.62      26322.04      1224.90 o                         
  11  17   6       7898.55       7650.84       659.27 o                         
  12  17   6      18572.11      18683.74      1032.12 o                         
  13  17   6       4286.27       3605.31       508.79 o                         
  14  17   6       4686.49       4537.20       672.49 o                         
   0  18   6      16098.55      20532.51      1442.65 o                         
   1  18   6       8732.38       7866.51       699.13 o                         
   2  18   6      15719.71      16767.20       842.53 o                         
   3  18   6       6356.44       6699.69       660.74 o                         
   4  18   6      11875.70      11803.01       702.03 o                         
   5  18   6       2408.42       2493.27       344.44 o                         
   6  18   6       2639.09       3019.67       396.20 o                         
   7  18   6       1119.08       1230.42       299.22 o                         
   8  18   6        124.54        184.48       270.71 o                         
   9  18   6         15.89        -36.04       266.25 o                         
  10  18   6       1541.32       1678.48       375.27 o                         
  11  18   6       1117.89       1809.28       462.64 o                         
  12  18   6       1919.00       1544.12       420.30 o                         
  13  18   6       1634.85       2288.52       509.58 o                         
   1  19   6         17.98          2.72       233.45 o                         
   2  19   6       1164.43       1095.36       325.48 o                         
   3  19   6          7.68       -142.82       226.34 o                         
   4  19   6        906.06        824.92       277.88 o                         
   5  19   6         58.30        168.89       245.53 o                         
   6  19   6         16.66        -79.12       259.42 o                         
   7  19   6          3.63        -32.66       280.01 o                         
   8  19   6        236.74        297.01       326.89 o                         
   9  19   6        338.75        796.87       322.98 o                         
  10  19   6        282.57        576.52       323.06 o                         
  11  19   6         83.58        369.83       348.89 o                         
  12  19   6        405.29        820.49       600.20 o                         
   0  20   6      15609.21      15546.82      1255.97 o                         
   1  20   6       8309.98       8414.84       660.34 o                         
   2  20   6      13181.88      11689.54       999.11 o                         
   3  20   6       4425.95       5438.92       551.23 o                         
   4  20   6       9589.83      10306.56       742.98 o                         
   5  20   6       2454.65       2629.10       438.57 o                         
   6  20   6       3535.67       3184.97       471.02 o                         
   7  20   6        307.20        340.70       315.31 o                         
   8  20   6        185.30        413.26       335.49 o                         
   9  20   6        151.89        605.56       388.30 o                         
  10  20   6        626.04        595.27       453.50 o                         
   1  21   6         78.87        370.82       288.82 o                         
   2  21   6       1054.01        975.77       328.15 o                         
   3  21   6       2085.16       2394.80       508.05 o                         
   4  21   6       6882.95       7128.93       813.33 o                         
   5  21   6       7556.57       7125.26       688.62 o                         
   6  21   6      15854.18      16915.24      1752.92 o                         
   7  21   6       7724.40       7868.76       825.64 o                         
   8  21   6      16574.99      17519.00      1695.12 o                         
   0  22   6       3758.72       3887.13       716.59 o                         
   1  22   6        699.89        895.43       445.32 o                         
   2  22   6       1165.59       1444.58       376.95 o                         
   3  22   6        159.57        197.63       308.31 o                         
   4  22   6       1507.38       1040.89       381.45 o                         
   5  22   6        589.59       1134.49       704.29 o                         
   6  22   6        350.85        901.68       999.28 o                         
   1  23   6         23.00        769.81      1409.28 o                         
   1   1   7       4348.36       4992.33       177.44 o                         
   2   1   7      44957.88      45016.58       852.70 o                         
   3   1   7      19481.87      20210.16       434.90 o                         
   4   1   7      53485.28      51925.78       869.55 o                         
   5   1   7      10772.79      11509.67       322.34 o                         
   6   1   7      63803.81      61020.30       999.37 o                         
   7   1   7      10085.52      10446.24       339.25 o                         
   8   1   7      62664.33      59999.55      1069.23 o                         
   9   1   7       8549.99       9011.20       361.42 o                         
  10   1   7      71285.99      68149.03      1304.62 o                         
  11   1   7      13135.31      14475.94       539.69 o                         
  12   1   7      44332.26      44702.31      1009.45 o                         
  13   1   7       3137.08       3419.79       285.64 o                         
  14   1   7       6879.01       5842.49       357.09 o                         
  15   1   7         26.12         30.80       158.21 o                         
  16   1   7         56.96        -17.25       172.98 o                         
  17   1   7        159.34        -56.07       195.56 o                         
  18   1   7        372.07        273.98       223.34 o                         
  19   1   7        146.30        426.83       254.57 o                         
  20   1   7       2499.44       2751.17       398.22 o                         
  21   1   7        554.19        415.73       334.32 o                         
   0   2   7     205454.98     199013.52      4268.48 o                         
   1   2   7      34383.28      34856.14       615.76 o                         
   2   2   7     193147.67     191150.61      2917.44 o                         
   3   2   7      17642.34      18209.57       415.16 o                         
   4   2   7      88415.10      86044.12      1481.93 o                         
   5   2   7       7099.57       7425.35       262.17 o                         
   6   2   7      34048.53      31852.47       600.54 o                         
   7   2   7        223.38        202.03        84.47 o                         
   8   2   7        504.87        546.22       122.20 o                         
   9   2   7          7.75        -81.34        81.34 o                         
  10   2   7       9386.83       9730.79       378.80 o                         
  11   2   7       2008.87       1829.84       188.88 o                         
  12   2   7      36808.45      37125.71       905.44 o                         
  13   2   7       3582.80       3108.30       271.92 o                         
  14   2   7      38167.61      36318.90      1008.57 o                         
  15   2   7       7708.88       8022.33       480.19 o                         
  16   2   7      39233.85      38725.99      1163.02 o                         
  17   2   7       7324.56       7347.00       497.65 o                         
  18   2   7      29382.79      26450.04      1045.32 o                         
  19   2   7       4794.83       4143.89       448.23 o                         
  20   2   7      13545.07      14528.87       923.10 o                         
  21   2   7       1101.17       1070.55       364.45 o                         
   1   3   7        224.04        165.67        61.71 o                         
   2   3   7        575.78        656.26        85.17 o                         
   3   3   7         93.28        178.87        58.75 o                         
   4   3   7       7115.00       7223.42       269.06 o                         
   5   3   7       1591.20       1234.47       130.64 o                         
   6   3   7      40427.10      38216.57       822.42 o                         
   7   3   7       9097.16       9506.33       350.88 o                         
   8   3   7      31654.72      31404.83       669.79 o                         
   9   3   7       1117.40       1057.63       133.10 o                         
  10   3   7       8761.82       9442.37       357.95 o                         
  11   3   7        428.42        302.21       124.95 o                         
  12   3   7       3492.93       3250.29       259.95 o                         
  13   3   7        846.59        502.37       182.76 o                         
  14   3   7       2983.78       2387.99       278.21 o                         
  15   3   7       1456.12       1590.96       248.62 o                         
  16   3   7        142.35         91.27       180.16 o                         
  17   3   7         54.98        -92.14       190.30 o                         
  18   3   7         12.47       -116.44       208.11 o                         
  19   3   7        456.08        579.52       288.78 o                         
  20   3   7       1893.47       1257.75       358.42 o                         
  21   3   7        762.07        987.33       390.91 o                         
   0   4   7     100419.23     101602.67      2578.21 o                         
   1   4   7       1149.62        964.88       102.10 o                         
   2   4   7      36600.74      35680.05       636.75 o                         
   3   4   7       5026.63       5104.23       196.43 o                         
   4   4   7      16704.29      17088.44       412.48 o                         
   5   4   7       6535.66       6966.74       339.95 o                         
   6   4   7       5214.27       5564.29       275.51 o                         
   7   4   7       1452.71       1412.47       153.89 o                         
   8   4   7        157.72         47.86        87.77 o                         
   9   4   7        172.88         52.09        87.68 o                         
  10   4   7        579.47        641.29       130.35 o                         
  11   4   7        567.15        334.26       124.74 o                         
  12   4   7       6755.00       6959.71       388.97 o                         
  13   4   7       2135.17       1785.82       238.68 o                         
  14   4   7      12043.89      12753.47       640.65 o                         
  15   4   7       1344.76       1260.44       244.35 o                         
  16   4   7       9124.36       8467.83       522.74 o                         
  17   4   7        646.36        627.85       251.30 o                         
  18   4   7       7110.11       5950.87       504.83 o                         
  19   4   7        731.72        820.47       291.98 o                         
  20   4   7       2770.66       1748.92       401.14 o                         
  21   4   7        823.05        931.83       380.41 o                         
   1   5   7         93.25        197.89        67.34 o                         
   2   5   7       8943.78       8851.36       253.65 o                         
   3   5   7       3491.67       3964.06       174.40 o                         
   4   5   7      70059.29      66769.71      1128.78 o                         
   5   5   7      16807.87      16715.46       427.17 o                         
   6   5   7     156044.86     151141.97      2383.19 o                         
   7   5   7      26909.71      25961.44       587.17 o                         
   8   5   7     101411.30      96319.84      1659.85 o                         
   9   5   7      15032.39      15905.00       515.09 o                         
  10   5   7      68164.66      67409.64      1299.26 o                         
  11   5   7       5030.32       5113.15       316.65 o                         
  12   5   7      38845.09      39248.13      1078.52 o                         
  13   5   7       2672.43       2581.72       277.23 o                         
  14   5   7      15212.38      16130.23       733.08 o                         
  15   5   7       2949.20       2868.99       352.74 o                         
  16   5   7       3535.27       3468.15       457.87 o                         
  17   5   7        261.85        110.03       223.71 o                         
  18   5   7        976.79       1115.26       306.64 o                         
  19   5   7       1159.15       1655.45       358.96 o                         
  20   5   7       7498.57       8356.17       785.69 o                         
  21   5   7       2194.76       1785.46       673.66 o                         
   0   6   7      76824.41      77168.95      1901.29 o                         
   1   6   7      14388.10      14589.99       376.99 o                         
   2   6   7      62797.64      62411.55      1053.30 o                         
   3   6   7       8886.13       9167.50       292.39 o                         
   4   6   7      37409.12      36046.87       651.99 o                         
   5   6   7       5870.27       6627.17       239.00 o                         
   6   6   7      20967.68      20986.89       485.69 o                         
   7   6   7       1878.80       2022.36       154.06 o                         
   8   6   7        305.97        309.49       110.60 o                         
   9   6   7        526.29        655.91       132.04 o                         
  10   6   7       3788.31       4114.14       263.99 o                         
  11   6   7       5019.12       5156.31       333.98 o                         
  12   6   7      11613.59      11996.81       529.72 o                         
  13   6   7       2964.81       2766.50       283.66 o                         
  14   6   7      13838.29      14023.71       834.99 o                         
  15   6   7       3526.23       3029.34       395.10 o                         
  16   6   7      22263.89      20852.31       970.30 o                         
  17   6   7       1417.42       1000.73       293.97 o                         
  18   6   7      19540.88      19124.04       967.65 o                         
  19   6   7       1918.77       1820.50       361.98 o                         
  20   6   7      10013.30       9437.48       708.35 o                         
  21   6   7        487.37       1160.82      1331.89 o                         
   1   7   7         14.72         65.56        61.89 o                         
   2   7   7       1030.85       1150.03       110.16 o                         
   3   7   7       3626.17       3431.04       181.83 o                         
   4   7   7        316.24        300.18        92.56 o                         
   5   7   7        170.41        174.81        81.31 o                         
   6   7   7       4664.88       5092.43       236.89 o                         
   7   7   7       2057.06       1869.12       160.41 o                         
   8   7   7       2902.32       3324.82       204.41 o                         
   9   7   7        913.40        601.33       129.97 o                         
  10   7   7         37.61        315.69       119.01 o                         
  11   7   7        233.72        150.60       143.33 o                         
  12   7   7        137.95         74.94       144.01 o                         
  13   7   7        203.33        289.12       188.35 o                         
  14   7   7        137.69        126.88       193.07 o                         
  15   7   7        307.34        166.25       226.60 o                         
  16   7   7        596.31        753.84       273.20 o                         
  17   7   7        372.96        285.28       252.86 o                         
  18   7   7         15.93          9.15       255.75 o                         
  19   7   7        185.98        464.70       305.98 o                         
  20   7   7        134.78        280.59       302.92 o                         
   0   8   7      88380.22      86928.32      2158.92 o                         
   1   8   7      18793.56      18762.05       446.22 o                         
   2   8   7      69376.96      68652.27      1170.51 o                         
   3   8   7       9513.26       9048.54       331.54 o                         
   4   8   7      47085.96      45488.42       880.61 o                         
   5   8   7       4431.88       4384.19       236.23 o                         
   6   8   7      21794.82      20821.84       565.07 o                         
   7   8   7        407.02        523.74       117.05 o                         
   8   8   7        936.30       1191.25       155.95 o                         
   9   8   7        434.97        380.83       130.02 o                         
  10   8   7       6943.58       6784.69       356.79 o                         
  11   8   7       1246.49        949.08       192.25 o                         
  12   8   7      11281.80      11243.21       554.31 o                         
  13   8   7       2887.46       3100.70       340.04 o                         
  14   8   7      18335.03      18526.31       909.16 o                         
  15   8   7       2668.91       2218.26       365.90 o                         
  16   8   7      23669.57      26696.66      1143.87 o                         
  17   8   7       5093.99       5510.27       518.89 o                         
  18   8   7      26211.15      27100.49      1152.77 o                         
  19   8   7       2847.97       2524.63       437.01 o                         
  20   8   7      13262.24      15114.73      1064.77 o                         
   1   9   7        697.60        688.14       112.76 o                         
   2   9   7      14672.06      15157.16       453.70 o                         
   3   9   7       5568.34       5820.38       242.44 o                         
   4   9   7      55386.66      53725.43       989.61 o                         
   5   9   7       8884.25       9149.34       355.75 o                         
   6   9   7      48735.27      47261.57       943.77 o                         
   7   9   7       5518.40       6130.99       311.06 o                         
   8   9   7      63697.02      60339.12      1207.02 o                         
   9   9   7       8256.06       8913.22       408.43 o                         
  10   9   7      64975.97      64384.74      1407.39 o                         
  11   9   7      14989.63      15314.57       781.54 o                         
  12   9   7      35708.96      37093.77      1091.01 o                         
  13   9   7       5070.75       4319.45       406.02 o                         
  14   9   7      12173.27      11920.02       654.09 o                         
  15   9   7         38.81       -220.93       220.93 o                         
  16   9   7        212.75       -206.07       206.07 o                         
  17   9   7        449.75        -14.38       249.81 o                         
  18   9   7        489.48        354.84       290.49 o                         
  19   9   7         44.17        192.66       315.95 o                         
  20   9   7       3256.69       2778.55       879.09 o                         
   0  10   7       9209.96      11307.17       538.92 o                         
   1  10   7       4904.72       5207.23       254.12 o                         
   2  10   7      12115.23      12799.58       411.77 o                         
   3  10   7        177.26        125.17        89.56 o                         
   4  10   7       1961.46       2114.02       172.09 o                         
   5  10   7         11.28        -56.64        84.81 o                         
   6  10   7       1080.56       1132.01       154.81 o                         
   7  10   7          8.73         -7.75       105.37 o                         
   8  10   7        296.76        114.45       125.05 o                         
   9  10   7        162.80        232.60       145.64 o                         
  10  10   7        420.53        335.61       155.69 o                         
  11  10   7         13.88        -73.53       155.03 o                         
  12  10   7       1399.79       1698.76       297.49 o                         
  13  10   7        309.32        461.37       211.21 o                         
  14  10   7       6170.32       6563.80       491.66 o                         
  15  10   7       1215.37       1098.63       306.75 o                         
  16  10   7       3211.57       2530.28       426.77 o                         
  17  10   7        408.75        -76.49       260.62 o                         
  18  10   7        615.10        548.93       332.09 o                         
  19  10   7        365.55        307.57       345.58 o                         
   1  11   7        829.55        632.50       131.48 o                         
   2  11   7       9331.01       9803.78       422.76 o                         
   3  11   7       1860.45       1622.62       179.74 o                         
   4  11   7      11126.17      11315.62       443.95 o                         
   5  11   7       2442.78       2334.15       256.29 o                         
   6  11   7      18306.88      17673.98       568.27 o                         
   7  11   7        280.50        196.96       124.28 o                         
   8  11   7      15898.46      15338.91       628.73 o                         
   9  11   7       1444.72       1561.76       217.95 o                         
  10  11   7      17366.26      16603.69       872.03 o                         
  11  11   7       3955.26       3205.94       358.04 o                         
  12  11   7      17986.18      18372.67       884.67 o                         
  13  11   7       4220.10       4071.53       400.72 o                         
  14  11   7       3264.02       2943.53       392.60 o                         
  15  11   7         12.37        231.21       255.27 o                         
  16  11   7        423.55        254.35       265.44 o                         
  17  11   7         58.64        121.54       319.30 o                         
  18  11   7        158.13        530.61       342.68 o                         
  19  11   7         97.17        138.48       961.24 o                         
   0  12   7      96049.78      96848.80      2687.65 o                         
   1  12   7      13646.38      13753.17       536.03 o                         
   2  12   7      67667.66      67094.60      1415.48 o                         
   3  12   7       7293.69       7493.69       380.18 o                         
   4  12   7      34827.55      35639.14       898.51 o                         
   5  12   7       1761.61       1529.16       198.56 o                         
   6  12   7       9900.96      10909.15       485.66 o                         
   7  12   7       3332.85       2988.83       272.60 o                         
   8  12   7       3116.28       3096.09       287.31 o                         
   9  12   7         77.00         10.16       157.51 o                         
  10  12   7       1257.44       1295.98       242.90 o                         
  11  12   7       2237.92       2550.21       330.51 o                         
  12  12   7      14026.68      15276.43       780.80 o                         
  13  12   7       4839.81       4415.82       522.75 o                         
  14  12   7      25334.52      25075.08      1472.64 o                         
  15  12   7       4093.42       3236.69       480.02 o                         
  16  12   7      29709.78      29438.18      1354.38 o                         
  17  12   7       3051.77       3349.63       560.29 o                         
  18  12   7      21055.26      22273.75      1363.57 o                         
   1  13   7          6.05       -110.25       110.25 o                         
   2  13   7       1997.15       1861.23       224.80 o                         
   3  13   7        880.00        787.82       165.19 o                         
   4  13   7      11312.31      11457.33       496.87 o                         
   5  13   7       3729.09       3389.33       337.84 o                         
   6  13   7      24766.49      24139.28       814.89 o                         
   7  13   7       7464.26       8119.60       448.33 o                         
   8  13   7      22755.56      22169.82       868.92 o                         
   9  13   7       5478.83       5648.27       439.64 o                         
  10  13   7      14895.48      15982.86       764.75 o                         
  11  13   7        317.16        217.59       236.67 o                         
  12  13   7       9704.94      10737.38       739.81 o                         
  13  13   7        380.19        337.97       268.14 o                         
  14  13   7       5324.76       4605.88       525.31 o                         
  15  13   7        696.80        241.90       369.10 o                         
  16  13   7        770.14       1218.33       463.06 o                         
  17  13   7         63.46       -123.27       372.53 o                         
   0  14   7       2544.52       3068.24       437.92 o                         
   1  14   7       2737.25       2366.30       387.37 o                         
   2  14   7       1851.80       1807.83       310.84 o                         
   3  14   7         86.15         17.75       139.19 o                         
   4  14   7        364.21        334.02       154.45 o                         
   5  14   7        345.49        211.67       164.09 o                         
   6  14   7        288.09        150.78       157.62 o                         
   7  14   7        222.81        150.45       172.83 o                         
   8  14   7       1274.54       1185.77       241.77 o                         
   9  14   7        315.12         18.49       200.55 o                         
  10  14   7         87.68        -18.05       198.49 o                         
  11  14   7          5.33          1.53       222.34 o                         
  12  14   7        103.90        234.25       260.97 o                         
  13  14   7        406.95        272.21       276.93 o                         
  14  14   7       1712.22       1349.65       401.83 o                         
  15  14   7         81.35        102.91       391.07 o                         
  16  14   7       1249.28       1277.96       438.80 o                         
   1  15   7        188.91        210.12       172.23 o                         
   2  15   7       1866.75       1447.54       232.85 o                         
   3  15   7        415.29        209.97       161.43 o                         
   4  15   7      18907.97      20663.05       821.77 o                         
   5  15   7       5141.80       5061.55       374.58 o                         
   6  15   7      28048.17      29371.35       966.35 o                         
   7  15   7       8216.82       7217.22       524.50 o                         
   8  15   7      35105.80      34104.40      1160.01 o                         
   9  15   7       6514.28       7132.19       555.80 o                         
  10  15   7      24611.61      23750.45      1113.93 o                         
  11  15   7       1932.55       2299.98       384.02 o                         
  12  15   7      18855.43      19522.46      1027.07 o                         
  13  15   7       1214.81       1170.53       355.48 o                         
  14  15   7      10097.09      10155.02       849.81 o                         
  15  15   7        698.48        564.80       442.44 o                         
  16  15   7       1288.91        690.45       652.33 o                         
   0  16   7      36363.73      36462.62      1708.41 o                         
   1  16   7       1612.20       1436.61       242.65 o                         
   2  16   7      37712.07      40687.87      1235.62 o                         
   3  16   7       8018.62       7807.74       481.41 o                         
   4  16   7      22991.76      23211.81       853.14 o                         
   5  16   7       5958.49       5884.92       418.46 o                         
   6  16   7       6567.82       7264.93       481.91 o                         
   7  16   7        326.07        600.08       234.65 o                         
   8  16   7        523.52        227.36       252.24 o                         
   9  16   7        661.75        775.21       270.81 o                         
  10  16   7       5479.79       4745.54       510.77 o                         
  11  16   7        734.47        454.08       298.32 o                         
  12  16   7       6339.53       6060.34       821.29 o                         
  13  16   7       1094.73       1475.75       402.32 o                         
  14  16   7      10221.22       8492.36       857.67 o                         
  15  16   7       1425.43        812.24       621.14 o                         
   1  17   7        156.69        186.86       204.28 o                         
   2  17   7       1649.07       1142.66       242.95 o                         
   3  17   7         36.79        -51.77       202.67 o                         
   4  17   7       1976.84       1427.54       291.75 o                         
   5  17   7         58.39       -182.34       182.34 o                         
   6  17   7        943.08        866.54       266.98 o                         
   7  17   7        186.55        113.66       226.99 o                         
   8  17   7       1257.24       1074.51       300.37 o                         
   9  17   7        422.52        513.05       291.37 o                         
  10  17   7        690.18        845.63       321.84 o                         
  11  17   7        559.74        506.94       307.92 o                         
  12  17   7        646.96        248.88       303.35 o                         
  13  17   7         64.81        184.73       332.03 o                         
  14  17   7         82.44        589.90       526.10 o                         
   0  18   7      13774.54      12904.82      1105.25 o                         
   1  18   7        727.38       1080.60       398.16 o                         
   2  18   7      11922.87      12413.86       851.21 o                         
   3  18   7       3000.32       2766.23       349.95 o                         
   4  18   7      11229.43      11454.86       652.42 o                         
   5  18   7       1548.32       1669.35       313.54 o                         
   6  18   7       6657.54       7051.79       570.09 o                         
   7  18   7         21.18        189.67       249.34 o                         
   8  18   7        215.36         34.88       248.55 o                         
   9  18   7        209.05         13.36       295.56 o                         
  10  18   7       1861.57       1316.64       374.50 o                         
  11  18   7         43.60        -83.32       313.44 o                         
  12  18   7       2746.17       2685.91       491.53 o                         
  13  18   7         50.07        465.48       533.68 o                         
   1  19   7        317.59        381.61       273.98 o                         
   2  19   7       3263.07       3817.33       466.99 o                         
   3  19   7       1750.05       2146.82       358.11 o                         
   4  19   7      14841.06      15536.00       841.15 o                         
   5  19   7       3085.96       3759.90       478.41 o                         
   6  19   7      21847.20      21444.79      1077.46 o                         
   7  19   7       2292.90       2421.06       497.52 o                         
   8  19   7      26030.26      25449.70      1393.00 o                         
   9  19   7       4403.38       4202.25       613.98 o                         
  10  19   7      24335.57      24228.43      1279.84 o                         
  11  19   7       2906.34       1780.65       446.39 o                         
   0  20   7      13054.31      13614.37      1173.40 o                         
   1  20   7       5040.42       4614.89       517.69 o                         
   2  20   7       7230.05       7222.61       628.34 o                         
   3  20   7        353.87        436.26       293.01 o                         
   4  20   7       4135.56       4246.44       510.14 o                         
   5  20   7         78.14        424.11       317.21 o                         
   6  20   7       1242.21        988.52       368.45 o                         
   7  20   7        164.82        384.69       370.95 o                         
   8  20   7        153.55        -75.40       340.12 o                         
   9  20   7         48.27        370.90       373.17 o                         
  10  20   7        215.73       1380.57       952.69 o                         
   1  21   7         24.84        203.32       292.80 o                         
   2  21   7        213.55        514.73       302.79 o                         
   3  21   7        311.70        561.53       295.39 o                         
   4  21   7       1263.16       1130.41       412.43 o                         
   5  21   7         86.68        186.16       343.89 o                         
   6  21   7        861.18        195.23       457.02 o                         
   7  21   7        239.67        260.68       410.79 o                         
   8  21   7       1513.58        953.01       902.84 o                         
   0  22   7      22745.70      21873.40      1770.90 o                         
   1  22   7       4277.84       3921.49       559.38 o                         
   2  22   7      17852.45      19210.28      1137.97 o                         
   3  22   7       1256.94        481.81       356.69 o                         
   4  22   7       8179.32       9357.86      1239.00 o                         
   5  22   7        561.00        659.33      1139.13 o                         
   0   0   8       2624.80       2941.94       345.51 o                         
   1   0   8     180567.66     175911.02      3836.83 o                         
   2   0   8       7505.58       8300.91       364.15 o                         
   3   0   8     155634.89     148693.11      3473.11 o                         
   4   0   8       7948.71       7771.68       420.53 o                         
   5   0   8      94181.48      92107.39      2022.68 o                         
   6   0   8       6680.36       7023.77       367.48 o                         
   7   0   8       4660.50       5339.97       329.22 o                         
   8   0   8         50.77        -67.58       103.25 o                         
   9   0   8      11887.58      11133.44       598.44 o                         
  10   0   8       3542.07       3222.15       364.87 o                         
  11   0   8      39152.18      38374.99      1441.06 o                         
  12   0   8       2941.79       2541.33       316.92 o                         
  13   0   8      25772.43      26286.34      1244.36 o                         
  14   0   8       2582.37       2437.42       352.86 o                         
  15   0   8      32978.11      33553.74      1532.45 o                         
  16   0   8       1166.82       1017.78       361.75 o                         
  17   0   8      54376.19      57951.77      2252.13 o                         
  18   0   8       1144.74       1006.89       380.38 o                         
  19   0   8      36649.09      36806.29      1784.59 o                         
  20   0   8       1378.88       1766.31       539.88 o                         
  21   0   8       7240.62       6701.66       843.78 o                         
   1   1   8       1006.54       1205.83       100.14 o                         
   2   1   8         60.65        152.37        66.67 o                         
   3   1   8      16524.53      16432.37       423.17 o                         
   4   1   8       1986.31       2007.58       133.41 o                         
   5   1   8      38066.23      36884.84       672.71 o                         
   6   1   8        713.33        656.97        96.42 o                         
   7   1   8      68775.94      66740.23      1128.65 o                         
   8   1   8       2804.16       2992.05       188.66 o                         
   9   1   8      35482.46      35329.60       737.85 o                         
  10   1   8       1811.45       1891.04       197.07 o                         
  11   1   8      27818.30      29019.22       810.52 o                         
  12   1   8        288.81        570.26       149.55 o                         
  13   1   8      10529.18      11199.35       512.44 o                         
  14   1   8        470.74        524.08       176.54 o                         
  15   1   8       1134.13        947.98       214.31 o                         
  16   1   8         55.67         90.88       179.73 o                         
  17   1   8         31.37         -5.78       193.93 o                         
  18   1   8          9.81       -188.89       188.89 o                         
  19   1   8       1326.06       1273.23       291.20 o                         
  20   1   8        176.43        124.29       253.21 o                         
  21   1   8       4323.90       5464.10       575.30 o                         
   0   2   8      12061.26      13658.34       471.44 o                         
   1   2   8       9794.09      10853.31       284.17 o                         
   2   2   8       3652.48       4081.61       184.54 o                         
   3   2   8      16266.58      16428.24       384.03 o                         
   4   2   8        783.32        496.32       106.72 o                         
   5   2   8      27048.75      26969.96       574.66 o                         
   6   2   8         32.61         56.33        76.50 o                         
   7   2   8       1179.27       1443.70       135.47 o                         
   8   2   8        337.14        217.62        97.15 o                         
   9   2   8       6066.96       6010.62       297.07 o                         
  10   2   8         70.91        109.91        99.83 o                         
  11   2   8       3006.53       3792.62       276.58 o                         
  12   2   8        303.53        369.55       138.89 o                         
  13   2   8        250.23        100.55       154.27 o                         
  14   2   8          9.57        127.43       163.28 o                         
  15   2   8        297.27        392.66       187.66 o                         
  16   2   8        609.16         91.56       180.13 o                         
  17   2   8       4073.82       3521.33       350.95 o                         
  18   2   8       1364.33       1435.46       286.90 o                         
  19   2   8       3640.10       4250.11       463.45 o                         
  20   2   8         20.12        -58.88       267.24 o                         
  21   2   8        264.97       -237.79       282.08 o                         
   1   3   8       1156.02       1038.57       100.27 o                         
   2   3   8       3683.47       4035.16       177.46 o                         
   3   3   8      30444.67      29701.50       561.87 o                         
   4   3   8       2572.96       2644.11       153.29 o                         
   5   3   8     103469.27     100620.34      1792.44 o                         
   6   3   8      10784.11      11534.20       400.42 o                         
   7   3   8     134791.47     130535.11      2399.37 o                         
   8   3   8       7818.57       8193.05       356.65 o                         
   9   3   8      80158.60      79649.63      1391.47 o                         
  10   3   8       7458.52       7786.97       335.30 o                         
  11   3   8      62672.45      62775.79      1203.58 o                         
  12   3   8       3987.42       3341.19       272.19 o                         
  13   3   8      25818.13      25897.29       819.98 o                         
  14   3   8        683.19        970.49       219.84 o                         
  15   3   8       7188.56       7513.08       452.45 o                         
  16   3   8        337.60        263.91       187.52 o                         
  17   3   8        349.37        152.92       199.16 o                         
  18   3   8        269.65        115.72       253.25 o                         
  19   3   8       2175.76       2839.49       418.73 o                         
  20   3   8        505.77        131.64       279.87 o                         
  21   3   8       6893.16       7531.06       708.74 o                         
   0   4   8      19841.37      20422.83       700.80 o                         
   1   4   8     174052.92     169242.95      2864.25 o                         
   2   4   8      15357.85      15780.87       382.42 o                         
   3   4   8      78831.44      78450.57      1282.77 o                         
   4   4   8       7122.76       8151.54       280.57 o                         
   5   4   8      32793.03      31066.64       646.94 o                         
   6   4   8        395.31        426.17       131.77 o                         
   7   4   8      13527.43      14135.25       590.81 o                         
   8   4   8        285.00        233.47       104.31 o                         
   9   4   8       1715.69       1712.96       173.55 o                         
  10   4   8        149.87        160.12       106.37 o                         
  11   4   8      13182.28      13998.60       525.97 o                         
  12   4   8       1780.39       2117.22       246.14 o                         
  13   4   8      36797.28      38375.09      1084.66 o                         
  14   4   8       4433.70       4839.33       391.91 o                         
  15   4   8      40915.77      42345.50      1309.58 o                         
  16   4   8       3050.84       3346.40       354.43 o                         
  17   4   8      20764.25      22484.53       974.29 o                         
  18   4   8       1382.87       1357.23       326.49 o                         
  19   4   8      14795.65      13024.25       833.80 o                         
  20   4   8        839.78        690.87       329.50 o                         
  21   4   8      10258.52      10346.24      1199.67 o                         
   1   5   8        630.73        634.72        99.10 o                         
   2   5   8        986.93       1147.46       114.44 o                         
   3   5   8       6033.55       6857.03       228.91 o                         
   4   5   8       1039.26       1078.31       118.14 o                         
   5   5   8        125.58        167.56        84.17 o                         
   6   5   8       2027.92       2095.44       158.61 o                         
   7   5   8       1593.48       1435.51       140.78 o                         
   8   5   8       1018.30       1221.10       145.48 o                         
   9   5   8       4234.51       4295.64       261.79 o                         
  10   5   8       1130.75        830.55       148.63 o                         
  11   5   8       4479.76       4616.04       307.70 o                         
  12   5   8         16.78          2.40       136.76 o                         
  13   5   8       1002.82        785.68       251.38 o                         
  14   5   8        164.70        -45.05       165.07 o                         
  15   5   8         20.21       -136.27       187.20 o                         
  16   5   8         56.09         59.37       226.10 o                         
  17   5   8         96.91         65.11       243.05 o                         
  18   5   8        235.82        438.85       276.01 o                         
  19   5   8         44.70       -242.49       242.49 o                         
  20   5   8         25.69       -200.57       295.58 o                         
  21   5   8         81.28       -106.69       630.37 o                         
   0   6   8        778.46        812.91       140.60 o                         
   1   6   8     115246.27     112032.65      1901.85 o                         
   2   6   8       3088.56       3190.06       183.70 o                         
   3   6   8      24594.64      25377.60       549.00 o                         
   4   6   8       1868.80       2194.61       164.37 o                         
   5   6   8       9716.09       9692.76       360.22 o                         
   6   6   8         20.96        129.93        84.45 o                         
   7   6   8       3352.30       3941.51       213.54 o                         
   8   6   8        234.81        236.29        99.59 o                         
   9   6   8         11.66        101.84       114.66 o                         
  10   6   8        115.24         81.46       114.64 o                         
  11   6   8       4769.55       5080.22       319.68 o                         
  12   6   8        270.84        299.66       156.69 o                         
  13   6   8      26607.81      28833.46      1013.74 o                         
  14   6   8       2066.23       1619.35       356.60 o                         
  15   6   8      22130.17      22045.17      1036.46 o                         
  16   6   8        967.02        406.14       277.88 o                         
  17   6   8      15710.90      17409.62       900.16 o                         
  18   6   8        297.49        176.15       254.62 o                         
  19   6   8       9435.16      10427.97       725.98 o                         
  20   6   8        606.75        422.07       311.86 o                         
   1   7   8       7052.87       7434.39       295.49 o                         
   2   7   8       3832.17       4054.17       184.18 o                         
   3   7   8      55708.72      56005.94       994.92 o                         
   4   7   8       4689.21       5193.82       239.65 o                         
   5   7   8      76561.80      73927.43      1283.08 o                         
   6   7   8       3595.37       3574.74       221.02 o                         
   7   7   8      74239.32      75242.79      1358.37 o                         
   8   7   8       6912.52       7421.52       333.96 o                         
   9   7   8      85652.91      83049.73      1568.51 o                         
  10   7   8       3592.17       3685.78       268.78 o                         
  11   7   8      72559.07      73792.48      1554.76 o                         
  12   7   8       1266.71       1665.05       247.73 o                         
  13   7   8      25594.73      27040.04      1087.79 o                         
  14   7   8        789.62        298.19       219.83 o                         
  15   7   8       3799.52       3441.93       436.90 o                         
  16   7   8         36.09        145.88       235.52 o                         
  17   7   8        227.74        414.95       258.31 o                         
  18   7   8         42.43        -58.81       262.21 o                         
  19   7   8       3563.68       3114.90       575.93 o                         
  20   7   8        508.47        475.25       362.86 o                         
   0   8   8       1132.32       1283.57       226.89 o                         
   1   8   8      16330.28      15961.54       454.01 o                         
   2   8   8       1914.62       2033.04       140.71 o                         
   3   8   8      26514.98      27334.06       588.77 o                         
   4   8   8        605.73        771.72       123.78 o                         
   5   8   8      20032.40      20159.99       553.56 o                         
   6   8   8        168.69        233.44       100.07 o                         
   7   8   8       1356.15       1402.12       159.23 o                         
   8   8   8         18.28        233.88       110.76 o                         
   9   8   8       2586.98       2960.50       243.81 o                         
  10   8   8        748.82        761.13       167.32 o                         
  11   8   8       4772.21       5066.74       334.08 o                         
  12   8   8        206.02        314.43       176.66 o                         
  13   8   8       3729.87       4649.83       405.92 o                         
  14   8   8         98.82        127.41       193.41 o                         
  15   8   8      12957.95      12982.90       762.51 o                         
  16   8   8        616.55        556.54       276.00 o                         
  17   8   8      10484.02      11162.76       722.80 o                         
  18   8   8        540.69        576.41       307.24 o                         
  19   8   8       9698.46       8715.33       764.99 o                         
  20   8   8        206.12       1215.58       587.62 o                         
   1   9   8       5987.14       6127.07       302.93 o                         
   2   9   8        980.35       1181.03       146.88 o                         
   3   9   8       8109.40       8836.61       346.14 o                         
   4   9   8        367.13        390.84       101.21 o                         
   5   9   8       8720.76       9601.60       372.14 o                         
   6   9   8        629.73        496.55       127.25 o                         
   7   9   8       5046.93       5801.37       305.62 o                         
   8   9   8       1315.88       1357.02       175.40 o                         
   9   9   8       7665.14       7601.23       384.35 o                         
  10   9   8       1560.32       1450.24       193.39 o                         
  11   9   8      10865.20      12760.05       578.19 o                         
  12   9   8        504.23        637.61       202.28 o                         
  13   9   8       6601.30       6449.11       472.82 o                         
  14   9   8         44.05        187.90       224.96 o                         
  15   9   8        289.16         92.58       246.80 o                         
  16   9   8        165.45        171.55       273.58 o                         
  17   9   8         10.62       -257.95       257.95 o                         
  18   9   8         52.06         15.64       292.11 o                         
  19   9   8         86.74         30.23       321.63 o                         
   0  10   8       4832.00       5559.58       563.23 o                         
   1  10   8      85072.40      82194.30      1572.28 o                         
   2  10   8       4806.52       4933.22       283.67 o                         
   3  10   8      79365.48      78773.20      1535.08 o                         
   4  10   8       5861.96       5821.86       357.72 o                         
   5  10   8      37409.96      36170.02       820.09 o                         
   6  10   8       3007.93       2755.03       230.61 o                         
   7  10   8       6499.71       6132.30       336.29 o                         
   8  10   8         65.88        140.02       136.43 o                         
   9  10   8        560.31        829.49       177.42 o                         
  10  10   8        681.95        491.07       188.02 o                         
  11  10   8       4534.28       4611.11       370.11 o                         
  12  10   8       1360.63        943.50       237.00 o                         
  13  10   8      13285.16      13505.16       794.33 o                         
  14  10   8       1543.52       1578.80       320.33 o                         
  15  10   8      27288.22      27582.21      1252.49 o                         
  16  10   8       1828.10       1251.65       362.39 o                         
  17  10   8      37277.88      38456.58      1628.78 o                         
  18  10   8       2046.51       2326.32       452.41 o                         
  19  10   8      21455.65      21054.40      1631.18 o                         
   1  11   8        306.21        272.59       116.44 o                         
   2  11   8        340.03        346.26       136.13 o                         
   3  11   8      12495.90      13073.74       509.40 o                         
   4  11   8       2506.95       2223.92       224.84 o                         
   5  11   8      40293.76      40547.34       971.50 o                         
   6  11   8       5198.75       5099.52       323.19 o                         
   7  11   8      50841.05      48378.91      1069.25 o                         
   8  11   8       4708.18       4464.59       331.97 o                         
   9  11   8      44215.55      44535.77      1165.21 o                         
  10  11   8       2325.48       1621.02       260.72 o                         
  11  11   8      23129.27      22777.78       905.40 o                         
  12  11   8       1398.83       1286.58       286.07 o                         
  13  11   8      16195.28      16667.23       846.89 o                         
  14  11   8        468.91         49.04       230.51 o                         
  15  11   8       7232.30       8152.03       743.87 o                         
  16  11   8         18.47        290.98       337.10 o                         
  17  11   8        237.10        174.95       323.55 o                         
  18  11   8         33.70       -287.66       301.22 o                         
   0  12   8        153.34        -22.39       157.01 o                         
   1  12   8       4477.22       4373.02       302.87 o                         
   2  12   8        666.00        448.34       159.36 o                         
   3  12   8         38.76         16.25       157.84 o                         
   4  12   8        303.44        419.35       145.67 o                         
   5  12   8        318.34        269.21       143.40 o                         
   6  12   8         20.69        -65.29       125.88 o                         
   7  12   8         55.71        149.90       143.36 o                         
   8  12   8          4.82         39.14       158.52 o                         
   9  12   8        201.32        173.79       174.30 o                         
  10  12   8        296.68         -8.63       168.37 o                         
  11  12   8        119.53        164.25       189.39 o                         
  12  12   8        622.39        588.46       247.59 o                         
  13  12   8        154.45        310.64       235.19 o                         
  14  12   8        326.12        632.42       309.76 o                         
  15  12   8        286.46        192.90       421.76 o                         
  16  12   8          6.80         34.41       299.46 o                         
  17  12   8         59.99        252.55       330.69 o                         
  18  12   8        177.39        503.95       675.35 o                         
   1  13   8        909.26       1135.09       199.80 o                         
   2  13   8         12.97        219.37       142.55 o                         
   3  13   8       4554.08       4764.96       322.14 o                         
   4  13   8        711.18        743.01       182.63 o                         
   5  13   8      25362.49      25065.69       814.01 o                         
   6  13   8       1666.57       1660.62       230.95 o                         
   7  13   8      35418.27      35392.25      1119.62 o                         
   8  13   8       1258.51       1345.84       246.45 o                         
   9  13   8      30670.50      31222.42      1243.84 o                         
  10  13   8       1204.39       1331.38       274.46 o                         
  11  13   8      15080.26      15904.43       833.15 o                         
  12  13   8        706.79        663.33       273.01 o                         
  13  13   8      10976.42       8867.14       707.09 o                         
  14  13   8        474.26        895.57       366.91 o                         
  15  13   8       3343.47       3449.52       628.90 o                         
  16  13   8        155.76        532.42       486.81 o                         
  17  13   8        266.09        -51.91       369.26 o                         
   0  14   8       6633.98       6579.45       801.78 o                         
   1  14   8      65023.29      65035.12      1555.42 o                         
   2  14   8       3842.12       3826.76       310.39 o                         
   3  14   8      40704.22      41830.81      1098.19 o                         
   4  14   8       1149.93       1198.13       214.92 o                         
   5  14   8      12396.91      12398.55       589.65 o                         
   6  14   8         31.53         24.82       158.81 o                         
   7  14   8       7227.71       7926.51       491.71 o                         
   8  14   8         24.57         18.38       177.54 o                         
   9  14   8         77.03        147.35       199.31 o                         
  10  14   8         10.98         24.23       213.53 o                         
  11  14   8      11253.51      11437.11       707.68 o                         
  12  14   8        267.94        -77.28       244.50 o                         
  13  14   8      19685.80      20409.66      1118.66 o                         
  14  14   8       1572.24        969.99       392.44 o                         
  15  14   8      22033.93      20280.11      1380.06 o                         
  16  14   8       1454.67       2067.69       546.93 o                         
   1  15   8       1161.33       1243.79       238.31 o                         
   2  15   8        422.75        602.08       202.79 o                         
   3  15   8       5673.85       6253.81       410.94 o                         
   4  15   8         87.85         73.84       160.42 o                         
   5  15   8       6871.73       6479.56       419.67 o                         
   6  15   8         19.85         28.14       172.10 o                         
   7  15   8       5175.72       5238.85       420.63 o                         
   8  15   8        152.35        222.70       192.47 o                         
   9  15   8       5654.24       6324.14       522.65 o                         
  10  15   8        631.97        156.76       226.09 o                         
  11  15   8       5803.59       5916.30       609.78 o                         
  12  15   8        128.83       -144.34       265.21 o                         
  13  15   8       4298.66       3684.73       506.14 o                         
  14  15   8         32.37        -96.77       433.84 o                         
  15  15   8         84.25        368.97       445.91 o                         
   0  16   8        278.98        -74.55       262.48 o                         
   1  16   8      13590.47      13672.72       682.37 o                         
   2  16   8       1211.33       1273.95       251.80 o                         
   3  16   8       5891.12       6442.73       445.33 o                         
   4  16   8        940.57        922.91       222.57 o                         
   5  16   8       2662.39       2882.66       320.22 o                         
   6  16   8        402.11        260.64       193.99 o                         
   7  16   8       2890.72       2948.75       349.75 o                         
   8  16   8        121.35        316.28       240.67 o                         
   9  16   8        150.71        -99.96       218.72 o                         
  10  16   8        137.94        -37.03       288.42 o                         
  11  16   8        543.72        540.44       316.90 o                         
  12  16   8        463.25        121.83       314.54 o                         
  13  16   8       2591.30       2752.59       472.32 o                         
  14  16   8        706.22        362.41       395.15 o                         
  15  16   8       3653.51       2810.41      1800.29 o                         
   1  17   8       1123.61       1247.03       273.45 o                         
   2  17   8       1108.03       1509.22       286.03 o                         
   3  17   8      10712.95      11309.71       621.82 o                         
   4  17   8       1522.84       1836.88       314.68 o                         
   5  17   8      26685.15      27335.95      1062.01 o                         
   6  17   8        631.08        309.20       233.24 o                         
   7  17   8      24979.93      25300.75      1034.78 o                         
   8  17   8       2806.41       2602.55       407.95 o                         
   9  17   8      33419.81      33358.90      1460.60 o                         
  10  17   8       2355.43       2728.77       460.28 o                         
  11  17   8      28567.06      30456.96      2094.41 o                         
  12  17   8       1073.73       1011.77       388.08 o                         
  13  17   8      16656.42      14639.82      1034.06 o                         
  14  17   8        900.73       1101.72       944.55 o                         
   0  18   8        653.70        473.74       434.31 o                         
   1  18   8      23975.02      25064.91      1071.34 o                         
   2  18   8       1470.96       1171.62       268.62 o                         
   3  18   8      20290.62      21166.19       975.36 o                         
   4  18   8       1261.97       1004.36       284.98 o                         
   5  18   8       8866.38      10288.94       634.74 o                         
   6  18   8        615.36        450.58       274.51 o                         
   7  18   8       1777.29       1423.35       346.00 o                         
   8  18   8         67.00         19.43       268.38 o                         
   9  18   8        501.69        299.43       361.37 o                         
  10  18   8        249.92        -55.29       312.46 o                         
  11  18   8       2548.14       2394.98       447.84 o                         
  12  18   8        252.48         68.14       325.34 o                         
   1  19   8         46.66       -164.17       247.55 o                         
   2  19   8         47.39        217.58       257.52 o                         
   3  19   8        128.76        -83.08       240.09 o                         
   4  19   8        305.60        167.33       245.30 o                         
   5  19   8          8.22       -282.74       282.74 o                         
   6  19   8        126.67        242.21       292.72 o                         
   7  19   8        303.69        194.36       302.81 o                         
   8  19   8          2.69        330.85       344.80 o                         
   9  19   8          6.95         67.86       337.39 o                         
  10  19   8         97.63        185.65       352.31 o                         
  11  19   8        467.15        362.26       476.61 o                         
   0  20   8        824.79        835.72       442.00 o                         
   1  20   8      17839.50      19191.63      1082.52 o                         
   2  20   8        751.52        880.06       326.90 o                         
   3  20   8      14226.86      15591.42      1044.86 o                         
   4  20   8        799.20       1181.68       372.69 o                         
   5  20   8       7735.27       8966.86       877.39 o                         
   6  20   8        126.24         58.63       313.91 o                         
   7  20   8       2143.97       1022.82       413.36 o                         
   8  20   8          1.15        302.13       389.10 o                         
   9  20   8        557.42        833.99       466.13 o                         
  10  20   8          3.84       -700.57      1111.94 o                         
   1  21   8        439.31        829.68       444.83 o                         
   2  21   8         12.41        344.07       318.16 o                         
   3  21   8       4981.73       4882.59       575.73 o                         
   4  21   8        113.25        125.97       368.46 o                         
   5  21   8      17604.40      19066.34      1210.98 o                         
   6  21   8       1477.99        987.65       451.09 o                         
   7  21   8      21455.31      20623.46      1897.81 o                         
   8  21   8       1099.13        932.73      2280.91 o                         
   0  22   8         37.14        -76.18       477.63 o                         
   1  22   8       2440.51       3682.27       581.70 o                         
   2  22   8         23.56        -18.35       370.59 o                         
   3  22   8       1103.40       1436.08       768.38 o                         
   4  22   8         37.82       -362.50       867.56 o                         
   1   1   9      13110.23      13564.64       348.81 o                         
   2   1   9       8293.73       8341.61       264.08 o                         
   3   1   9      36520.88      35054.05       725.10 o                         
   4   1   9      16097.57      16927.44       471.66 o                         
   5   1   9      17259.79      17363.89       456.90 o                         
   6   1   9      29969.27      29368.91       592.93 o                         
   7   1   9      30444.21      30443.30       625.07 o                         
   8   1   9      23970.91      24201.65       582.10 o                         
   9   1   9      42831.75      42280.47       833.61 o                         
  10   1   9      25391.15      26473.04       759.76 o                         
  11   1   9      42385.76      42883.48      1053.86 o                         
  12   1   9      20962.36      21351.85       718.06 o                         
  13   1   9      11604.50      11748.96       568.70 o                         
  14   1   9       3922.96       4136.16       340.60 o                         
  15   1   9       2702.99       2832.42       305.69 o                         
  16   1   9         67.03         63.15       191.30 o                         
  17   1   9         39.26        180.39       199.34 o                         
  18   1   9         20.43         73.99       223.87 o                         
  19   1   9       1497.51       1819.11       440.97 o                         
  20   1   9        876.33       1412.01       363.95 o                         
  21   1   9       2711.90       2992.25       756.67 o                         
   0   2   9      78582.88      74886.98      1753.81 o                         
   1   2   9      97428.38      93523.30      1508.75 o                         
   2   2   9      64648.77      62474.41      1057.33 o                         
   3   2   9      78224.94      74204.58      1280.33 o                         
   4   2   9      33278.70      31449.31       639.08 o                         
   5   2   9      37978.24      36749.95       747.90 o                         
   6   2   9      11451.08      12128.15       403.15 o                         
   7   2   9       2545.41       2559.55       190.38 o                         
   8   2   9        361.47        345.27       104.18 o                         
   9   2   9        332.38        382.10       107.12 o                         
  10   2   9       2165.12       1883.17       186.28 o                         
  11   2   9       7557.51       8373.29       489.99 o                         
  12   2   9      13853.45      13177.92       542.90 o                         
  13   2   9      22375.72      22502.34       769.16 o                         
  14   2   9      13627.55      15544.20       674.59 o                         
  15   2   9      29802.47      28648.05       949.33 o                         
  16   2   9      18073.90      18097.98       824.58 o                         
  17   2   9      19694.79      20624.17       854.96 o                         
  18   2   9      15086.51      16080.78       798.44 o                         
  19   2   9      15858.26      15485.91       957.59 o                         
  20   2   9       6239.97       6534.66       595.74 o                         
  21   2   9       6947.36       7956.96      1099.86 o                         
   1   3   9        812.13       1010.79        97.45 o                         
   2   3   9        701.68        700.53        86.51 o                         
   3   3   9       3190.93       3403.56       171.19 o                         
   4   3   9        719.61        584.54        94.12 o                         
   5   3   9      18607.78      18833.32       496.24 o                         
   6   3   9      10764.11      10864.53       392.53 o                         
   7   3   9      24715.21      24401.54       713.07 o                         
   8   3   9      11147.10      11736.08       466.27 o                         
   9   3   9       6639.78       7187.65       338.39 o                         
  10   3   9       4849.46       5110.29       284.20 o                         
  11   3   9       2136.13       2268.49       230.49 o                         
  12   3   9       2104.62       2049.15       231.44 o                         
  13   3   9       1965.65       1660.22       229.97 o                         
  14   3   9       1392.43        843.05       214.07 o                         
  15   3   9       2219.98       2101.88       296.11 o                         
  16   3   9        253.66        183.96       200.80 o                         
  17   3   9         14.14       -151.71       193.64 o                         
  18   3   9          3.54        102.38       252.48 o                         
  19   3   9        872.75       1079.67       357.20 o                         
  20   3   9        797.41        502.26       342.70 o                         
  21   3   9       1806.09       1502.11       771.94 o                         
   0   4   9      32259.92      33755.03      1009.57 o                         
   1   4   9      18965.69      17868.94       509.72 o                         
   2   4   9      15273.98      15610.27       400.67 o                         
   3   4   9      21222.42      20696.73       485.06 o                         
   4   4   9       8812.21       8909.17       302.21 o                         
   5   4   9      10292.94      11477.75       368.64 o                         
   6   4   9       5603.96       5735.51       311.03 o                         
   7   4   9        324.67        332.43       116.98 o                         
   8   4   9         64.37         10.26       103.81 o                         
   9   4   9         28.69        101.85       111.83 o                         
  10   4   9       2081.68       2267.45       246.39 o                         
  11   4   9        800.61        568.92       147.80 o                         
  12   4   9       3749.83       3913.89       377.62 o                         
  13   4   9       6781.06       6628.63       422.29 o                         
  14   4   9       6103.50       5527.32       418.67 o                         
  15   4   9       6283.44       6290.20       464.38 o                         
  16   4   9       2802.53       2180.09       309.06 o                         
  17   4   9       5735.11       5675.20       519.01 o                         
  18   4   9       2196.73       2192.94       384.27 o                         
  19   4   9       3091.79       3624.48       490.72 o                         
  20   4   9       1499.81       1530.41       400.73 o                         
  21   4   9       2322.17       3752.50      1246.22 o                         
   1   5   9        706.71        794.05       109.27 o                         
   2   5   9       3935.19       4000.56       209.12 o                         
   3   5   9      10218.12      10114.71       293.49 o                         
   4   5   9      29015.33      28623.89       593.71 o                         
   5   5   9      53672.17      52091.73       971.25 o                         
   6   5   9      46104.95      45816.03       885.46 o                         
   7   5   9      98837.27      97910.93      1685.79 o                         
   8   5   9      49771.70      47080.20       952.03 o                         
   9   5   9      56833.60      54640.93      1126.65 o                         
  10   5   9      33799.86      34264.79       833.69 o                         
  11   5   9      28868.21      29210.72       792.45 o                         
  12   5   9      14737.02      14960.18       630.17 o                         
  13   5   9      12806.41      13297.55       611.84 o                         
  14   5   9       7174.94       8442.85       534.23 o                         
  15   5   9       6780.73       7124.42       740.98 o                         
  16   5   9       1710.37       1137.90       307.61 o                         
  17   5   9        332.20        429.97       257.41 o                         
  18   5   9        178.62         71.99       259.81 o                         
  19   5   9       2989.92       2627.33       430.41 o                         
  20   5   9       3501.81       2828.60       474.04 o                         
   0   6   9      10019.97       9460.05       529.93 o                         
   1   6   9      48833.73      48951.23       928.92 o                         
   2   6   9      20335.64      19791.62       487.35 o                         
   3   6   9      30106.90      31020.84       631.55 o                         
   4   6   9      17397.20      17245.57       437.09 o                         
   5   6   9      14221.36      14345.47       538.98 o                         
   6   6   9      14400.57      14076.11       402.77 o                         
   7   6   9       2578.63       2991.20       194.92 o                         
   8   6   9       1501.47       1590.19       157.91 o                         
   9   6   9        137.75        158.67       112.98 o                         
  10   6   9       1986.14       2062.81       215.17 o                         
  11   6   9       6656.86       6261.44       389.50 o                         
  12   6   9       4377.44       4312.51       376.03 o                         
  13   6   9       7776.97       7656.30       488.50 o                         
  14   6   9       7778.43       8548.27       544.42 o                         
  15   6   9      12233.38      13713.20       804.70 o                         
  16   6   9       7917.18       6713.40       587.60 o                         
  17   6   9      11540.87      12275.42       769.03 o                         
  18   6   9       6549.78       7107.18       685.68 o                         
  19   6   9       9672.20       9332.45       695.71 o                         
  20   6   9       6088.14       6037.31       728.75 o                         
   1   7   9         82.85        149.33        96.15 o                         
   2   7   9        965.16        972.35       127.94 o                         
   3   7   9       1964.20       1767.34       147.44 o                         
   4   7   9        154.88         73.53        81.21 o                         
   5   7   9       1208.31       1033.71       129.87 o                         
   6   7   9       2019.79       1866.49       168.38 o                         
   7   7   9       2650.23       2780.19       221.48 o                         
   8   7   9        594.19        558.49       130.21 o                         
   9   7   9        279.26        533.75       138.96 o                         
  10   7   9         24.15        -35.69       128.07 o                         
  11   7   9        218.33        195.54       135.44 o                         
  12   7   9         68.13       -139.23       139.23 o                         
  13   7   9        213.58        -20.36       166.79 o                         
  14   7   9          4.44        274.79       221.81 o                         
  15   7   9       1202.25       1244.90       321.57 o                         
  16   7   9        455.99        212.68       265.12 o                         
  17   7   9       1008.58       1345.53       330.75 o                         
  18   7   9        252.12         22.75       306.80 o                         
  19   7   9        288.78        432.86       338.97 o                         
  20   7   9        159.03        111.50       408.02 o                         
   0   8   9      58643.69      56254.87      1641.31 o                         
   1   8   9      42724.45      41561.47       923.63 o                         
   2   8   9      27969.47      27545.31       647.97 o                         
   3   8   9      36756.07      36617.57       767.74 o                         
   4   8   9      17011.74      17808.30       549.01 o                         
   5   8   9      22249.84      23149.28       668.36 o                         
   6   8   9       4555.47       5098.78       261.14 o                         
   7   8   9       5538.87       5836.50       294.20 o                         
   8   8   9         10.58         -8.05       103.52 o                         
   9   8   9        340.48        259.47       138.66 o                         
  10   8   9        218.22        320.50       159.76 o                         
  11   8   9       5566.14       5590.59       351.76 o                         
  12   8   9       3272.70       3026.15       378.19 o                         
  13   8   9      11818.69      11156.46       661.83 o                         
  14   8   9       8217.27       9445.80       587.78 o                         
  15   8   9      12460.63      12759.11       859.92 o                         
  16   8   9      13719.16      14233.10       917.72 o                         
  17   8   9      15560.62      15844.07       919.57 o                         
  18   8   9      13513.83      14772.28      1045.91 o                         
  19   8   9      11346.34      12439.67      1084.17 o                         
  20   8   9       5322.76       1975.43      2016.16 o                         
   1   9   9       6117.49       6251.60       332.55 o                         
   2   9   9       4751.58       4929.12       277.45 o                         
   3   9   9      36780.92      35708.14       807.73 o                         
   4   9   9      19731.76      20330.13       605.12 o                         
   5   9   9      31071.96      29759.50       767.99 o                         
   6   9   9      25900.79      26183.65       729.66 o                         
   7   9   9      28749.93      29215.56       788.62 o                         
   8   9   9      19382.39      19643.17       673.46 o                         
   9   9   9      40117.52      40944.16      1015.52 o                         
  10   9   9      27338.88      26565.25       835.17 o                         
  11   9   9      32511.96      33461.82      1050.09 o                         
  12   9   9      18675.29      18979.20       807.05 o                         
  13   9   9      15030.52      14606.41       775.68 o                         
  14   9   9       5536.83       4836.62       485.45 o                         
  15   9   9       1224.58       1248.89       357.51 o                         
  16   9   9        395.98        193.90       311.43 o                         
  17   9   9        323.05        233.67       301.33 o                         
  18   9   9        388.58        363.53       338.59 o                         
  19   9   9        942.23       1140.14       438.52 o                         
   0  10   9       8500.16       9228.47       738.01 o                         
   1  10   9       7199.92       6999.21       353.58 o                         
   2  10   9       2539.81       2720.20       235.79 o                         
   3  10   9       5468.35       5011.67       307.45 o                         
   4  10   9        231.93        238.07       127.94 o                         
   5  10   9        384.32        206.50       126.99 o                         
   6  10   9        475.59        671.39       152.32 o                         
   7  10   9         89.49         74.11       120.20 o                         
   8  10   9         27.67        -40.68       133.02 o                         
   9  10   9         18.94       -129.52       129.52 o                         
  10  10   9         69.74       -115.95       153.47 o                         
  11  10   9       1123.37        989.22       235.49 o                         
  12  10   9        282.11         94.27       210.01 o                         
  13  10   9       2288.74       2084.43       373.08 o                         
  14  10   9       1066.07        929.50       304.42 o                         
  15  10   9       4018.92       3500.39       520.18 o                         
  16  10   9       1782.86       1378.10       413.15 o                         
  17  10   9        353.99        685.36       350.79 o                         
  18  10   9       1361.71       1203.40       407.82 o                         
  19  10   9        290.48        675.87       815.02 o                         
   1  11   9       3863.96       4370.78       310.24 o                         
   2  11   9       3018.44       2599.48       238.97 o                         
   3  11   9       8160.76       8499.63       461.25 o                         
   4  11   9       9815.07      10337.35       475.20 o                         
   5  11   9       9929.14       9716.51       480.40 o                         
   6  11   9       9295.51       9276.25       447.05 o                         
   7  11   9       6752.58       7059.04       395.40 o                         
   8  11   9       9526.39       9835.67       508.85 o                         
   9  11   9      14314.67      14089.30       616.90 o                         
  10  11   9       5796.10       6147.76       512.29 o                         
  11  11   9      14672.67      14804.62       714.82 o                         
  12  11   9       7336.37       6990.03       550.88 o                         
  13  11   9       5281.59       6185.37       574.12 o                         
  14  11   9       1669.96       2012.12       385.78 o                         
  15  11   9        177.64        541.16       321.76 o                         
  16  11   9         30.56        336.17       352.42 o                         
  17  11   9        107.81        363.57       328.96 o                         
  18  11   9         10.88         33.97       339.16 o                         
   0  12   9      36363.43      37470.75      1537.23 o                         
   1  12   9      59085.31      57012.41      1305.06 o                         
   2  12   9      33503.01      35189.45       973.84 o                         
   3  12   9      36089.10      35616.86       984.18 o                         
   4  12   9      13524.76      13700.11       618.42 o                         
   5  12   9      10337.54      10762.33       536.23 o                         
   6  12   9       5492.23       6156.26       375.71 o                         
   7  12   9       2232.06       2185.41       247.21 o                         
   8  12   9       2861.22       2985.29       324.55 o                         
   9  12   9         12.81         36.89       174.06 o                         
  10  12   9       2216.58       1921.99       310.34 o                         
  11  12   9       3325.04       3172.39       389.34 o                         
  12  12   9       6022.06       6871.70       567.36 o                         
  13  12   9      17035.27      16348.78      1026.66 o                         
  14  12   9      10532.66      10369.96       819.64 o                         
  15  12   9      19956.36      19435.86      1290.14 o                         
  16  12   9      13364.26      17710.91      1248.31 o                         
  17  12   9      12723.75      12513.72      1117.97 o                         
   1  13   9         34.12       -157.85       157.85 o                         
   2  13   9       1221.65       1194.96       198.61 o                         
   3  13   9       1854.95       1974.97       233.07 o                         
   4  13   9       6446.85       6289.35       383.19 o                         
   5  13   9      11171.14      10546.47       499.23 o                         
   6  13   9       6229.82       5171.97       438.07 o                         
   7  13   9      19380.75      20624.53       811.22 o                         
   8  13   9       9853.61       9580.80       689.40 o                         
   9  13   9      16245.81      16517.21       750.21 o                         
  10  13   9       5887.24       6617.20       541.04 o                         
  11  13   9       4922.05       5777.11       521.05 o                         
  12  13   9       4209.32       4301.04       485.27 o                         
  13  13   9       2656.59       3206.75       446.16 o                         
  14  13   9       4676.30       4248.29       582.41 o                         
  15  13   9       2255.91       1350.03       436.61 o                         
  16  13   9        477.89        879.78       464.92 o                         
  17  13   9        125.45       -141.69       843.78 o                         
   0  14   9       2921.16       2052.40       503.35 o                         
   1  14   9       3187.19       3718.45       354.85 o                         
   2  14   9        298.20        137.78       160.98 o                         
   3  14   9        602.79        646.18       184.78 o                         
   4  14   9        258.52          1.01       149.70 o                         
   5  14   9         35.93        -87.04       148.88 o                         
   6  14   9        545.06        652.59       201.55 o                         
   7  14   9        342.58        640.50       223.42 o                         
   8  14   9        267.58        290.47       199.60 o                         
   9  14   9        670.57       1041.80       283.96 o                         
  10  14   9         24.24       -173.80       202.21 o                         
  11  14   9         17.62        147.21       228.81 o                         
  12  14   9        612.70        912.88       314.38 o                         
  13  14   9       1636.72       1328.44       356.15 o                         
  14  14   9        238.71        254.60       325.40 o                         
  15  14   9       1175.67       1118.63       452.70 o                         
  16  14   9        376.80        924.62       505.74 o                         
   1  15   9        370.41        186.28       177.38 o                         
   2  15   9       1127.43       1526.01       259.00 o                         
   3  15   9       4311.16       4299.36       348.18 o                         
   4  15   9       5719.05       6445.63       427.37 o                         
   5  15   9      16681.56      16668.88       701.22 o                         
   6  15   9      15044.85      14917.49       694.65 o                         
   7  15   9      23089.25      22112.82       929.21 o                         
   8  15   9      16851.39      18589.21      1030.64 o                         
   9  15   9      24981.71      22626.21      1106.06 o                         
  10  15   9      12468.72      13047.66       895.24 o                         
  11  15   9       8820.74       9556.23       711.56 o                         
  12  15   9       8542.63       7674.73       699.09 o                         
  13  15   9       6579.89       7334.55       687.33 o                         
  14  15   9       2766.69       2608.02       521.89 o                         
  15  15   9       3600.63       3670.08       687.81 o                         
   0  16   9      15544.36      15503.18      1050.03 o                         
   1  16   9      15675.95      15717.76       903.25 o                         
   2  16   9      15899.35      16803.75       867.79 o                         
   3  16   9      24482.51      23922.42       911.22 o                         
   4  16   9      13582.49      14910.44       736.79 o                         
   5  16   9      13452.00      14412.38       666.67 o                         
   6  16   9       2813.80       2891.97       366.82 o                         
   7  16   9       1684.60       2008.14       324.45 o                         
   8  16   9         19.63        247.11       228.73 o                         
   9  16   9       1904.81       2030.81       378.53 o                         
  10  16   9       1630.56       1650.75       361.26 o                         
  11  16   9       3550.48       4009.52       704.73 o                         
  12  16   9       4235.95       5298.82       608.87 o                         
  13  16   9       4676.84       4412.77       573.44 o                         
  14  16   9       5433.83       4524.18       645.57 o                         
   1  17   9        143.54         83.29       210.87 o                         
   2  17   9        612.58        502.47       227.72 o                         
   3  17   9        497.61        530.80       242.00 o                         
   4  17   9        182.44         64.26       216.39 o                         
   5  17   9        428.39        276.45       233.07 o                         
   6  17   9        801.91        970.87       295.31 o                         
   7  17   9        233.08        217.82       243.46 o                         
   8  17   9        527.74        136.18       273.68 o                         
   9  17   9       1127.19       1244.96       350.22 o                         
  10  17   9        353.69        474.28       351.14 o                         
  11  17   9        855.97        502.49       329.76 o                         
  12  17   9        437.93        406.15       324.07 o                         
  13  17   9        151.77        274.08       361.31 o                         
   0  18   9       7657.75       8939.36      1135.87 o                         
   1  18   9       6660.57       6550.14       500.84 o                         
   2  18   9       8248.02       7975.52       974.82 o                         
   3  18   9      12478.92      14431.07       954.88 o                         
   4  18   9       5224.15       5768.72       526.06 o                         
   5  18   9       6669.62       6368.43       761.92 o                         
   6  18   9       1357.53       1091.69       326.35 o                         
   7  18   9        471.00        281.07       285.65 o                         
   8  18   9          6.76        -22.35       278.71 o                         
   9  18   9        898.30        792.86       336.59 o                         
  10  18   9        777.21       1402.95       412.34 o                         
  11  18   9       1494.64       1647.00       431.59 o                         
  12  18   9        848.35        349.71       501.46 o                         
   1  19   9       1530.63       1678.44       401.51 o                         
   2  19   9       1811.11       2335.03       455.81 o                         
   3  19   9       6545.09       7367.22       754.78 o                         
   4  19   9       9425.18      10074.45       724.13 o                         
   5  19   9      10636.99      10191.90       738.76 o                         
   6  19   9      10019.20      10910.59       769.17 o                         
   7  19   9      12786.69      13790.47      1003.43 o                         
   8  19   9      12465.82      13600.56      1199.74 o                         
   9  19   9      17457.15      17898.48      1263.85 o                         
  10  19   9      11354.81      12190.62       974.96 o                         
  11  19   9      11112.83      11497.71      2058.37 o                         
   0  20   9       8531.18       9842.16      1222.35 o                         
   1  20   9       6983.48       6433.59       667.01 o                         
   2  20   9       4216.54       5496.24       686.17 o                         
   3  20   9       2451.19       2374.55       498.01 o                         
   4  20   9       1179.21       1366.45       409.01 o                         
   5  20   9        630.21        901.86       425.22 o                         
   6  20   9        382.97        266.93       352.43 o                         
   7  20   9        622.79        174.90       373.92 o                         
   8  20   9        125.11       1116.82       466.19 o                         
   1  21   9         19.28        272.39       324.32 o                         
   2  21   9         81.79        288.70       335.81 o                         
   3  21   9        565.93        177.01       330.95 o                         
   4  21   9        352.07        322.56       379.24 o                         
   5  21   9        354.42        189.09       378.98 o                         
   6  21   9        460.59         17.49      1166.93 o                         
   7  21   9       1116.50       2415.32      2195.38 o                         
   0  22   9      10056.59       7509.27      1752.68 o                         
   1  22   9      13432.60      12663.14      2578.25 o                         
   2  22   9       7267.84       7596.25      2016.16 o                         
   0   0  10     130651.93     127956.15      4352.17 o                         
   1   0  10       2987.64       3259.06       235.59 o                         
   2   0  10     123926.19     116151.43      2822.83 o                         
   3   0  10        545.30        510.94       148.79 o                         
   4   0  10      89043.05      86942.53      2167.56 o                         
   5   0  10       1617.41       1583.26       212.45 o                         
   6   0  10      32377.59      33204.24       941.10 o                         
   7   0  10        961.47        958.83       174.88 o                         
   8   0  10        619.59        641.58       164.06 o                         
   9   0  10        896.93        698.13       181.61 o                         
  10   0  10       2847.32       2904.30       360.13 o                         
  11   0  10         16.18        124.07       197.99 o                         
  12   0  10      19433.61      22086.85      1660.13 o                         
  13   0  10       2289.79       2655.57       400.75 o                         
  14   0  10      30075.03      27116.18      1756.07 o                         
  15   0  10        862.02        633.50       296.47 o                         
  16   0  10      45659.65      49037.75      1975.80 o                         
  17   0  10         66.12        347.54       302.26 o                         
  18   0  10      46096.25      43605.07      2069.22 o                         
  19   0  10        505.35         -4.87       342.78 o                         
  20   0  10      20399.44      23636.22      1525.26 o                         
  21   0  10        268.95        124.52       723.37 o                         
   1   1  10        296.25        356.69        71.93 o                         
   2   1  10      12712.20      13223.39       378.05 o                         
   3   1  10        821.30       1049.80       120.83 o                         
   4   1  10      17963.51      18611.37       542.96 o                         
   5   1  10        207.21        297.08        91.38 o                         
   6   1  10      33925.00      32468.33       660.23 o                         
   7   1  10        193.11        247.92        96.58 o                         
   8   1  10      25951.55      27992.58       638.81 o                         
   9   1  10        132.36        235.87       103.89 o                         
  10   1  10      25993.84      27942.27       766.60 o                         
  11   1  10        261.07        333.49       151.82 o                         
  12   1  10      17744.70      18307.51       659.95 o                         
  13   1  10          7.53         99.09       161.48 o                         
  14   1  10       8694.62       9730.53       528.91 o                         
  15   1  10        276.38        726.53       206.13 o                         
  16   1  10       2124.68       1829.66       308.64 o                         
  17   1  10          3.07       -197.69       197.69 o                         
  18   1  10        362.09        653.60       281.84 o                         
  19   1  10         20.27        -96.58       252.78 o                         
  20   1  10       3707.82       2829.65       432.40 o                         
  21   1  10          2.38        270.63       955.13 o                         
   0   2  10       3911.17       3907.24       261.57 o                         
   1   2  10       4631.77       5148.63       251.90 o                         
   2   2  10      10882.90      10679.62       315.25 o                         
   3   2  10        977.32        853.41       112.84 o                         
   4   2  10      20541.31      20835.62       519.79 o                         
   5   2  10        259.31        518.09       107.65 o                         
   6   2  10       6990.24       7741.99       335.29 o                         
   7   2  10          0.51        132.61        98.59 o                         
   8   2  10        126.43         40.87        95.01 o                         
   9   2  10        357.04        416.49       121.77 o                         
  10   2  10       3024.74       3199.10       233.50 o                         
  11   2  10        131.89         43.35       131.33 o                         
  12   2  10       1175.34        986.42       198.84 o                         
  13   2  10       1934.14       1541.94       223.68 o                         
  14   2  10       1243.52        918.88       217.07 o                         
  15   2  10       1552.96       1474.55       258.04 o                         
  16   2  10       2528.41       2826.30       328.91 o                         
  17   2  10        948.72       1091.22       276.70 o                         
  18   2  10       4173.75       4673.16       459.72 o                         
  19   2  10        520.94        287.53       284.70 o                         
  20   2  10       1785.47       1050.39       572.68 o                         
  21   2  10         47.27        251.57       999.94 o                         
   1   3  10        478.25        312.06        73.77 o                         
   2   3  10      15688.39      15822.26       398.80 o                         
   3   3  10       2618.80       2948.77       185.76 o                         
   4   3  10      41208.31      39600.45       743.77 o                         
   5   3  10        815.30        695.06       112.24 o                         
   6   3  10      90841.76      89105.61      1587.43 o                         
   7   3  10         20.05         62.15       104.48 o                         
   8   3  10     102388.84     101531.67      2027.26 o                         
   9   3  10       1072.82       1164.04       178.65 o                         
  10   3  10      79811.85      78327.09      1542.83 o                         
  11   3  10        878.73        636.27       161.23 o                         
  12   3  10      42952.30      43316.89      1105.73 o                         
  13   3  10        710.59        797.15       201.40 o                         
  14   3  10      18245.48      18399.83       795.00 o                         
  15   3  10         92.56        -54.38       188.85 o                         
  16   3  10       3170.85       3375.41       362.52 o                         
  17   3  10         53.07        193.74       218.13 o                         
  18   3  10        263.41        129.99       258.50 o                         
  19   3  10          1.58         83.57       307.31 o                         
  20   3  10       6408.23       7096.37       705.27 o                         
  21   3  10         53.30       1160.82      1372.62 o                         
   0   4  10     138180.58     134377.91      3399.08 o                         
   1   4  10         30.50         57.11        85.08 o                         
   2   4  10     123095.22     118834.03      2169.98 o                         
   3   4  10       1738.71       1622.29       155.05 o                         
   4   4  10      43035.54      42278.35       782.23 o                         
   5   4  10       4266.55       4365.95       220.66 o                         
   6   4  10      18084.16      19010.73       525.55 o                         
   7   4  10       3298.29       3169.36       280.20 o                         
   8   4  10       3613.39       4102.43       300.85 o                         
   9   4  10        784.50        857.14       160.86 o                         
  10   4  10        524.86        667.85       154.87 o                         
  11   4  10       1029.74        939.42       169.81 o                         
  12   4  10      20037.47      20485.61       765.98 o                         
  13   4  10        192.12        191.02       169.23 o                         
  14   4  10      40075.46      40810.57      1285.02 o                         
  15   4  10        100.94        367.39       213.32 o                         
  16   4  10      32301.32      32877.49      1280.59 o                         
  17   4  10        979.07       1268.14       319.89 o                         
  18   4  10      20057.31      20275.82      1043.77 o                         
  19   4  10        794.42       1045.19       329.35 o                         
  20   4  10      16256.81      17066.73      1196.97 o                         
   1   5  10        674.65        650.44       109.09 o                         
   2   5  10       1639.93       1466.55       143.11 o                         
   3   5  10       1036.57        971.55       110.38 o                         
   4   5  10       5430.88       5507.06       230.01 o                         
   5   5  10        887.63        927.92       119.26 o                         
   6   5  10       1867.18       2177.71       179.69 o                         
   7   5  10       1323.10       1304.45       157.84 o                         
   8   5  10       3157.88       2879.84       215.39 o                         
   9   5  10        139.10        103.19       116.73 o                         
  10   5  10       4063.18       4432.07       289.19 o                         
  11   5  10        150.34        -65.45       120.46 o                         
  12   5  10        576.33        475.35       176.17 o                         
  13   5  10        369.24        382.44       194.82 o                         
  14   5  10       1045.29       1056.26       266.19 o                         
  15   5  10         32.73        -13.27       199.58 o                         
  16   5  10        133.26        336.76       286.15 o                         
  17   5  10         93.27          3.71       226.18 o                         
  18   5  10          2.23         33.32       271.47 o                         
  19   5  10         46.67        159.63       332.73 o                         
  20   5  10        196.20        285.82       382.91 o                         
   0   6  10      81640.70      80635.76      2166.64 o                         
   1   6  10        124.69        246.85        94.22 o                         
   2   6  10      41709.68      41458.05       854.53 o                         
   3   6  10        101.57        126.46        85.31 o                         
   4   6  10      22286.17      22662.34       553.52 o                         
   5   6  10        741.52        715.85       135.02 o                         
   6   6  10       7509.07       8195.90       355.61 o                         
   7   6  10         87.00        125.65       103.80 o                         
   8   6  10       1663.33       1942.08       184.21 o                         
   9   6  10       1727.55       1858.24       230.25 o                         
  10   6  10        120.24         63.17       128.85 o                         
  11   6  10        143.96         31.18       137.25 o                         
  12   6  10      14511.41      15252.02       725.45 o                         
  13   6  10        249.39        -34.47       186.72 o                         
  14   6  10      23591.79      25873.49      1030.33 o                         
  15   6  10         19.65        368.12       258.43 o                         
  16   6  10      15144.75      17646.72      1003.45 o                         
  17   6  10        589.08        166.49       301.22 o                         
  18   6  10      11642.33      13623.30       917.72 o                         
  19   6  10        508.91        404.45       330.11 o                         
  20   6  10       7498.27      10288.83      1511.63 o                         
   1   7  10       1090.90        933.93       155.11 o                         
   2   7  10      22488.97      22336.96       590.06 o                         
   3   7  10        464.08        185.45        98.73 o                         
   4   7  10      44965.82      44186.87       876.64 o                         
   5   7  10       2273.13       2217.78       194.68 o                         
   6   7  10      68701.30      69635.92      1291.02 o                         
   7   7  10        909.66        969.05       152.79 o                         
   8   7  10      82328.79      80566.06      1526.93 o                         
   9   7  10         33.75        218.59       131.73 o                         
  10   7  10      71446.89      73333.20      1500.99 o                         
  11   7  10         30.12         40.88       136.76 o                         
  12   7  10      36579.25      37673.11      1183.10 o                         
  13   7  10         14.52        205.98       197.90 o                         
  14   7  10      11814.76      12057.14       762.95 o                         
  15   7  10        120.47       -255.14       262.84 o                         
  16   7  10       1386.41        955.78       347.94 o                         
  17   7  10          0.73        171.57       283.35 o                         
  18   7  10        739.74       1075.14       371.74 o                         
  19   7  10         86.97        477.40       345.37 o                         
   0   8  10       9141.38       9398.81       577.51 o                         
   1   8  10         14.57         20.03       102.61 o                         
   2   8  10      23580.61      23963.64       631.82 o                         
   3   8  10       1055.06       1241.33       148.03 o                         
   4   8  10      21997.54      22577.09       636.13 o                         
   5   8  10         87.21        116.07       110.65 o                         
   6   8  10       6960.33       6391.66       332.07 o                         
   7   8  10         95.69        210.52       128.62 o                         
   8   8  10        263.28        233.60       148.10 o                         
   9   8  10        469.35        359.12       149.76 o                         
  10   8  10       2666.13       2381.88       255.04 o                         
  11   8  10        415.12        672.29       189.19 o                         
  12   8  10       3725.26       3606.54       344.79 o                         
  13   8  10        366.12        577.30       244.03 o                         
  14   8  10       5006.65       5608.82       513.45 o                         
  15   8  10        167.67        153.57       268.07 o                         
  16   8  10       9682.84       9491.09       795.72 o                         
  17   8  10          5.35         79.13       313.88 o                         
  18   8  10       8340.62       7774.43       728.52 o                         
  19   8  10         50.92         36.33       338.64 o                         
   1   9  10        341.32        179.40       115.64 o                         
   2   9  10       6264.96       6507.21       326.90 o                         
   3   9  10          0.36        -98.45        98.45 o                         
   4   9  10       8683.97       8328.03       375.88 o                         
   5   9  10       1664.81       1780.08       208.37 o                         
   6   9  10       8803.05       8748.56       399.64 o                         
   7   9  10       3361.26       3314.73       251.75 o                         
   8   9  10      11561.48      12214.17       524.05 o                         
   9   9  10         17.19         12.26       142.24 o                         
  10   9  10      10543.87      11257.00       554.56 o                         
  11   9  10         17.89        -69.59       160.61 o                         
  12   9  10       8382.55       8737.50       567.97 o                         
  13   9  10         48.62       -128.75       232.71 o                         
  14   9  10       1106.74       1109.03       316.71 o                         
  15   9  10          3.03         63.83       304.75 o                         
  16   9  10        237.74         95.64       303.20 o                         
  17   9  10          2.33       -321.87       321.87 o                         
  18   9  10        323.77        171.13       349.15 o                         
  19   9  10         13.42        367.42       495.77 o                         
   0  10  10      75921.72      76081.30      2185.13 o                         
   1  10  10       2194.27       1874.58       202.05 o                         
   2  10  10      82114.38      84188.69      1692.93 o                         
   3  10  10        247.14        102.62       123.33 o                         
   4  10  10      74380.73      73858.20      1480.11 o                         
   5  10  10          6.53         61.86       126.52 o                         
   6  10  10      17393.34      17533.95       625.56 o                         
   7  10  10        340.67        201.12       131.08 o                         
   8  10  10        124.35       -129.17       129.17 o                         
   9  10  10        882.42        948.47       198.91 o                         
  10  10  10       5358.70       4392.63       436.55 o                         
  11  10  10          9.46         85.45       205.16 o                         
  12  10  10      12025.62      13694.36       728.83 o                         
  13  10  10        138.35        241.26       264.75 o                         
  14  10  10      25026.04      24616.24      1222.27 o                         
  15  10  10        439.99        586.53       329.64 o                         
  16  10  10      30082.18      32370.66      1579.18 o                         
  17  10  10        318.34        887.44       407.56 o                         
  18  10  10      24910.96      24344.43      1286.98 o                         
   1  11  10        298.09        106.87       137.89 o                         
   2  11  10       5757.46       6683.51       378.39 o                         
   3  11  10        701.10        661.11       162.01 o                         
   4  11  10      27959.35      28863.36       999.21 o                         
   5  11  10          9.78       -124.66       124.66 o                         
   6  11  10      43815.84      43883.79      1109.74 o                         
   7  11  10         18.43        104.81       142.79 o                         
   8  11  10      54112.07      53502.82      1358.16 o                         
   9  11  10        845.37        707.74       216.19 o                         
  10  11  10      35448.55      36261.74      1244.72 o                         
  11  11  10       1291.79        732.62       388.48 o                         
  12  11  10      15441.06      15619.65       947.29 o                         
  13  11  10        527.37        722.65       303.74 o                         
  14  11  10      10178.56      13273.12      1032.07 o                         
  15  11  10        138.60        221.83       326.90 o                         
  16  11  10       1723.52       1561.08       446.23 o                         
  17  11  10          0.30        130.84       357.40 o                         
  18  11  10        316.83        343.92       548.88 o                         
   0  12  10       2451.89       2735.76       405.24 o                         
   1  12  10        375.11        378.02       159.77 o                         
   2  12  10       1470.93       1564.15       214.95 o                         
   3  12  10        329.52        502.94       156.37 o                         
   4  12  10        486.03        368.88       153.91 o                         
   5  12  10        194.17        105.32       143.23 o                         
   6  12  10         24.26        -43.97       138.36 o                         
   7  12  10         66.53        -45.71       149.94 o                         
   8  12  10        525.61        567.17       217.81 o                         
   9  12  10        133.43         80.53       185.61 o                         
  10  12  10         74.52        -38.47       213.40 o                         
  11  12  10        158.08       -201.49       201.49 o                         
  12  12  10        209.19        207.42       267.76 o                         
  13  12  10         41.99       -134.79       269.73 o                         
  14  12  10        291.77          5.47       268.44 o                         
  15  12  10         18.48        312.69       369.63 o                         
  16  12  10        155.88        -45.18       394.24 o                         
  17  12  10         97.94        642.42       445.67 o                         
   1  13  10        276.29        431.33       170.77 o                         
   2  13  10       2384.80       2903.85       293.95 o                         
   3  13  10        859.00        848.93       182.79 o                         
   4  13  10      14667.30      13630.37       711.97 o                         
   5  13  10         22.19         95.17       158.33 o                         
   6  13  10      29797.14      30302.60       960.30 o                         
   7  13  10          6.46        -20.52       188.52 o                         
   8  13  10      43984.52      41782.91      1502.55 o                         
   9  13  10         18.10        153.09       215.83 o                         
  10  13  10      22780.60      21038.39       964.35 o                         
  11  13  10        215.18        395.35       257.88 o                         
  12  13  10       8889.41       9518.40       698.75 o                         
  13  13  10        224.01        411.88       302.93 o                         
  14  13  10       3708.56       2688.46       568.17 o                         
  15  13  10          9.16       -250.89       307.99 o                         
  16  13  10       1452.80       1389.08       506.28 o                         
   0  14  10      61453.92      61517.50      2161.69 o                         
   1  14  10         17.08       -149.38       149.38 o                         
   2  14  10      51957.14      50678.84      1300.49 o                         
   3  14  10        525.00        684.08       173.92 o                         
   4  14  10      28004.80      28056.81       940.46 o                         
   5  14  10        154.74        -13.32       169.28 o                         
   6  14  10       7673.84       8549.45       514.61 o                         
   7  14  10          3.16       -174.72       174.72 o                         
   8  14  10       1350.39       1236.09       274.32 o                         
   9  14  10        105.32        207.56       230.35 o                         
  10  14  10       4028.96       3766.16       430.36 o                         
  11  14  10        455.58        421.74       297.28 o                         
  12  14  10      13640.79      13188.83       816.39 o                         
  13  14  10         38.67         34.91       307.37 o                         
  14  14  10      23953.12      23808.18      1272.78 o                         
  15  14  10        180.51        282.74       411.95 o                         
  16  14  10      18294.96      12096.98      3128.11 o                         
   1  15  10          1.43        -86.20       168.18 o                         
   2  15  10       1002.67       1192.27       233.60 o                         
   3  15  10          3.63         52.31       196.55 o                         
   4  15  10       3640.73       3635.33       362.54 o                         
   5  15  10          8.23       -168.94       168.94 o                         
   6  15  10       2915.31       2214.31       309.37 o                         
   7  15  10         74.32        -80.35       195.38 o                         
   8  15  10       5822.23       5629.56       465.46 o                         
   9  15  10        133.78        292.69       252.14 o                         
  10  15  10       7524.18       7181.36       581.66 o                         
  11  15  10         94.05        180.83       254.21 o                         
  12  15  10       4842.06       4616.40       536.98 o                         
  13  15  10        112.22         62.04       326.50 o                         
  14  15  10        963.22       1089.56       440.55 o                         
  15  15  10         66.47       -136.16       678.75 o                         
   0  16  10      21037.46      21328.62      1287.52 o                         
   1  16  10        445.17        447.05       226.93 o                         
   2  16  10      14129.43      15165.10       746.70 o                         
   3  16  10        151.14       -190.90       190.90 o                         
   4  16  10       5988.02       6192.38       472.91 o                         
   5  16  10        368.29        323.31       290.00 o                         
   6  16  10        908.25        536.10       245.16 o                         
   7  16  10          0.50        142.42       228.24 o                         
   8  16  10        217.42        251.05       246.36 o                         
   9  16  10         53.25        275.53       278.38 o                         
  10  16  10        299.68        377.42       276.59 o                         
  11  16  10          0.30       -114.05       295.76 o                         
  12  16  10       2744.42       2093.20       426.58 o                         
  13  16  10         13.43        517.32       390.74 o                         
  14  16  10       4839.14       3910.13       845.51 o                         
   1  17  10        109.35         34.55       227.73 o                         
   2  17  10      10089.46      10819.66       699.83 o                         
   3  17  10         45.50        239.96       235.29 o                         
   4  17  10      24915.20      27404.76      1156.55 o                         
   5  17  10        265.76         46.04       217.08 o                         
   6  17  10      25770.70      23377.69      1057.84 o                         
   7  17  10        895.42        461.88       295.79 o                         
   8  17  10      32095.69      33204.51      1397.32 o                         
   9  17  10        459.82        420.33       305.83 o                         
  10  17  10      31341.74      30331.42      1583.91 o                         
  11  17  10        525.48        495.10       345.93 o                         
  12  17  10      20958.62      21311.85      1197.11 o                         
  13  17  10         33.90        -32.35       597.79 o                         
   0  18  10      22985.06      26365.92      2418.68 o                         
   1  18  10       1431.57       1346.35       328.53 o                         
   2  18  10      18773.15      18634.69       951.73 o                         
   3  18  10        258.63        616.67       300.01 o                         
   4  18  10      16212.03      17228.05      1082.16 o                         
   5  18  10         18.95       -249.81       249.81 o                         
   6  18  10       4412.83       4099.68       518.18 o                         
   7  18  10         10.75        -66.55       254.97 o                         
   8  18  10        190.36        -38.42       289.95 o                         
   9  18  10         46.59        640.10       355.51 o                         
  10  18  10       1208.48       1534.03       439.47 o                         
  11  18  10         16.31       -166.24       313.50 o                         
   1  19  10        187.29        324.56       356.96 o                         
   2  19  10        270.49        177.59       285.82 o                         
   3  19  10        161.15         88.42       275.49 o                         
   4  19  10        366.31        362.10       318.45 o                         
   5  19  10          8.63        -42.25       322.57 o                         
   6  19  10        170.26        155.51       296.62 o                         
   7  19  10         81.17       -258.68       258.68 o                         
   8  19  10         14.88        470.41       371.46 o                         
   9  19  10         15.95        294.20       398.31 o                         
  10  19  10        154.57       -647.62       647.62 o                         
   0  20  10      18057.99      17869.58      1592.56 o                         
   1  20  10         80.18        286.58       335.99 o                         
   2  20  10      19922.58      22109.67      1284.10 o                         
   3  20  10         21.21        440.07       347.43 o                         
   4  20  10      10495.83      10666.84       930.68 o                         
   5  20  10         15.77        -69.23       346.51 o                         
   6  20  10       2365.44       1800.33       473.33 o                         
   7  20  10         27.65         74.65       389.26 o                         
   8  20  10        125.12          4.07      1022.34 o                         
   1  21  10         11.90        160.64       339.08 o                         
   2  21  10       2226.07       2493.45       487.21 o                         
   3  21  10        621.70       1061.73       407.17 o                         
   4  21  10      10228.36      11607.92      1027.66 o                         
   5  21  10        206.75        810.54      1075.29 o                         
   1   1  11       2332.09       2592.20       177.31 o                         
   2   1  11      21886.88      21193.23       541.43 o                         
   3   1  11      12844.60      12700.93       432.39 o                         
   4   1  11      14394.55      13910.76       451.83 o                         
   5   1  11      32225.02      31240.88       756.76 o                         
   6   1  11       5112.68       5141.08       274.09 o                         
   7   1  11      43417.90      44412.23       852.68 o                         
   8   1  11       8062.89       8447.76       342.87 o                         
   9   1  11      34150.71      35409.66       771.36 o                         
  10   1  11      23746.96      24924.22       714.15 o                         
  11   1  11      34932.98      36687.99      1019.14 o                         
  12   1  11      13152.74      13800.66       595.84 o                         
  13   1  11      19194.63      19816.26       751.96 o                         
  14   1  11       2300.95       2022.14       271.19 o                         
  15   1  11       4950.37       5306.13       448.50 o                         
  16   1  11         13.69        359.91       221.47 o                         
  17   1  11        125.63         21.19       226.94 o                         
  18   1  11        218.04        354.48       269.99 o                         
  19   1  11       1641.96       1306.11       340.00 o                         
  20   1  11        519.76         85.98       336.73 o                         
   0   2  11      35490.04      35277.60       967.25 o                         
   1   2  11     109003.48     103572.18      1693.82 o                         
   2   2  11      27241.18      26081.79       575.37 o                         
   3   2  11      63981.24      61062.65      1068.76 o                         
   4   2  11      12543.15      12217.04       399.07 o                         
   5   2  11      31307.58      31260.14       737.09 o                         
   6   2  11       9229.78       9208.85       378.60 o                         
   7   2  11       4203.41       4147.95       252.10 o                         
   8   2  11         84.86        -92.72        92.72 o                         
   9   2  11         36.74         49.31       106.34 o                         
  10   2  11         80.02        211.51       128.57 o                         
  11   2  11       5248.72       5094.59       361.82 o                         
  12   2  11       4576.56       4274.98       344.06 o                         
  13   2  11      22963.32      25406.90       870.45 o                         
  14   2  11      10715.19      10818.44       606.36 o                         
  15   2  11      29088.62      30004.34      1097.73 o                         
  16   2  11      10579.49      10676.20       641.08 o                         
  17   2  11      28882.75      29755.25      1192.97 o                         
  18   2  11       7905.24       8301.56       634.31 o                         
  19   2  11      19807.90      20220.46      1122.87 o                         
  20   2  11       5465.43       5786.81       631.47 o                         
   1   3  11       2754.92       3189.92       185.81 o                         
   2   3  11       1782.55       1469.26       121.41 o                         
   3   3  11       8198.56       8713.54       302.32 o                         
   4   3  11       1872.28       2023.77       174.20 o                         
   5   3  11       7388.72       8044.94       367.86 o                         
   6   3  11      11130.94      11855.24       392.69 o                         
   7   3  11      10213.01      10561.62       403.70 o                         
   8   3  11       3382.52       3338.30       268.04 o                         
   9   3  11      11287.17      10879.94       496.84 o                         
  10   3  11        881.44       1054.45       175.40 o                         
  11   3  11       5851.44       6461.88       387.14 o                         
  12   3  11        105.89        -99.63       142.96 o                         
  13   3  11       2328.14       2777.28       300.23 o                         
  14   3  11       3132.58       3114.62       349.07 o                         
  15   3  11       1714.52       1687.16       290.45 o                         
  16   3  11       1904.61       2015.21       320.65 o                         
  17   3  11         61.49        -65.16       243.90 o                         
  18   3  11          5.69        -94.07       272.35 o                         
  19   3  11        902.68       1063.55       364.16 o                         
  20   3  11       1397.49        895.33       395.48 o                         
   0   4  11       6391.19       5823.13       410.92 o                         
   1   4  11      22171.32      21234.42       568.34 o                         
   2   4  11       5818.02       5757.01       346.81 o                         
   3   4  11      14718.81      15369.62       435.93 o                         
   4   4  11       4279.99       4691.88       253.26 o                         
   5   4  11       9064.37       9804.11       358.23 o                         
   6   4  11        427.82        561.85       113.70 o                         
   7   4  11       3030.27       3335.69       231.60 o                         
   8   4  11       1011.61       1255.97       176.97 o                         
   9   4  11          3.07         35.22       126.16 o                         
  10   4  11        129.49        381.66       147.32 o                         
  11   4  11       2547.12       2389.57       239.87 o                         
  12   4  11       1276.22       1475.42       252.00 o                         
  13   4  11       7872.09       7296.42       451.46 o                         
  14   4  11       2924.17       2754.19       392.05 o                         
  15   4  11       6154.25       6694.35       532.00 o                         
  16   4  11       2760.44       2521.57       367.10 o                         
  17   4  11       5420.94       5976.83       531.64 o                         
  18   4  11       2025.96       1786.74       420.37 o                         
  19   4  11       4742.78       4869.25       630.36 o                         
  20   4  11       1090.39       1078.58       777.60 o                         
   1   5  11       5292.76       5658.39       266.99 o                         
   2   5  11        226.04        101.61        97.97 o                         
   3   5  11      28430.86      28604.38       733.68 o                         
   4   5  11       4109.29       4649.27       250.71 o                         
   5   5  11      39533.65      39294.66       802.37 o                         
   6   5  11      36201.31      36480.64       844.57 o                         
   7   5  11      64741.00      62669.92      1220.33 o                         
   8   5  11      37374.46      37008.81       857.29 o                         
   9   5  11      70175.39      69327.01      1452.31 o                         
  10   5  11      13015.85      14704.10       564.66 o                         
  11   5  11      40527.50      42032.56      1070.77 o                         
  12   5  11       6226.32       6252.81       436.27 o                         
  13   5  11      18501.70      19883.03       924.86 o                         
  14   5  11       5083.18       4793.72       458.44 o                         
  15   5  11       6504.65       6362.98       530.82 o                         
  16   5  11       1304.50       1271.49       357.00 o                         
  17   5  11        244.46        605.77       311.44 o                         
  18   5  11         15.92         76.74       329.47 o                         
  19   5  11       2939.68       2472.84       539.28 o                         
  20   5  11       2193.85       2179.09      1784.00 o                         
   0   6  11       9616.48      10355.96       540.32 o                         
   1   6  11      35363.49      35476.15       771.54 o                         
   2   6  11      19906.91      21331.89       571.71 o                         
   3   6  11      44723.71      43430.05       955.10 o                         
   4   6  11       8968.79       9610.13       406.84 o                         
   5   6  11      17038.33      16516.19       558.60 o                         
   6   6  11       4492.41       4922.44       300.49 o                         
   7   6  11       2327.63       2421.44       223.19 o                         
   8   6  11         18.90        -80.79       106.28 o                         
   9   6  11        374.70        477.63       164.43 o                         
  10   6  11       2636.65       2367.33       247.77 o                         
  11   6  11       3048.04       3351.17       306.81 o                         
  12   6  11       3304.31       3366.62       352.39 o                         
  13   6  11       9370.63      10111.17       633.75 o                         
  14   6  11       1752.56       1402.92       297.64 o                         
  15   6  11      16886.39      18190.26      1075.87 o                         
  16   6  11       4322.66       4313.85       557.51 o                         
  17   6  11      10919.06      11977.22       898.53 o                         
  18   6  11       5037.16       4891.15       633.91 o                         
  19   6  11       9460.35      10514.19      1014.90 o                         
   1   7  11        910.43       1060.34       161.38 o                         
   2   7  11        230.99         79.29        99.99 o                         
   3   7  11         45.41         54.94       104.84 o                         
   4   7  11        118.70        201.45       114.74 o                         
   5   7  11         58.68         12.22       111.83 o                         
   6   7  11       3442.02       3617.32       272.04 o                         
   7   7  11       1029.13        905.74       170.28 o                         
   8   7  11        777.98        795.36       157.95 o                         
   9   7  11        661.40        572.10       183.65 o                         
  10   7  11        484.91        695.17       189.70 o                         
  11   7  11       1643.23       1402.70       319.15 o                         
  12   7  11         20.27        -63.70       178.28 o                         
  13   7  11         81.81         -5.98       201.89 o                         
  14   7  11        209.69        308.51       252.34 o                         
  15   7  11         63.80        354.05       285.59 o                         
  16   7  11       1551.48       1684.83       412.09 o                         
  17   7  11          8.68        100.35       305.95 o                         
  18   7  11        136.39        -48.23       303.62 o                         
  19   7  11        139.43        206.77       352.34 o                         
   0   8  11      20572.43      21673.28       933.99 o                         
   1   8  11      47267.59      48334.45      1052.35 o                         
   2   8  11      15470.38      16082.96       543.58 o                         
   3   8  11      45627.38      46458.50       992.72 o                         
   4   8  11      18439.20      19002.58       656.58 o                         
   5   8  11      26965.22      26098.16       759.30 o                         
   6   8  11       5389.02       5275.06       358.38 o                         
   7   8  11       1176.03       1283.27       189.18 o                         
   8   8  11         27.56        103.73       143.37 o                         
   9   8  11         84.17         44.98       149.70 o                         
  10   8  11       3069.47       3036.10       311.28 o                         
  11   8  11       3524.44       2977.88       327.61 o                         
  12   8  11       4832.55       5668.39       457.59 o                         
  13   8  11      16020.54      17272.09       937.47 o                         
  14   8  11       3647.06       3334.87       453.49 o                         
  15   8  11      18298.10      19061.08      2044.99 o                         
  16   8  11       5525.63       6540.54       690.09 o                         
  17   8  11      16611.62      18153.71      1170.60 o                         
  18   8  11       6960.38       8422.84       828.21 o                         
  19   8  11      10773.87       9936.84      1426.29 o                         
   1   9  11       2258.30       2437.50       222.96 o                         
   2   9  11      11543.44      12149.45       483.46 o                         
   3   9  11      14708.06      15324.83       683.45 o                         
   4   9  11      11252.81      10623.50       482.37 o                         
   5   9  11      36541.13      36254.55      1111.64 o                         
   6   9  11       8783.35       8870.39       430.76 o                         
   7   9  11      54357.73      53304.05      1175.37 o                         
   8   9  11       9121.52       8696.39       464.51 o                         
   9   9  11      49232.33      51550.20      1596.03 o                         
  10   9  11      13765.05      14775.20       669.74 o                         
  11   9  11      28080.36      28834.42      1039.53 o                         
  12   9  11      12738.12      13202.37       712.82 o                         
  13   9  11      10091.90      10849.04       733.52 o                         
  14   9  11       3580.24       3735.31       476.09 o                         
  15   9  11       3769.54       3358.54       520.51 o                         
  16   9  11         67.76        -88.37       314.87 o                         
  17   9  11         49.51         95.25       340.40 o                         
  18   9  11         62.73         72.08       330.89 o                         
   0  10  11       1114.58       1125.72       250.46 o                         
   1  10  11       7705.01       8090.99       403.71 o                         
   2  10  11       2713.61       2369.48       233.03 o                         
   3  10  11       2969.03       2929.80       289.22 o                         
   4  10  11         76.24        155.66       140.56 o                         
   5  10  11       1259.61       1317.88       215.74 o                         
   6  10  11         17.18        -28.66       124.19 o                         
   7  10  11        350.09        380.34       160.85 o                         
   8  10  11        629.91        419.67       190.01 o                         
   9  10  11         10.20         23.28       159.90 o                         
  10  10  11        400.32        202.35       170.79 o                         
  11  10  11       1249.77       1402.19       282.89 o                         
  12  10  11        828.48        688.17       272.83 o                         
  13  10  11       1130.42        455.18       292.35 o                         
  14  10  11       1118.09       1026.52       351.53 o                         
  15  10  11       1595.30       1826.02       435.91 o                         
  16  10  11        889.03       1099.23       412.84 o                         
  17  10  11       2009.11       2304.42       476.34 o                         
  18  10  11         64.88        479.66       475.26 o                         
   1  11  11        488.34        329.92       150.81 o                         
   2  11  11       1237.32       1234.30       210.17 o                         
   3  11  11       5805.12       6380.36       400.61 o                         
   4  11  11       4300.71       4319.04       326.43 o                         
   5  11  11      12192.92      11947.75       547.51 o                         
   6  11  11       1591.85       1225.81       215.09 o                         
   7  11  11      19951.90      19276.29       723.28 o                         
   8  11  11       5074.43       5042.93       397.48 o                         
   9  11  11      19537.34      19001.49       787.79 o                         
  10  11  11       7711.14       6581.93       516.95 o                         
  11  11  11       7318.41       7182.25       579.97 o                         
  12  11  11       4601.00       5001.05       593.71 o                         
  13  11  11       3155.61       3431.99       488.01 o                         
  14  11  11        279.03        410.70       324.75 o                         
  15  11  11       1009.07        723.76       390.58 o                         
  16  11  11          8.59       -315.81       315.81 o                         
  17  11  11         70.81       -357.06       357.06 o                         
   0  12  11      30601.30      35224.16      1769.49 o                         
   1  12  11      50128.90      49201.12      1620.41 o                         
   2  12  11      18886.46      19233.53       737.89 o                         
   3  12  11      47827.98      49712.91      1257.21 o                         
   4  12  11       6830.38       6563.20       403.71 o                         
   5  12  11      18528.18      17958.12       703.60 o                         
   6  12  11       1171.52       1536.24       236.08 o                         
   7  12  11       5108.81       5396.36       433.31 o                         
   8  12  11        638.96        526.24       215.42 o                         
   9  12  11        828.37        659.67       237.51 o                         
  10  12  11        471.07        229.76       234.47 o                         
  11  12  11       8847.43       9455.66       624.86 o                         
  12  12  11       2831.14       3335.19       423.43 o                         
  13  12  11      14391.63      13880.95       899.64 o                         
  14  12  11       9925.91      10103.54       793.99 o                         
  15  12  11      19504.36      19215.51      1260.06 o                         
  16  12  11       6177.85       6233.49       730.91 o                         
  17  12  11      14060.59      14184.46      1783.93 o                         
   1  13  11        245.24        321.48       184.98 o                         
   2  13  11         29.09          0.54       148.84 o                         
   3  13  11       6408.58       6982.38       458.86 o                         
   4  13  11       3438.69       3192.11       311.73 o                         
   5  13  11       9821.74      10187.06       525.87 o                         
   6  13  11       6534.35       6991.55       446.69 o                         
   7  13  11      12486.90      11840.81       648.63 o                         
   8  13  11       8122.08       8561.96       557.45 o                         
   9  13  11      17591.73      18133.55       837.58 o                         
  10  13  11       3476.73       3329.22       401.23 o                         
  11  13  11       9466.78       9426.86       777.54 o                         
  12  13  11        879.70        952.69       314.60 o                         
  13  13  11       6084.95       5615.99       606.57 o                         
  14  13  11       1068.87        307.77       335.98 o                         
  15  13  11       1063.16       1195.01       424.99 o                         
  16  13  11        226.03        104.25       410.09 o                         
   0  14  11       4593.19       4054.27       580.98 o                         
   1  14  11       2760.12       2330.18       329.69 o                         
   2  14  11       1135.94        771.47       241.87 o                         
   3  14  11       1598.96       1077.53       248.01 o                         
   4  14  11        247.74        197.94       184.59 o                         
   5  14  11       1353.67        947.75       222.67 o                         
   6  14  11          6.19       -151.50       172.90 o                         
   7  14  11          8.57        -43.16       201.01 o                         
   8  14  11        131.95        -88.27       206.83 o                         
   9  14  11        131.20         88.12       243.08 o                         
  10  14  11          5.36        139.87       234.22 o                         
  11  14  11        295.22        372.55       271.36 o                         
  12  14  11        914.28       1026.91       328.40 o                         
  13  14  11        551.57        268.38       329.74 o                         
  14  14  11       1285.83       1350.22       424.10 o                         
  15  14  11        396.79        178.09       364.93 o                         
   1  15  11       1862.87       1595.79       406.95 o                         
   2  15  11        632.24        592.60       239.90 o                         
   3  15  11      10550.51      11572.04       728.12 o                         
   4  15  11       6397.58       6482.06       498.67 o                         
   5  15  11      19059.41      19150.07       811.11 o                         
   6  15  11      12407.07      12003.39       772.97 o                         
   7  15  11      24712.63      23508.64      1072.92 o                         
   8  15  11      13535.12      14666.65       767.65 o                         
   9  15  11      25578.33      24982.75      1093.08 o                         
  10  15  11       5994.06       5772.89       527.60 o                         
  11  15  11      16967.79      17776.44       928.40 o                         
  12  15  11       2778.56       1786.18       407.17 o                         
  13  15  11       7340.71       8295.87       812.32 o                         
  14  15  11       1267.26       1581.57       455.39 o                         
  15  15  11       2134.18       1474.45      2447.91 o                         
   0  16  11       5954.23       7835.68       870.09 o                         
   1  16  11      28776.64      26155.91      1067.27 o                         
   2  16  11       5435.97       5547.41       486.45 o                         
   3  16  11      21245.90      19961.19       964.89 o                         
   4  16  11       9560.98      10151.54      1231.46 o                         
   5  16  11       8904.75       8801.92       608.89 o                         
   6  16  11       3474.01       2557.10       390.76 o                         
   7  16  11       1472.93        954.91       301.05 o                         
   8  16  11         19.97        103.95       231.96 o                         
   9  16  11         51.55        -61.81       266.57 o                         
  10  16  11       1269.97       1001.15       319.74 o                         
  11  16  11       3530.58       4135.33       536.86 o                         
  12  16  11       1177.54       1402.38       435.95 o                         
  13  16  11       9849.71      11380.58      1022.10 o                         
   1  17  11         15.35          5.78       208.93 o                         
   2  17  11         27.04       -214.82       214.82 o                         
   3  17  11         26.69         44.61       235.97 o                         
   4  17  11         27.81         87.80       250.96 o                         
   5  17  11        458.07        318.14       270.28 o                         
   6  17  11         12.34       -167.15       249.81 o                         
   7  17  11       1214.32       1425.65       354.65 o                         
   8  17  11        142.81        389.58       372.12 o                         
   9  17  11        772.47        678.56       339.40 o                         
  10  17  11        889.48       1218.52       396.31 o                         
  11  17  11        840.44        933.41       385.92 o                         
  12  17  11        284.99        638.52       411.55 o                         
   0  18  11       1929.57       2335.49       559.12 o                         
   1  18  11      16048.80      16544.54       899.32 o                         
   2  18  11       4126.31       4333.83       482.77 o                         
   3  18  11      11374.23      11627.51       744.50 o                         
   4  18  11       4025.79       3838.36       469.83 o                         
   5  18  11       2020.26       2646.16       486.17 o                         
   6  18  11        704.78        490.58       403.77 o                         
   7  18  11        444.62        145.80       304.40 o                         
   8  18  11         11.01        -28.34       331.17 o                         
   9  18  11         30.34       -114.82       335.32 o                         
  10  18  11        715.14        693.24       384.46 o                         
  11  18  11       1146.09       1169.14       725.74 o                         
   1  19  11        823.90        518.99       312.24 o                         
   2  19  11       2862.61       2739.37       443.57 o                         
   3  19  11       8158.84       9018.52       723.28 o                         
   4  19  11       5058.60       4684.89       782.14 o                         
   5  19  11      14625.93      13635.23       962.76 o                         
   6  19  11       3917.55       3522.53       544.81 o                         
   7  19  11      17477.58      16205.03      1176.80 o                         
   8  19  11       6007.14       6019.03       684.45 o                         
   9  19  11      19405.24      20469.41      1851.30 o                         
   0  20  11       4435.30       4696.15       972.94 o                         
   1  20  11       5652.23       4069.84       595.86 o                         
   2  20  11       1947.05       1972.81       437.75 o                         
   3  20  11       4589.66       4552.57       607.27 o                         
   4  20  11        561.85        625.42       404.34 o                         
   5  20  11       2448.21       2389.48       552.45 o                         
   6  20  11         23.27        198.40       403.93 o                         
   7  20  11        513.50        893.49       897.08 o                         
   1  21  11         62.25         73.87       345.49 o                         
   2  21  11        183.86        247.30       371.50 o                         
   3  21  11        732.21        284.51       592.28 o                         
   4  21  11        341.05        -36.66       949.02 o                         
   5  21  11       1148.93       1173.04      1274.87 o                         
   0   0  12      29365.54      28472.91      1348.93 o                         
   1   0  12     103889.01     103344.80      2400.46 o                         
   2   0  12      19204.78      18994.72       692.48 o                         
   3   0  12      72672.95      70622.61      1860.05 o                         
   4   0  12       9101.01      10225.34       590.73 o                         
   5   0  12      66075.48      66350.78      2074.43 o                         
   6   0  12        119.26        -97.70       150.51 o                         
   7   0  12       6372.31       6254.16       502.29 o                         
   8   0  12        270.50        197.56       182.23 o                         
   9   0  12        110.18        297.90       192.67 o                         
  10   0  12        137.63        416.57       235.39 o                         
  11   0  12       6260.68       7705.45       657.25 o                         
  12   0  12       3885.95       3428.44       486.95 o                         
  13   0  12      26161.38      26108.32      1373.31 o                         
  14   0  12      15197.66      16146.21      1190.89 o                         
  15   0  12      34464.17      34060.08      1699.79 o                         
  16   0  12       6557.35       7485.56       753.47 o                         
  17   0  12      34330.72      34462.96      1791.84 o                         
  18   0  12       2482.95       1862.14       460.41 o                         
  19   0  12      24561.33      26926.84      3386.05 o                         
  20   0  12       2973.58       3361.55       749.11 o                         
   1   1  12       2670.80       3683.94       206.20 o                         
   2   1  12       1340.71       1492.94       138.95 o                         
   3   1  12      16264.65      17558.12       510.71 o                         
   4   1  12       1647.35       1799.86       170.72 o                         
   5   1  12      28658.07      28805.93       712.17 o                         
   6   1  12       3229.45       2947.03       222.29 o                         
   7   1  12      30931.14      31546.00       820.12 o                         
   8   1  12       7168.49       7044.38       361.07 o                         
   9   1  12      23832.56      24294.33       689.31 o                         
  10   1  12       4145.54       5073.50       323.20 o                         
  11   1  12      25767.96      26000.22       934.13 o                         
  12   1  12       1917.84       2135.15       294.04 o                         
  13   1  12       8482.45       9314.88       547.97 o                         
  14   1  12        289.41        -18.34       201.56 o                         
  15   1  12       4233.18       4129.71       420.97 o                         
  16   1  12         93.95        207.65       230.87 o                         
  17   1  12         92.54       -138.96       225.79 o                         
  18   1  12        230.61        168.21       261.12 o                         
  19   1  12       1896.10       1822.59       420.33 o                         
  20   1  12        427.58        386.44       428.74 o                         
   0   2  12       4563.36       5106.08       321.63 o                         
   1   2  12       1058.97       1500.20       134.98 o                         
   2   2  12       3584.67       3561.85       213.60 o                         
   3   2  12       5696.93       6347.12       261.06 o                         
   4   2  12        368.91        268.67        97.40 o                         
   5   2  12       2158.73       2300.41       186.63 o                         
   6   2  12         15.71        -34.31       103.31 o                         
   7   2  12        231.92        233.35       125.91 o                         
   8   2  12        517.24        570.00       142.29 o                         
   9   2  12         22.87        -51.61       113.85 o                         
  10   2  12       1853.19       1682.10       227.36 o                         
  11   2  12         89.95        -85.74       140.40 o                         
  12   2  12        493.39        618.50       200.85 o                         
  13   2  12        353.48        771.58       235.07 o                         
  14   2  12       3368.46       3746.27       396.21 o                         
  15   2  12       1561.74       1186.24       284.92 o                         
  16   2  12        292.32        370.83       238.56 o                         
  17   2  12       2515.67       2328.55       360.01 o                         
  18   2  12         80.59        -10.61       275.70 o                         
  19   2  12       1914.40       2541.15       600.16 o                         
  20   2  12        143.20       -406.62       406.62 o                         
   1   3  12       2468.41       2526.55       194.72 o                         
   2   3  12       7973.66       8361.35       302.60 o                         
   3   3  12      19781.12      19963.33       510.79 o                         
   4   3  12       8314.94       8400.65       375.71 o                         
   5   3  12      38308.56      37184.51       808.78 o                         
   6   3  12       9292.34       9438.04       458.19 o                         
   7   3  12      64063.61      63012.23      1215.71 o                         
   8   3  12      13978.74      14241.31       517.73 o                         
   9   3  12      59628.04      58422.80      1316.25 o                         
  10   3  12      11801.03      11907.78       544.08 o                         
  11   3  12      40478.49      41663.83      1118.65 o                         
  12   3  12       7779.03       8627.10       529.30 o                         
  13   3  12      17562.59      20130.60       794.88 o                         
  14   3  12       3375.61       3375.84       391.18 o                         
  15   3  12       3485.75       3061.77       390.24 o                         
  16   3  12       1806.23       2005.14       387.48 o                         
  17   3  12         84.61        383.55       276.17 o                         
  18   3  12        227.54         90.69       300.15 o                         
  19   3  12       1509.96       1289.58       391.25 o                         
  20   3  12       1411.64       1080.07       729.37 o                         
   0   4  12      16994.25      17941.34       813.29 o                         
   1   4  12      78927.02      75260.94      1534.93 o                         
   2   4  12      15628.67      16424.66       519.78 o                         
   3   4  12      44724.43      44146.66       956.00 o                         
   4   4  12      19859.18      20104.51       600.24 o                         
   5   4  12      18650.85      18365.16       556.43 o                         
   6   4  12       5057.17       5578.87       290.19 o                         
   7   4  12       6512.83       6868.72       332.36 o                         
   8   4  12          4.92        101.07       126.42 o                         
   9   4  12         15.75         63.69       131.40 o                         
  10   4  12       2694.70       3264.71       336.73 o                         
  11   4  12       8172.09       8408.80       469.19 o                         
  12   4  12       1365.12       1376.64       233.92 o                         
  13   4  12      17204.78      19630.57       955.57 o                         
  14   4  12       2208.73       2439.02       368.00 o                         
  15   4  12      23552.21      26233.44      1532.96 o                         
  16   4  12       4972.67       6750.85       643.37 o                         
  17   4  12      16805.82      16272.79       953.58 o                         
  18   4  12       7286.74       8840.31       822.09 o                         
  19   4  12      15851.11      16248.13      1260.09 o                         
   1   5  12       1716.75       1636.90       182.51 o                         
   2   5  12        411.19        376.10       120.81 o                         
   3   5  12         22.40        -81.96        96.61 o                         
   4   5  12       3163.94       2845.15       214.96 o                         
   5   5  12        165.34         15.72       103.58 o                         
   6   5  12       2936.68       2922.73       235.74 o                         
   7   5  12        249.24        288.94       137.31 o                         
   8   5  12        829.68        595.67       161.94 o                         
   9   5  12       1275.67       1336.27       209.01 o                         
  10   5  12          9.48       -126.79       132.51 o                         
  11   5  12        286.07        362.73       183.70 o                         
  12   5  12        377.67         98.33       195.09 o                         
  13   5  12        371.27        270.69       226.24 o                         
  14   5  12        147.51        270.39       233.64 o                         
  15   5  12        179.88        160.31       261.96 o                         
  16   5  12         17.62        217.18       295.83 o                         
  17   5  12          7.08       -319.64       319.64 o                         
  18   5  12         81.63        276.12       365.05 o                         
  19   5  12         60.67       -114.16       387.22 o                         
   0   6  12        638.73        468.95       212.51 o                         
   1   6  12      60554.32      59589.48      1272.29 o                         
   2   6  12       3191.90       3437.17       256.76 o                         
   3   6  12      31352.12      31792.57       857.79 o                         
   4   6  12       8411.09       9299.89       437.12 o                         
   5   6  12      14933.37      14389.12       641.73 o                         
   6   6  12       4225.78       4473.21       340.75 o                         
   7   6  12       3190.30       3335.37       273.42 o                         
   8   6  12        463.44        472.09       166.09 o                         
   9   6  12        215.82        519.27       175.74 o                         
  10   6  12       1630.56       1632.57       247.68 o                         
  11   6  12       5018.80       4446.79       447.00 o                         
  12   6  12       1044.41       1518.72       281.71 o                         
  13   6  12      16612.40      15819.45       865.10 o                         
  14   6  12        704.91        302.47       253.85 o                         
  15   6  12      13209.41      13246.39       882.98 o                         
  16   6  12       2642.99       2496.37       517.11 o                         
  17   6  12      15509.86      18288.88      1271.02 o                         
  18   6  12       4328.79       4396.07       622.88 o                         
  19   6  12       7659.12       7077.13       767.00 o                         
   1   7  12       3689.24       4121.20       299.58 o                         
   2   7  12        971.95        907.59       153.17 o                         
   3   7  12      20700.11      21246.80       648.63 o                         
   4   7  12       7601.24       7965.63       375.02 o                         
   5   7  12      49380.43      49148.91      1069.94 o                         
   6   7  12      14763.52      14517.21       556.12 o                         
   7   7  12      73306.02      73873.28      1498.18 o                         
   8   7  12      14671.72      14403.17       599.85 o                         
   9   7  12      53053.48      52510.18      1288.40 o                         
  10   7  12       7808.36       7700.92       459.27 o                         
  11   7  12      45350.26      44067.16      1328.27 o                         
  12   7  12       3250.96       3146.94       363.44 o                         
  13   7  12      25198.02      27485.64      1153.25 o                         
  14   7  12       1280.88       1149.95       350.96 o                         
  15   7  12       5541.54       4728.75       697.38 o                         
  16   7  12        118.77       -159.73       309.85 o                         
  17   7  12         95.29        195.19       340.14 o                         
  18   7  12        446.85        683.53       388.03 o                         
  19   7  12       1591.10       1266.66       691.27 o                         
   0   8  12      13524.14      15166.54       977.47 o                         
   1   8  12      19682.44      21086.20       739.28 o                         
   2   8  12       4807.81       4792.95       310.10 o                         
   3   8  12      25042.15      26186.01       780.55 o                         
   4   8  12        345.99         74.78       123.43 o                         
   5   8  12      11455.25      11734.60       488.85 o                         
   6   8  12        464.09        480.84       168.07 o                         
   7   8  12       1504.69       1666.06       217.53 o                         
   8   8  12        212.46        178.90       162.17 o                         
   9   8  12        399.28        156.13       173.73 o                         
  10   8  12         19.62        282.27       179.18 o                         
  11   8  12       5150.46       5965.53       448.55 o                         
  12   8  12       1728.27       1468.84       282.22 o                         
  13   8  12       3659.10       4421.78       469.89 o                         
  14   8  12       5085.19       4759.94       528.51 o                         
  15   8  12       6540.01       5355.93       614.36 o                         
  16   8  12       1270.57       1216.74       404.89 o                         
  17   8  12       7988.64       8096.19       833.47 o                         
  18   8  12        136.93        -71.37       334.62 o                         
   1   9  12        440.12        267.91       145.31 o                         
   2   9  12        337.32        325.82       147.13 o                         
   3   9  12       1895.04       2104.39       244.05 o                         
   4   9  12         41.72         15.28       146.59 o                         
   5   9  12       6137.22       5927.23       371.75 o                         
   6   9  12       4036.06       4676.76       340.59 o                         
   7   9  12       3623.53       3081.93       278.96 o                         
   8   9  12       3238.98       3098.05       292.39 o                         
   9   9  12       4082.62       4311.98       348.84 o                         
  10   9  12       1495.70       1147.60       231.10 o                         
  11   9  12       4721.02       4107.59       371.59 o                         
  12   9  12        384.68        221.91       219.75 o                         
  13   9  12       2950.58       3033.40       426.28 o                         
  14   9  12        427.60        451.98       300.92 o                         
  15   9  12        688.36        933.89       380.66 o                         
  16   9  12        138.77       -238.59       304.82 o                         
  17   9  12         18.04        484.16       406.88 o                         
  18   9  12        119.86        425.17       387.11 o                         
   0  10  12      18127.91      19576.15      1057.36 o                         
   1  10  12      58047.41      57096.58      1317.41 o                         
   2  10  12      16367.09      17716.28       730.32 o                         
   3  10  12      47045.60      46581.05      1227.41 o                         
   4  10  12       4977.49       4626.16       387.65 o                         
   5  10  12      22205.75      21465.94       764.83 o                         
   6  10  12       2082.62       2176.47       260.20 o                         
   7  10  12       3629.10       3651.18       323.41 o                         
   8  10  12        961.07       1049.97       238.73 o                         
   9  10  12       1687.64       1791.96       275.14 o                         
  10  10  12         37.88        127.93       174.99 o                         
  11  10  12       7984.72       7160.62       511.57 o                         
  12  10  12       4685.17       4355.83       426.64 o                         
  13  10  12      12562.41      12898.00       824.40 o                         
  14  10  12       7476.88       9224.16       956.83 o                         
  15  10  12      18228.99      17961.44      1130.81 o                         
  16  10  12       3131.44       2737.83       544.83 o                         
  17  10  12      20782.55      19509.26      1296.60 o                         
  18  10  12       1141.48       -711.80       828.93 o                         
   1  11  12        961.54        875.37       211.23 o                         
   2  11  12       3413.94       3654.48       328.25 o                         
   3  11  12      12093.03      12824.50       618.01 o                         
   4  11  12       4609.12       4365.00       402.48 o                         
   5  11  12      22975.21      23344.55       888.57 o                         
   6  11  12       4456.04       4532.81       355.53 o                         
   7  11  12      27363.88      27571.15      1002.12 o                         
   8  11  12      10422.01      11056.15       663.28 o                         
   9  11  12      26251.25      26491.58       980.21 o                         
  10  11  12      10399.58       9712.77       624.60 o                         
  11  11  12      14945.25      14507.56       779.21 o                         
  12  11  12       3185.37       3110.21       403.64 o                         
  13  11  12       9993.94       9537.54       731.16 o                         
  14  11  12        504.00        229.94       333.66 o                         
  15  11  12       3544.66       3284.12       547.07 o                         
  16  11  12          6.18        157.58       387.74 o                         
  17  11  12         21.18        296.24       522.25 o                         
   0  12  12         14.27       -149.23       244.46 o                         
   1  12  12        100.60        275.07       193.22 o                         
   2  12  12        174.70         94.36       163.31 o                         
   3  12  12        125.01         42.91       171.92 o                         
   4  12  12       2350.75       2227.21       287.15 o                         
   5  12  12        701.92       1076.70       224.32 o                         
   6  12  12        535.02        731.81       206.10 o                         
   7  12  12         12.58        -49.83       172.27 o                         
   8  12  12        208.23        298.84       211.13 o                         
   9  12  12        957.38        837.63       255.82 o                         
  10  12  12        983.30        904.87       272.30 o                         
  11  12  12         81.61       -219.11       219.65 o                         
  12  12  12          9.43         79.00       249.00 o                         
  13  12  12         11.11        132.44       280.85 o                         
  14  12  12         96.70        457.39       330.17 o                         
  15  12  12        202.36         94.19       336.92 o                         
  16  12  12         15.57        285.83       412.89 o                         
  17  12  12          5.62         69.24      1889.90 o                         
   1  13  12        294.97        220.85       193.77 o                         
   2  13  12       5263.53       4569.04       409.72 o                         
   3  13  12       6122.81       6651.79       598.30 o                         
   4  13  12       3548.68       3169.93       362.38 o                         
   5  13  12      23739.90      23362.64       896.76 o                         
   6  13  12       1298.76       1289.84       266.73 o                         
   7  13  12      29999.01      28529.35      1070.12 o                         
   8  13  12       1858.06       1940.48       336.12 o                         
   9  13  12      31070.37      31321.34      1170.04 o                         
  10  13  12       3933.37       3750.89       427.30 o                         
  11  13  12      14302.97      13781.00       886.55 o                         
  12  13  12       2042.79       1416.99       338.98 o                         
  13  13  12       6636.48       5203.05       569.53 o                         
  14  13  12        990.92        775.76       372.25 o                         
  15  13  12       2176.33       2248.23       560.49 o                         
  16  13  12          9.74       -236.24      1136.38 o                         
   0  14  12       2990.92       2096.05       477.66 o                         
   1  14  12      50678.24      51363.54      1510.08 o                         
   2  14  12       7866.55       7489.97       537.70 o                         
   3  14  12      32893.63      30131.62      1125.11 o                         
   4  14  12       7144.01       8138.13       527.07 o                         
   5  14  12      12431.93      11735.20       618.91 o                         
   6  14  12       1788.64       1529.63       285.46 o                         
   7  14  12       4455.99       4214.92       435.16 o                         
   8  14  12        393.31         16.45       255.50 o                         
   9  14  12         78.48         50.69       231.00 o                         
  10  14  12       1508.75       1402.21       335.02 o                         
  11  14  12       3753.63       3628.71       467.30 o                         
  12  14  12       1934.74       2028.96       391.96 o                         
  13  14  12      13515.50      15228.92      1033.85 o                         
  14  14  12       2151.57       2297.53       517.68 o                         
  15  14  12      19504.13      22795.27      2783.93 o                         
   1  15  12        181.33        274.54       215.48 o                         
   2  15  12        103.97       -182.18       182.18 o                         
   3  15  12       3633.07       3455.19       407.40 o                         
   4  15  12        272.62          7.79       210.41 o                         
   5  15  12       4696.03       5055.89       473.91 o                         
   6  15  12       2266.82       2110.57       354.20 o                         
   7  15  12       4361.21       3378.54       407.32 o                         
   8  15  12       1795.18       2044.97       341.34 o                         
   9  15  12       8902.54       9154.48       729.87 o                         
  10  15  12        294.92         93.97       284.07 o                         
  11  15  12       5647.75       5592.61       570.69 o                         
  12  15  12         62.93       -218.16       301.54 o                         
  13  15  12       1926.89       1583.59       450.94 o                         
  14  15  12        250.58       -138.20       745.20 o                         
   0  16  12       1387.26       2288.63       500.83 o                         
   1  16  12       7087.21       7707.00       563.47 o                         
   2  16  12       2593.31       2355.42       427.30 o                         
   3  16  12       5058.61       5785.14       502.55 o                         
   4  16  12       1961.00       1792.19       347.60 o                         
   5  16  12       1746.74       1821.00       357.91 o                         
   6  16  12        341.75        321.40       253.30 o                         
   7  16  12        614.26        471.26       285.73 o                         
   8  16  12        105.61        370.36       257.73 o                         
   9  16  12         28.29         93.60       284.31 o                         
  10  16  12         99.88       -258.11       258.11 o                         
  11  16  12       1057.91        862.19       344.98 o                         
  12  16  12         23.93        188.97       353.71 o                         
  13  16  12       2809.37       5274.99      1246.99 o                         
   1  17  12       2646.43       2717.50       388.07 o                         
   2  17  12         58.63       -221.59       221.59 o                         
   3  17  12      12968.93      13095.05       799.59 o                         
   4  17  12       1658.04       1182.14       328.30 o                         
   5  17  12      19889.67      19298.91      1055.48 o                         
   6  17  12       6630.87       8059.37       684.27 o                         
   7  17  12      19388.72      19068.70      1008.86 o                         
   8  17  12       8188.02       8694.85       724.49 o                         
   9  17  12      23127.46      23155.29      1722.77 o                         
  10  17  12       4334.14       4073.83       573.46 o                         
  11  17  12      17037.24      16975.59      1193.37 o                         
  12  17  12       1090.98        358.77       803.16 o                         
   0  18  12       3909.48       3463.96       594.51 o                         
   1  18  12      12969.24      12860.21       990.23 o                         
   2  18  12       4329.79       3971.87       539.32 o                         
   3  18  12      10293.03       9939.88       752.67 o                         
   4  18  12       1466.08       1331.31       350.94 o                         
   5  18  12       6130.25       5658.56       817.18 o                         
   6  18  12        732.40        820.83       378.95 o                         
   7  18  12        936.41        645.28       373.77 o                         
   8  18  12        151.76        508.96       362.53 o                         
   9  18  12        125.09        -25.04       327.61 o                         
  10  18  12         23.07        348.36       427.67 o                         
   1  19  12         39.62         43.64       279.46 o                         
   2  19  12        279.78        329.02       315.79 o                         
   3  19  12        788.96        463.00       326.57 o                         
   4  19  12          9.98        233.95       346.12 o                         
   5  19  12        130.83        356.01       342.23 o                         
   6  19  12        121.68        316.66       350.77 o                         
   7  19  12        165.84        327.35       389.35 o                         
   8  19  12         43.31        416.94       457.29 o                         
   0  20  12       1611.18       1512.84       608.87 o                         
   1  20  12      16393.81      14378.97      1265.73 o                         
   2  20  12       1945.22       1304.12       405.75 o                         
   3  20  12      15640.39      14102.20      1009.67 o                         
   4  20  12       1263.84       1183.54       469.01 o                         
   5  20  12       4533.34       3650.61       650.51 o                         
   6  20  12        295.55         16.48       602.24 o                         
   1  21  12        301.13        419.52       989.75 o                         
   2  21  12       1648.64       1197.48      1136.38 o                         
   1   1  13       1279.95       1470.08       162.20 o                         
   2   1  13       2342.49       2311.88       179.11 o                         
   3   1  13       6925.56       7485.34       327.51 o                         
   4   1  13      31187.97      30529.79       733.84 o                         
   5   1  13       1372.26       1251.41       177.77 o                         
   6   1  13      83990.70      83088.97      1719.42 o                         
   7   1  13        139.34        127.24       125.37 o                         
   8   1  13      62260.23      61867.28      1418.75 o                         
   9   1  13        837.07        622.25       170.20 o                         
  10   1  13      35440.38      36649.39      1120.74 o                         
  11   1  13       6062.67       6437.13       506.19 o                         
  12   1  13      21312.47      21835.93       942.49 o                         
  13   1  13       1098.95        825.47       236.21 o                         
  14   1  13       6794.14       6245.63       539.54 o                         
  15   1  13        212.75        349.68       253.14 o                         
  16   1  13       1442.91       1472.71       316.98 o                         
  17   1  13        323.80        413.87       270.20 o                         
  18   1  13        512.67        387.13       299.62 o                         
  19   1  13         48.18        108.14       334.55 o                         
  20   1  13       3581.30       4090.22      1020.13 o                         
   0   2  13     121715.81     118178.38      2735.15 o                         
   1   2  13       6338.44       6641.18       286.94 o                         
   2   2  13      83676.02      81956.96      1455.44 o                         
   3   2  13        949.89        841.91       136.10 o                         
   4   2  13      62832.40      63013.86      1167.20 o                         
   5   2  13       1759.86       1821.04       184.02 o                         
   6   2  13      28385.62      29292.71       834.64 o                         
   7   2  13        569.58        603.31       148.64 o                         
   8   2  13        735.54        518.30       159.90 o
[truncated: 231,094 more chars]
